# Supplementary material for: M6ATMR: identifying N6-methyladenosine sites through RNA sequence similarity matrix reconstruction guided by Transformer
Source: PeerJ. 2023 Sep 11;11:e15899. doi: 10.7717/peerj.15899 (PMC10501384; doi:10.7717/peerj.15899)
Supplement: Supplemental Information 1 [file peerj-11-15899-s001.zip]

Archive with 5 entries (4 files):
- A101_Train_N.fasta
- A101_Train_P.fasta
- __MACOSX/
- __MACOSX/._A101_Train_N.fasta
- __MACOSX/._A101_Train_P.fasta
