# Supplementary material for: M6ATMR: identifying N6-methyladenosine sites through RNA sequence similarity matrix reconstruction guided by Transformer
Source: PeerJ. 2023 Sep 11;11:e15899. doi: 10.7717/peerj.15899 (PMC10501384; doi:10.7717/peerj.15899)
Supplement: Supplemental Information 1 [file peerj-11-15899-s001.zip › A101_Train_N.fasta]

>4157|0|training
AAGACUACGCCUAGCUCACACAUUCAAAGUUCUCUACUCUCAGCCAUGAAACUCGCUGCAGAAUUCGAAUCCGCUAAAGUUGAACGAGGCAACAAUGAUCC
>4094|0|training
GAAUGUGGCAACAAGUUCUGAGCCCUUUGUGAUUCCUGAUCUCCCGGGAGACAUUUUGAUUACAGAGGAACAGGUCAUGGAGACAGAAGAAGAGUCUGUAA
>722|0|testing
GCUAAUGAAAAGGUUAAAUCAGCAGUUGUCUUUGAUGCUUGGUCGAACGAACAUGGAGUUUCUGGAAAAAAGGUGGCUAGGUUCGCUUCAGUUCGUUCAGC
>676|0|testing
UGGAACAUCCAAGUCCUAUUUCUGUUCUCGACGCUUCAACGUACAGAGAGACUGAACCAUCACCCGUGAAGACACAAGGUAAUGUUGCCCAUGAUUUUGGU
>2591|0|training
UGCUUCUCGACCAAGCAGAAGUAACAACAACAAGAACGUGACAGUCACAAACUCUUACGAGCAUUUCCAUAGCCAAGACGUCUCUGCAGCCAUCUCAUGGC
>509|0|testing
GCCAAUUAUAUUGAGGAUCAUCAUGUGCUGCCUGGAAGUGGUAUCGAUGAACAUCGCCGGUUCGAUACCAAGCUGACUGGAAGAUGUGACUCUCAAUCUUC
>2665|0|training
AAGUACAUGAGGUUUCUCCGUAAGCGUAUGAACACUAAACCUUCUCACGGACCUAUUCACUUCCGUGCUCCCUCCAAGAUCUUCUGGCGUACCGUUCGCGG
>2804|0|training
GGGACCAAGUGAUACCAACCCAUUGCCAGUUCAAGCUAAAAUGGAUGGAGACCCAGAUAGUUCGCAUCUUAAAAUUCUUUGUAGGGAGGAAAAUACAGAGC
>2996|0|training
CCUGCUCCUGGCUUUAAGCCGAAGUCAUUACUGGAAAUUCAAAUGGAAGAACAGAGGGUAGCGCAAGCAGAAGCUUUAGCUCCAAAGAUUUCUUCUACCGU
>2621|0|training
CACAAAAAGACAGCGAUAGAACUUGAUCUUCAGGUCGACAAGGCUCUUAAACUUGACAAAGCAGCGCAAUUUGGGCAUGUCUUCAGGAUCACGAAGAAGGA
>708|0|testing
CACCUCAGAAGCCCUAAGCACCACAAUGAUUUUGGGCAUCACACUAGAAAACCACAGGCGGCUGUGAAGCCUGAUGCUUUGAAGGAGCCUCCAUCUAUUGA
>469|0|testing
CUUUCUAAAGAAAGAUAUCAAAUCUUACAUAUCCUUUUGGUUUAUCUUAAACUUACUGAUGUAUCUUUGUUCUGCAGUCCGCAAACACUGGUUCGUGCUUU
>3973|0|training
AUGGCUAAGCUAGUAGAAGAAGCUCAGAGCAGUAAAACCAAAUCUCAGAGACUAAUAGACAAAUGUUCUCAGUACUAUACUCCAGCAAUCAUCUUAGUAUC
>2412|0|training
GAGGGGCAGUGAUGUUAGUUUGAAAGCUGGACCUUCCAAAAAGAAGAAGAACCGUAAAUCCGCGAAGGAUACAAAUAGGCAGUCAGUUCCUCGUGGCCAGG
>3661|0|training
AAGAAGAAGGAGACUUGGUAUUGGCCUAAUCACAUCAUUCAUUACCAUAAACACACUUCUUUGGGUGAAAAAGGGAGAUUCAAAGCUUUGUACAGAGUAAA
>4031|0|training
ACGGCUUACGAAAACGUUGAAGACUUGGGUGAGAAAGAGGAUGAUUCUGGACCGUUGAUCUCAGAAAACGUUAUAGGAGUCGUCCAUGAUCAUUUCAUAUC
>4119|0|training
CAAUCAAGUUUCAGACCAGAAGCUAUGUAUGAAAGACUACAAGAUAUGGGACAAUCAACUGUUAGACAUCAUCCUCAGCAACAUUGCAAUGCUUCGAAACA
>3870|0|training
UGAUAAAAGGAGCUUUGACAGAACUCUUUAAAGGGCUAAAUUAUCUCAAAACUUACAGAAACUUGAACAUAUUAGCCUUCAUGAACAUUCUCAAAAAGUUC
>3091|0|training
AACAGAAUGAUUACGUAUCCAAAACCUUUCACAUGGGAGAAAAGGAUUGGACUCUAAAGUUGUAUCCAAAGGGGGACUCUGAGGCAGAUGACAAGUUAAUU
>3250|0|training
CAUUCAUCAGUUAACUAUUCCAGAUCAGUUGGCACAGAUCCUUACAUAAGACCAGAAGACCCAUUUCCUGAUAGGUUUAAUCCCUCAGCAGGCUAUUCUCA
>3071|0|training
UCUCUUACCCUCCAUGGAUUGCCCUUGCCGAAGUGCCAUCAAGCCUGGAGACUCUUGUGCAAUGCCUUGCCGAAGGCCAUACUCUUGUGCAAGAUAAGGCA
>3490|0|training
GACUUUGAAUCGGAAAAAUGCUGUUGGAAAGAAUGGGAAACGUGCUCGAGACUGUCUAUAUGCUGAAAUCCCAGCAUAUUUUACAUGGGAUGGAGAAAACA
>729|0|testing
UACGUUAUCACUAGAUGCUCGGCUUUUCAUACUUAAGUGUCUUAAAGUGAACCCGGAAGAGCGGCCAACUGCAGCUGAACUGCUGAACCAUCCAUUUGUGA
>4169|0|training
AAGUACCAAUACGAGAUUCGCCAACUCAAGGAGGAGCUGGAACAGCUUAAACAAGGAAUUAAACCAGUUUCUCAGCUAAAGGAUAUCAGUGGAGAUGAUAU
>787|0|testing
AAAAUUCCUUGUCCGAGGAUCAAGAACAAGUACUAGAAGCUGGUGAUGAGACAUACUUUCCUGCUUUGCGUGUGGGAUUGCAGAAGACAUCAUCUGUAUCA
>3067|0|training
UGUGAAUCCAAGUCCGUAUAUGGGUUAUUUGCAGGUUGGUGAUGGAGAGAACAUUUCUCAACAACUUUGCAUUUUGUACUUGUGGAUAAACCAUCAAUGCU
>817|0|testing
CUUUGGAGUUGCUUAAAGUCAUUAUUGACAAUGGUGGUUCUGUUUGGCGGACUAAUGAAAGCUUCAUCAAUGCCGUUAAGCAAUACUUAUGCUUAUCACUA
>672|0|testing
CCCUCAACAGAUUGUGAAUGUCUCAGCAACCAAUUCUUCAACAGAAGGAAACCAAAAGAACAAAGUUUUUAUGGUGAUUGGUAUCAAUACUGCAUUUAGCA
>2875|0|training
ACAACAGGUGGGGCUGGAGAUUGUAGUUCAUGUGUAGCUGUAAUGCUGGAACUAGCUCGAUCUGCUUCCCAAUCAGCUCAUGGAUUCAAGAAUUCGAUUAU
>472|0|testing
AUGUCGAGUACCGUAUGAUUUCUCACCGGAGGAAAAACCAUUGUUGGAGGACAAAAUAGUAUCAGUGCUUGGUUGUAUAUUAUCUCUUUUAAACAAAGGAA
>4148|0|training
CCUCAAGGAGUAGACUCGACGAUGGGUGAAAUGAUCGGUAAUUUUUCAGAACCAGCAACAUGUGACCGGUUACAAGAGAGCUUUUCUGUUAACCUAUGGAA
>2861|0|training
CAACAGAGGCAGAGAUACUGAACGCACUCAAGGCACUAGCGAGUAACAGGACAUCUAUCUUCAUUGCCCACAGGCUGACCACUGCGAUGCAAUGUGACGAG
>2614|0|training
UCAUAGGAACAUCUGGAUUCUAUAGGUAAAAGGUUUGAUGGUGCAGCAAAACAGUGAAGAACUUCAUUCCAAUGAAUCCUCUCAAACUUGAGUACCAAGAA
>644|0|testing
UGCGUCCGCAGAUUGUGCUGGAGCUUUGGAUAUAACUGACGAUCUCCAGAACUUGCUGGCUGGGGAUGAGCUUACUGGUCUAUACUGCUUCCGCCAUCUUC
>4128|0|training
GUAUUUACCGGCGGCGGCUGAGAAACCGACGGAAAAGAUGAGUACGUCGGACUCAAGAUGCUCAAGUCACGUGAUUUCACCGGACGUCACGUGUUCUGAUA
>3703|0|training
GUGGGCAACUCACUUGCUCCUCACAGUGAUUGGAAACGCACAGAGUUUGAACUCAAUCACGAGAGGCUUCUACAGGUACUGAAACCUGAACCAAGAGAAAU
>2795|0|training
GUUAGAGAUGAGAACAAUAAUGUUAAGCUUGAGUGUCCUGCCAUUAACAAACAAUUUGCUGCUGAGGAGAUUUCAGCUCAGGUUCUAAGGAAACUUGUGGA
>793|0|testing
CCCGAGGAACCUGUGAAGGUGGUGCCAACGCCAAUGCCACAAGUUUGCGAACCGAAAGUUAGACAUUGCAUCAAUGUACAUGUAUACGGACGCGCCGGGCA
>2887|0|training
AGGACAGUUUGUGAAUGCCUGCAGAGCUUCUUUAGACCGGCUUCAGAUAGACCAGCUCGGGAUUGGACAGCUUCACUGGUCAACUGCAAGCUACGCGCCUC
>3391|0|training
GGACACUAGAAGGAGAAUAGCUUGUGAGCUACUCAAAGGCCUUGCCACAAACUACAAAACACAAGUGACAGAAGUAGUUUCUCUUGAGAUACAGAGGCUCU
>3570|0|training
UAGAGAUGGUGAUCAUUUGUAUAUUCUCAUCAAUGAAAACUCUUAACAAGACUUUAGUAACCACUGUUUUCUUUCCAUAGAGUGUAUAUGUAUAUCUGCAG
>753|0|testing
AUUGCUCUGGACCCUGAACACACGGCAAAUAACGUUCAUCUCUAUCUUGGACUAUGCAAGGUCUCAGUCAGGCUCGGCCGUGGAAAAGACGGCUUAAAUAG
>4149|0|training
GUUAUUUCUCGAGUCUUUUUAGUGUCUUUUCAGGUAUCCUAUGCAUUGGGACAACAAUGGAGAUGAGGAGACAUUUUGGAGCAAAAACUAAGAAAAAGGAA
>564|0|testing
GGAUGUUAAUGAACUUGCGUUGUUCUUUGCAUUGUUGAUAAAACCUUUGAACAUCAUAUCAGAGGAAACAAUGGACUCAUUUUGGAGUUCAGGCAAAAGUU
>2898|0|training
AGAGUAAGAAGGAUAUCACCGGUAACCCAAGAGCUCUUAGGAGGUUGAGAACUUCCUGUGAGAGAGCGAAGAGGACUCUUUCUUCCACUGCUCAGACCACC
>541|0|testing
GAGGUUCAGAAGGCGAUCAAUUCCUUGAAUGGAGCAGAUUUGGAUGGAAGACAAAUAAGAGUCUCAGAGGCUGAGGCUAGGCCACCAAGAGGCCAAUUUUG
>835|0|testing
AAUGAUAGAGCGAUCUCAGGAGAAGGAUAUGAGACUGAAAGAGUGAAAGAACUUAAAAAGAGGUCUAAUAAGCAAGAUGAAACUAUAGAGAAGCUAGCCCA
>2538|0|training
AGAAGAAGCCUCUUCGAGAUAUAUCAGUGGCAACUGGAGUCGCGGAAGGAACUAUAAGAAACUCUUACAAAGAUCUUUACCCUCACCUUUCCAAGAUCAUA
>2616|0|training
AUUCCUCAAAUCUAAGAAACCCUCUUUUCUUGGAAGUCGUAUCAAAUGGAACUUCACCAAGUUCUUGGUCGGCAAAGAUGGUCAAGUCAUUGAUCGUUAUG
>2997|0|training
GGCGAGCAAGUUGGUGUUGGGAAGCCUAUUUGGCCUUCUGCCAUCCAUGGACACUAUGCUGAUGCUGGUGAUGCCACUGCCCUGCUGUCGGGUGCACUAAA
>2361|0|training
GAUUGUGUCAACAGCAAGAUGAGAUAUUAAACUGUUCUAUUUGUGGAAAAACUGAGAAUGUAUGGGCAUGCCUUGUCUGUGGCUUCGUAGGUUGUGGAAGA
>2277|0|training
GAAGCUGUUAAUCCUCUCUAUCCGGGAUUAUCUACAUUAGAUAGUUUGAAACUCUUGACAAGAGCUAUGAGUUUGGAUCCUAGGAGUGUUUUGCAGCGAUC
>669|0|testing
AACCCCUUCGGAGAUCCCUUUGUGAGCAUGGACGAUCCACUCCUCCAAGAACUAAACUCCAUCACAAACUCCGGCUAUUUCUCCACCGUAGGAGAUAACAA
>2168|0|training
CUACUCAAGCACUCCAAUUUCGUGCCGACCAGAAGAUUUACCACCUGCAGACUCCUCAAUCCCCUGUGGUCCGCACAAAAACAUACACCACUUACAGUAUU
>603|0|testing
GGGAGAGGAGCAUUACAACACGGCUCGUGGCGUGCAGAAAGUUCUACAGAACUACAAGAACUUGCAAGAUAUUAUUGCAAUUUUGGGUAUGGAUGAGCUAA
>2111|0|training
AUCCUCUGCUCGCGUCUUUAAUCGACAUUCAUCCACCACCAACGUUCGAGACUUUUCAGACUCCGUUCUUGGCGUUGAUUCGAAGCAUUCUUUAUCAGCAA
>3880|0|training
AUGUCUCAAACAAACUCGGUCAAGGUGGAUUUGGUCCAGUUUAUAAGGGAACACUGUCAGACAAGAAGGAUAUAGCCGUUAAACGCCUUUCUAGCAGCUCU
>2433|0|training
AGUACAUACAGCUGCCCUGGUAAACUGCAUAGAAACUUCUCUGAGAUCAAACCGGGAAUUGAUUGAAGCAGCUGCUGCAAGUAUGCAUUCUGGUGACAGAG
>3134|0|training
CUCAUACCCUUUGAUAGCGCGGAAGAUUGCGACAAGCUUUUGAGAAAAGGACCAAAGAAAGGCGGUAUCUCUGCAGCUUUCAUGGAAGUACCCUACCUGAG
>3113|0|training
UGGACUGUAGGUGGGACUGCUCUCACAGCCUUGAUGGAUGUCGAGAGGAGACACGGUAAGUUCAAGCCUGUGAUCAAGAAAGCAAUGGUGGAACUUGAAGG
>3456|0|training
GAGGAGGUCAAUAACAUAAUUCCUAAGCAUUUCCUGCCUCCAAUUGUAAGACUGUGUGGAAAGCUUGAGAUGUUGGAUCGGAUGUUGCCUAAACUCAAAGC
>2249|0|training
AACAUAGAUUUUUAGUUUAGUUUGGUUUCAUUUCUCAUUUCGGCAACCAAACCAAACAUUCAGAGAGACACAACACAACCACAUCAUCACACGUUUCUCUC
>3524|0|training
AAAGAAUCCGUUAAAUCUCAAAGGAAUCAUGGUUGGAAACGCGGUGACGGACAAUCACUAUGAUAACCUAGGAACGGUUUCGUAUUGGUGGAGCCACGCGA
>2107|0|training
CGGUUGUAUGAUUACUUUUACUACCGGGAGCACUUGCUAAUUGUAUGUGAACUUCUUAAGGCCAAUCUAUACGAGUUCCACAAAUUUAACAGAGAAUCAGG
>3970|0|training
GAAGGACCCUGUUCCCGAGCCCCUUCCCUAAAUGUUCUCUGAGACUCAAAACUCUUUUUUAUUAUUUUCGCAUGGACUUACCUAUUGGGCUUCGGCCCAUU
>4168|0|training
UUUGGGCUAAAAUCUUGCUUUCACACGGAUUUCAAACUAGUCAUCGUAAAACUCUCUCUAGGCGUUGGAGCUUUGAUUUUGUGCAGCUACAUCACACUUCC
>2540|0|training
UUGGCCAGAGCAUGUUGGCAAGUUUCUCAGGUUCCAUCUUUACAAGGAGAACAAAGAUACACAAGAGGCCUUGGGAUUGAUUGGAAAGAUGCUAGGCGUUC
>3593|0|training
GUCACCUGUCACAAUAGAGAUCAGAUGCGAGACAAAAAAAGACCCGAGAAACAACGUGCAUCAUCAUCAUCAUCACCCAACUGUGAAAGACAAAAGCCUGC
>3321|0|training
AGUAUGGUCCUGAGGAACCUAACUCAGCCAAGGUUUGGCUUGAACGCUGGACACAAUUACAAGUUUGGUCUUCUGGUUCACGAGUACCUAGGAUUGAGAUU
>4131|0|training
AUUCUGCAACAGGAGAUUGGAAUGCAGUGCAUCAGUCUUAUUACCCUCAGACAGCAGAUGCAACCACAACGUAUUAUCAAACAUCUUAAAACGUUAAAGCA
>2472|0|training
GUCCUGUGAGAGGAGAGGCUCGUGGUAUUCAAAGAAAUAAAGAUCUUGAAACUACGAUUUCUCAGAAGAAUACAACUCCUGCUGCAGCCAAUAACAUGACA
>3832|0|training
GUCAGUCAGAGUUCUGCUCGACAACGUGCUGGUCGUGCUGGAAGGACAGAACCCGGAAGAUGUUACAGGCUCUACUCAAAAACCGAUUUUGAUUCAAUGAA
>3615|0|training
GCUUUUAGACAUAAUUCAAGAACGGGUAACUCCCAAACCAAACUUAACAAACCGAGAUCAGAAGCAUAGUUCUCCUGUGAUGAUCCCUCGGGUGUGUCGGG
>3846|0|training
AUGAGGGUGGGACCAAUGAUGUUCAUUCUCAACAUGUUUUCAGUGUGGAGACUGCAUCUGAGAUAUCUGUAAGUGCUUUAGUGGAAGACCAGUUCUCUUCC
>506|0|testing
CAUACGGGAUUUGAUUCUCGGAAUUCUUCUUGGUUGGAUUUUCACUUAAGACUGUCUCAAAAGAAGGAUUUUUUGGCUGAUUCCGGUGUUGGGAGAUUCAU
>2672|0|training
AAGUUGCUGGCAGAAUUGUGAUGGGUCUCUUUGGAGAAGUUGUGCCUAAAACCGUUGAAAACUUCCGUGCCUUGUGUACUGGUGAGAAGAAAUACGGGUAC
>2313|0|training
GAUUUUGAAUUUCGUAAAACCCUAAACACAAAAAUGAAAAUCCCAGAAAAACCCAUCUUCUUAAUCUUCGUCUCUUUGAUCCUAGCUUCGAGCUUAACCUU
>3789|0|training
AAGCAGUAAUGGUGCCAUUGGAAGUAGCAGUAUGGAUCUCGAUGACUUGGACACAGAUUUCGACGACAUCGAUACCGCUGAUCUCCUUUCCCCUUUGUGAA
>3467|0|training
UCUUGUCAGCAUCGAAAUGGGUCAGUUUACUCAUGUUACAAGCUAUGUGAACAAGGCAGAGCAGAAUCCUGAAACCCUUGAACCUAUGGUUAAUGCAAAAC
>2133|0|training
CUCCUUGGGCAAAGUUGAAGCUGCUCUAAGUAUAAGUCCCUAUGUUGAAAACAUAAUGGUUCAUGCUGAUUCGUUCUACAGUUACUGUGUGGCUCUUGUGG
>2787|0|training
UCAUUCAGAUUCUCUAUCUCCUGGUCAAGACUUAUACCUAAUGGAAGGGGACUCAUUAACCCAAAAGGUCUACUGUUUUACAAGAACCUCAUCAAAGAACU
>3360|0|training
AUGAAGUUAACCAAUCAAUCAUUAUCAGUGGAGAGAGUGGAGCAGGAAAGACUGAGACAGCAAAGAUAGCGAUGCAAUACUUGGCUGCUCUUGGAGGUGGA
>2177|0|training
GACUCGGCUGAUAUUGAUAAUGGUGUGGAGGAAACUCAUAAGAAACCCAAACACUUACUCUAGUCUCAUUGGUCUCAUUUGGGCUCUUGUUGCUUUCAGGU
>4002|0|training
UGCAUUCACCAUGGUACAACAGCUAUGAUUACCAUUACAUGGAAGGUGAAACAAUGAGGGUAAUGUAUGAGGCUUGGUUUGUCAAGUACAAAGUAGAUGUA
>2964|0|training
ACUUGUGGAGGUUGAAGGUUUGGAAAUAUAUUGUGACAUGUAUGAGGGAAACAUGGACUUUCCAAGUGUUAAUGAAAAAAUAGGUUUUGACAAUUGGUGCC
>619|0|testing
GAGGCAAGGUGACUCUGAGUCUGAAAUUGUCCAGAACAGUAGUGGCGCAAACUCGUUUUCUGAGAUCAGAGAUGCCAUUGGUGGAACUAAUGGUAGUUUCC
>3339|0|training
CUCGUCAUUGCUUUCCCUGCAGGAGCUUCUGAAGGUUACGCCACCGGGAAACUCUAUCUAGACGAAGACGAGCUUCCGGAAAUGAAGCUAGGAAAUGGACA
>3283|0|training
AACUUGAGCAUGUUGUCUCCAAGCUUGCUCUCGAGGUUAAGGAGCAGCAGACAGGCACAUCUAAUGGGGCUCAAGUCAAACCACGUGAUGGGCUCUUCUGG
>4074|0|training
UGCUAAAUUACGCCCCAGGCGCAGUUUUAGUCAAAAGAAUAAAAUAAAGAACAAAGAAAGUAAAGGAAACAAAAAAAAAGAAUCAUACAAAAAAUACUAAU
>2155|0|training
CCUACCUUUCUGAUCUCCCCCUGGAUUGAGAAGGGCACUGUGAUACAUGAACCUGAAGGUCCAACACCACAUUCACAAUUUGAGCAUUCUUCUAUCCCUGC
>2989|0|training
AUCUAAGUUACGGGGGACAAAGGAGAAAUCUUGUCACUAACCCGAUGGGAACAAAGGAGAAAUCUUGUUCACCUACACUUUGGAGAGAAGAGAUGUCAAAC
>3752|0|training
CCUCGUGGCAAAUCGUCCCUGAAGAAUCUAUUGCCAAAAGCUGGGUGUAAACCAAAAACCUCUAACACUGAUAUCGAGAAGGGACAAGGGAAUGCCUGUUC
>3753|0|training
UGUGAGAUGGAGACGAAGAUGGCGAGCCAGAAGGCUAGAGCAACAGCUGAACCAUGCUUUGACUCUGUCACAACCGCCGCAACCACUGGAUCCAACAACCU
>2641|0|training
GGAGGCCAAUGCUAUGGAAAUCCUCCGACGUUUUUUUAAUGAUAUGAUAAACAAUGGAUAGAGUCAUGUUCCGUUCCCAGGGUACUUGUUUUAUAAAUUGA
>2515|0|training
UACUACGGAAGGGAGAAAAUGGUGGCUGCUCUUCUCUCUGCUGGGGCAAGACCGAACCUGGUGACAGACUCGACGAAGGAUAAUCUUGGUGGAUGCAUGGC
>4056|0|training
AAACUUUAAUGUUUGUACAUAUUAAUCCUGAAGUUAAUGCGGUAGGGGAGACUAUCAGCACCCUUAAGUUUGCCCAAAGGGUUGCAUCCAUUGAGCUUGGA
>3308|0|training
AUCUUGGUCUUCCGGUUUCCUUUCGAACAAACAAGCAGUGGAAGAACAGAACUAGAGGCUAUCAAAAGAAAGGAUUCAAGGAUCGAUUAGACGAAGAGGUU
>537|0|testing
GCAGCUUAUGACUGCAAAAUUGUUGAAGGUGUUCUUUCCCACCAGCUGAAACAGCAUGUGAUAGAUGGAAACAAGGUUGUGCUUAGUGUAUCCAGCCCUGA
>3415|0|training
AAAAAAACUCACUGGGAUACAACGAGAAUACUUUCUUGCUAAAUUGUAAAACCAUGAUGUAUCUUAUGCGGAAACCACCAAAGGAUUUUGAAGAACUCAUC
>2383|0|training
AUGAAGUCAAUCCACAUGGGUUCCCAAACAGAUCUGAUCAAGCUAGGGGAACUGCUUCGUGCAGGAAUUCACAAAUGAGAGGGUCACAAGGAUCUGCAUAU
>4116|0|training
AAUCCAGAGAACCUUGUCGAGCUUAACUUGCCAAGUAGCUGUGCAAAGAAACUUUGGAAAGGAAAAAAGGCAAGGUUUUGUACAACCAAUUCAAGUCUGGA
>4139|0|training
CGUCAUACAUCGGAAUGGUUCAAUACAGCGGGAAGAAACGUUAAGACAGGACUUAUUGCAAGUGUCAUUGUAUCACAGUGGACAUGGGCUGCGACCAUACU
>3844|0|training
AGCCCUGAAGCAGCGAAAUUCGUAUUGGUUACAAAGUCUCAUUUGUUUAAACCGACUUUUCCGGCCAGUAAAGAGAGGAUGCUUGGAAAACAAGCCAUCUU
>3848|0|training
UUACCCCACUGGCGAUGGCCGUGGCCUUCGUGUUAACUCCAUGUCUUGGAACAAAGCGUCGCACCUGCUUUUUGUGGAGUCACCUGCUGGAGUAGGAUGGU
>3319|0|training
GCUUGUUUGGAGGUUAUUGAUAAUGAGAAUGCUGGUAGAGUUGUGGAAGGACCUCCUUUUGUUAAAAACAAGCUUGCACAGGUUUUGGCUACUUUGAUCUA
>2469|0|training
UCUUCGAGGCCGGCUUCCAUGGCAAGGGUACCAGGUUGGGGACACUAAAAACAAAGGUUUCCUUGUUUGCAAGAAGAAGAUGGCCACUUCCCCAGAAACUC
>684|0|testing
UCAGCUACACCGCAAGAUAAGGUUUUGAAUGCAAUGUUUGUGUAUGAGGGACAUGAAAGUGCUAUCGCAGAUGUGUCAUGGCACAUGAAGAAUGAGAACCU
>2123|0|training
AACUAGCUGCAGUUUUUCGUUAUACUCCGCUUGAGCUUCUGAGAAGCCAGACUACAGUCAGCCCUUCAAGUCUAACAGAAGAUGACAGUCGGUGCAGCCUC
>4022|0|training
AUCAAGAGAGUUGAGGAAUCCAAGUCUUGUCCAUUUGUUCUUGAAGGCAAACAAAGUCUCGGCUCUUGCUUAAGAAUCCGUGUCAAUGCUCAAGACAAUGC
>2454|0|training
AAAGGGAAACAUAGUAAGAUCGAAGCGGCAGCUAGAGAGACGAGCAAAGAACAGACGGGCUCCAAAAUCAAACGAUGUGGACGAUGAGGGUUAUGUUCCUC
>2163|0|training
AAACUGGUAGGAAUAAGUUUGGUGUACAAAGAAAGUUCAUAUAUAUAUAAACACAUACAUAAAUGCAUAUAGAAUGGUGGAAUCAACAUCUGAUUCUUUUG
>4073|0|training
UGAGAAAGUGAAACGGAAGAGAGAACGAGCUGAGAAGUCUCAGAAGAAAGACCCCGAAAAGCAGCAAAAACCUGAUCUAACAAAACUCUCAGCAAAUCUCC
>626|0|testing
CUGCUCAGAUCAAUUCUCAAAAAUCAAACUUUGUUUAAGACUCUCUUGAAACCUCAAUGCGCGCCUUUGAUUGUCUCCAGAAACUUUACAUCGGAAGAAGC
>3829|0|training
UGUAAGAGAGGAAAACGACAGAUCUUAAAAGCUAUUGUCUCGAUUGAAGAACUAAAGCUUGCGAUUCUACAUCUCACUAUCUCUUCUUCCUUUGACUUUGU
>525|0|testing
CUCUUAGUUGAGUGCUUCACCAAAUAUUGUGUCGUGAAGGAAGCGAUUAGACAUUUUCGUGCUCUUAAAAACUUUGAAGGAGGAACAGUAAUUUUACACAA
>2623|0|training
GCUACAGGAAGCCACCUUUGCCGAUGCAACCAGUAACGAUCCCACCUAGAACUGUUGGAGGCUAUGGCUUGACAUCCCCUGAUUCUGUUGCAAGUGAUACU
>3974|0|training
AGGAAACCUGCAAAACAAGCUGUUGUGACAGUAAAGAAAAGGUUAAGGAGACAGGUUUGCUGCUUUCUAGUGAGAACACACCUUACCUGGAGAAAGGAGUG
>517|0|testing
AGCCUAAAUCUAAUCAGAAACCUGUUGGACAUAACCCUGGAGUAAUUGGAACACCUACAAAGUCUCAAGCUCGUCGUCCUGCUGAUAAUUCCAUAAAUGUG
>3131|0|training
CUUCAAUAUCAGUUUAUACACACCUACAUUCGAAAAGCUUUGUUCUAUGAACAGACAAAUUUAUAGUAAUUUAAUACACCAAAAGCGUCGAGCUUUGUUUU
>3194|0|training
UGGUAGAAAAGAUCAUCAAAUAUAUAUCAUCUGCUGGUGAAAACGAAGGGACUCUAUCUGACGAAGCUGUCUUCCAAAAGGUGAUUAAAAUACUUAAUGAG
>3166|0|training
AAAUCAAAGAAGCCAAAGCUAGUGUCUGGAGAACAACAACAACAUGUGAAACCUAAAUUUGGUAAACCCAAAUCUGCAGGUGAUAAGGAGCAGAGUACUAA
>633|0|testing
CGGUUCCUGGCGGCUCCGAUCUCAAUCACGAGGUCUUUCCCGGCAUGGAGACUGUUUCAUCUGUCUCCCCAAAGUCUCACCAAUCCUCCUCCGACUGCUCA
>3016|0|training
GGAAAGCUGGAACAGUGCAUAGCUCUGAGCUUAAGGCACUUGAACAAAAGACAGAGUUUAACAUGGAGGAGAUAUUGCGGAAAUACAUUCGUUAUGCGUUG
>4190|0|training
CAAACAUGGCUCACAAGCUCAACGUAGAGAAUCUUUAAAUGCUCAAGAAGACAGAGUUGAGCCAUGUCAUCUAAGCUCUUCUCUUUACUACGGUGGUCAAG
>2343|0|training
ACAUAUGUUGUUAGACCAGUAUUACCUUUGGGUUGUGAAGGGAAAACUAGACCCUGCGGUGCCAUUGGAGCAAGGGAUAAUGUUAGCUUAGCUGGUUAUGG
>3897|0|training
AACAACAUCAAGAUAAAUUAUGAUUCUUCUCAUAACCAGAUCGAAGCAGAACAACCUUCUAGUAAUGAUAAUCAAGAUGAUGAUGGCAGGAUUCAUGAUAA
>2842|0|training
CAUCUUCAAGGUCCACUUUUAAUGGAGAAUCUGUAUACAUUCGAAUUUGAACUAGUGGUGACUUCCAGUGAGUUCGUUUUGGAGUUCAGAGCUGAUCGUUA
>3842|0|training
AGAGUUGAAAAGUUAAAACUGGAAGAUCAAUCUGGCUCUUCGAUACAUGGACAAAGAAAUAUGCAGUCAGAUGUUCCGAUGCUACUUGCACCUCUGACGCA
>3287|0|training
AACGUAGAAGGGAAGGUGUUAAGUUCCAAUGUUGCAGAACACGAUGGUAGACUCUAUUACCAAUUCGAGCUAGAGCCGCCUCAUGUACUGAUAACUGCAAC
>765|0|testing
UAUAGCGGCGAGGCGGAGUCAGAUUAAAACAAUAAUAUUUCCAGAGGCAAACCGGAGAGACUUUGAUGAGCUGGCAGAGAAUGUGAAAGAAGGGCUUAAUG
>621|0|testing
AAUCCAAAAGACUGUCACAAAAACCAAAGGUGUUAAUGGUUUAACAAUGGACAAAGAGAAGAAUUUGCUGACGGUUAAAGGAACAAUGGAUGUUAAAAAGC
>3989|0|training
GGAUGAUGGGAUUACUGCAACUAGAGAGGCAGAGGAAGAGAUUGGAUUAGACCCUUCGCUUGUUGAUGUUGUUGCUUUCCUCGAACCAUUUCUAUCUCAGC
>2500|0|training
GUACUCCAGGAAAAUGCCAGAGAAAUCAUUACUUUGGAAAUUUUCAGAAAACAAAAGGCAUUUUGUAACUGCAAGACGUAAAUGGGAGAUGAUAUGUAAUA
>2118|0|training
CACUAGCGAUAUUAUCUCAAGGUGGGUUUGGUAACAAAGACAGCGAGAAGACUAAGUUAUCGUCUUAUGAAAAUGGUGUUACAACCAACUUGGAAAAGAGA
>3666|0|training
CACCAACUGCAAUUCAUUUCCGAAAAUGCCCCUUCACGUCGAAGUAUCAAACACAGGUGAAUUCGAUGGAACACACACGGUGUUUGUAUUUGCUGAGCCGC
>4137|0|training
AACAGAGACGUUAUGCUAAGAGUAUCAGAUCUGUUGGAUCGUAACACGGGACACUGGGACGAAGAUAGAGUGAGACAUUUGUUUAUUCGGGAAGAUGCUGA
>481|0|testing
AAAGAACAUGGCUACUGCUGCUCACUUCGCCAGAAGUUUGUUGGAUACAAACCCAACUAUUGAGAGCCAGGCCAGGACGGCUAGACAAGUUAUGCAAGCAG
>3043|0|training
CAUGCGUAACGGGAAAAUUCCUACUGUAACCAUUGAGCAAGCUCAGAAGAACUACACUAAGGCGGUUAAUGCAGGGCUUCUUAAAAUUCUUUCUAAGAUGG
>2589|0|training
UUCUGUUGUUUCUUCUUCAGCAAUUCAGAUUCAUCAAUGGUGGGAACAAAACCCUAAUUCGUUACUGUUAAUGACGGAGGCUACUGGUGGUUAUUCGUUGG
>3455|0|training
GCUAAAUCUCUAGCUCUUCAACAACAACAACAACGCUGUCUUCUUCAAAAACCCUCUUCUCCUUCUUCGUUACCACCGACUUCUGCUUCUCCUAAUCCACC
>2605|0|training
AGAGGAUCUUAACACCAUUAUGCAAGAAAUUGAUCUUUUGAAGAACUUGAACCAUAAAAACAUUGUGAAGUAUCUUGGGUCGUCGAAGACAAAGACUCACC
>3557|0|training
GUCAACUAUUACGGCCGCGUGGAUCAUCUAGUGAAUACAGCGAGUCUUGGACACACUUUUUACUUUGAGGAAGUGAGUGACACGACUGUGUUUCCACAUUU
>2813|0|training
GUGAAGAAACUAAUGAAAUGGAAGCAGAGCAGAAAACACCCAAGUUAGAGACCGCCAUUGAAGAAAGAUGUAAAGAUGAGGCUGACGAAAACAUUGCUCUG
>3546|0|training
GAUGAAAAAGGUUCAUUUGCACAGUAAGUAUGCCACUUGCAUGUCUGGGAACUCCACUUCCAGGAGGAUUUUCACUACUGAGGCAGCACCUGAGAAGAAAA
>4108|0|training
UAGGACAUUGCCAUGGAUCCACCUAUGGAGGGCAUUUUGCAACCUUCAAGACUGCUCAGAAAAUUCUGCAAGCAGGUCUAUGGUGGCCCACAAUGUUUACG
>3604|0|training
UGAUCCUUAUAUCGUUCCAUGGGCUCCUGGUGGCUCAAAGUUCUGUAGAAACCCGACUCCGCCUGCUGGGAUUGAGAUUGUGUACAACUAUGGUCUAGAAG
>2244|0|training
UUGACGCGGUGAAAUGUGCAAGCUCAUCUGCUUCAUCUGUCAAUGGAUGGACUAGGGUCAUUGUCGAGAAACCUUUUGGCCGGGACUCCAAAACCUCGGCU
>3652|0|training
GAAGUAAUCCGAGCUCGAGUUGAUUAGUCAGAUAAACUCAAAGGAAGGAAACAGAAAUAAGGAAAUUAGUUAUUACUCACCGGAGUGGAACUUGGCGCAAC
>3699|0|training
GACAGCGUUCAAGGGUUCGUAAGCUCCAGUACAUUGCUGAACUUGAGAGAACAGUAGGCAUGUUGCAGACGGUGGAAGCAGAUUUAUCAGUGAGAGUGGCU
>3296|0|training
ACACUGUUUUCGGUUACGGAUCAGCGUUGAUCAAGUCAUUACUCUUCAAAACCUCUUAUGGAAGAACCUCUCCAAUCCUUGGUCACACGACAUUACUAGGG
>2710|0|training
GGAGAUUGUGAGUUGUAUCUGAAUGAUGAGAUGCUGAAGAAUGCAAUUGAACUUCAGCUCCCUAGCUAUAUGGAUGGUCUUGAAUUUGGAAUGACUCCUGC
>3931|0|training
AACCAUCACAGUCUCCAUGUCCGAACCAAACUACAUCAACAGUUUCAUAAACCACCAACAUUUAGGAGGAUCUCCUAUCAUGGCACCUCCAGUUUCAGUAU
>3794|0|training
CUGCCAACUCCUCUACCCGUUCAGCUUGACAGAGUUCCACACCAAGAAGAACCUUUCACUGAUCCAACUUAUUUCAGGAGUAUUGCUGGAAAGCUCCAAUA
>744|0|testing
ACACCUACAGAACACAAGACCACCACUCUGGAGGUCAUAAUUGAAAUGGGACUAGUGGGGAUCUCUCUUGUAGAUCACAUGCCUAAAGAGUUAUCAUAUUU
>3920|0|training
UUUGGAGAGACAUCGUUCUGAAGAAUCCUUCUACGAGAACCCAUUACCAGACUGUCUCUGCCAGAGAGACCCAAGUAAAGCGAGAUAAUAGACAUGACACU
>583|0|testing
CAUGUGAAAGACGCUUGGAGGAGAGGAAGAUUGGCAGGUAAGAAGAAAGGACAUUGGAUGAGGGAGGAGUAUCAAAACCUCUUUGACCUUGUCAACAAAGA
>597|0|testing
AUGAGUUCUUCAUUGACUUUGACUUGCACUGACGGUGCUCCUGCCUUAAAACAAAGAACCAUCGGUCUCGCUAACACCCACUUGUCGAUUCCCUCGCAGCU
>3189|0|training
GUUUGCAAUGCUUCUGUCCACACACUAUGAAGAUUUCCAGAAAUGCGAGGACAAGGCAAAGUACGAAUGGGGGAAAACAAUCAAGGGAUACAUAACAGGGA
>518|0|testing
GGGACAACGAGAGAAAGGAGAGUGAUUGAUGUGGCUAAUGACAUCAGUAAACUCUUUGGGAUAGACCCUGACUCCACCAUUCAGUAUGUGGAAAACCGGCC
>3006|0|training
CUGUUGAGAUGAUUUCUAGAGCGAUCAAGGAAACUGGACCAAAUGUAGAAACUUCGGUUAUAAUUGAUACUAUCUCCAAAUACUCAAGCGACUGUGAAGCU
>3450|0|training
CUGUUUUGGGUAAAGUAGACAGAACAAAAAUUGCUGAAGUGUCAGAAGAAACAGACACAAGGAUUGAAGAUGAGGAUCAGGAGAAAGAUGAUGAGAUGACU
>3343|0|training
AUGAGAAUGAGAGUGAUGUUCAUGUUGUGGGGUGGAAUGUGUUGGGUGAGACUUGGCCGUAUUUUAGGCCGAAUUUUGUGAAGAUGAAUGAGAUUAUGGUU
>3105|0|training
ACAAAUGACACGGUUCAGAUACUCAAUGCAGAGUGUUUGCAGCAUAUAAAACCUGGGGCUUUUCUUGUAAAUACUGGAAGCUGCCAGCUGUUGGAUGAUUG
>485|0|testing
AUUUGCUCGGUAUAGCAAGUUCGAAACCUGUGGGACAAUAAGAAGUGGGGACCUUUUAAACUCUGCAAGUGUGGUCUGCUCGUUGAGUUUUGACCCUGAUG
>3520|0|training
AGGAUCACUAUCUGACAUGGAUGAUCUUGCGACAACUUUCGCAAAGUUAAACAGAGUUGUUACCGGACCCAAACACCCUGGAGUUAUUGGUGAUAGAGGAU
>3694|0|training
UUCAACGCCUUUGUUCUCUGCCAAGCUUUCAAUGAGUUCAAUGCUCGUAAACCAGAUGAGAAGAACAUCUUCAAAGGUGUGAUCAAGAAUCGUCUCUUUAU
>3951|0|training
GAUUUUGAUCUUCUGAGUAUUAUCGGGAGAGGAGCUUUUGGUGAGGUAAGACUCUGCCGUGAGAAAAAGACAGGCAACAUUUAUGCUAUGAAGAAGCUUAA
>526|0|testing
CUUCUACUUACUCAUCAUCACAACUUCUCAGAGAAAGAUCUCAGAAAAAAACUUGAAAAUGAAGCUCGAAUUCAUUAUUGUUGCUAUGAUGCUAAGUCUCG
>3928|0|training
GUUGGAGGAGAAAUAACAGUCACAUAUGAAUCUGCUAUUCUAAAAGGUGGACCUAAAACGGCAAUGGAAAUAGCACUUGAUACGCAGAUGAAAAAAAGCAA
>3770|0|training
UUUUCAAGCUAAAUUCAGAGAUGUUAGAGCUUCAUGUUCAACUUCCAGAAACAGAAGGGAUUCUGGAUUUGGUAAAGAAAUCAGAAUCAGCCCGUGAUAAA
>3199|0|training
UUGCGGGAUAGGCUGAUUUCGACUUUAGGCAUAAACAUUUCUUCACAAAAACAACAUAACAUAUUCCCACUAGUCGAUGGAUUUGGAGAGUAUGAUCCUCG
>2653|0|training
AUUGCUCUCACAAACCCUAGAUCGAUUUUGUUUUUCUCUCAUGUCCAAAGACAAAGUCUCUUCUCCCACCGCCGAUCUCAUCCCGCAGCUUGCUGCUACAC
>3695|0|training
GCUUUGAUCCAAUUUGAGUUCUCUCUUCCACUGAAUCCCUCAUACGUAAAACCUAGGGUUUCUAAAUUAGGGUUCUCCUGAGGUCUGUUUAUAGUGCGUAA
>3299|0|training
UCAUAUACUGUAAGUAUUCUGCGCAAAGCCAGUGGGAGGGGUAAAAACAGACAAGCCGGUGGUCUGGUAACUCUCCAACUUCCUCCUAAAGAUGAGAAUUU
>520|0|testing
AAUGUAAGAGGUACUUCCAUAACAAGUUGAAGCCAUCCAAGCUUGCAUGGACUGCCAUGUACAGAAAGCAACACAAGAAGGAUGCAGCACAAGAGGCUGUG
>758|0|testing
GCUUCCUGUGUUCAAUGGGCUGGAUUUUUUGUAAUCAUAGGUUUUUGAAAACAGGAAAGAGUUCAAGGAGAGAUUAAUUUCCCCGACCGUAUCUCUACUAC
>3023|0|training
GGUUGCAUAAAGAUUAAAAGUGUCCUAGAAAUUCCACCAAAUAUUGAGAAACUACAUCUACAGGGAACUGGCAUAUUAGCAUUACCAGUUUCCACUGUUAA
>4135|0|training
CAACACUCAGGAUUUCAUGAACUACACAGUCUCAAAGGGUUAUGCUAUAGACUCGUGGGAGUUUGGUAAUGAGCUUAGUGGAAGCGGGAUUUGGGCAAGCG
>794|0|testing
CAUCCUCAGUGUGACUUGUUAAUUUUUACCAAAUUUAGUUUUUCACUAGAACUUGGCCAUUUUGUAGGAUUGCUUGAAUUCAUUUUUUUUGUUGUUAACUU
>3273|0|training
AUCUCCCUGACGUUCCUACCGGACUUCCUCCGCAUCUUGAGCUCCAGCGAACUCGCGUUGUCUGUAAGAAGGAUUCUAAUAUUCAUCCUACGGCUAUCACU
>3739|0|training
UCGAUCGCAUAUUUAAUUACUUUGGUAGCUGGAAAAGAUUUAGAUUUCAAACAGAGACCGAAGAUACGGACGGAUUUGAUCCUUCGGGGUUAAUGAUUCUU
>2407|0|training
UGACCUUCGAGCUUUCAACACUGCUUCCGUAAAUAAAACUUUGCCUGAGGACAUAACAGCAUCUCCUUUACCGACCAAGUCACUCUUGUCACCUGAAAUAA
>3769|0|training
CUGGCUUUUGUUUCUGUUGCUACGGCUAUUUUGGUGAUGAGCAGGAAAGAACAUCCGAUUAUGCCGCUUAGAGUUUGGCUUUUGGGGUAUGCUUUGCAAUG
>2470|0|training
AGGACCACACACCCACCCUCUGGUUUGCCGAUAACGGCGAGCGCCUUGGAACUUACCGUGGUCACAACGGUGCUGUUUGGUGCUGUGAUGUCUCCCGAGAC
>3564|0|training
GGUUCAAGCAGAACAUCAAAAAGCAAGCUGCUUGCCCGAGCUUCCCAAGAACAGAAAAGUUACAAGUCAGAACCUCAUAGCAAUGGAAAACUAAUGUCGGC
>3886|0|training
CGUACUUCGGUUGACUAACUCGGGCUCGGUUCUAGCUAACGAUACAACGAACCAGACUUAUUGUACUGCAAGAGAAGGUGCUGAUACAAAGAUGCUUCAAG
>3285|0|training
GUCGUUGCUCAGCACUUGGGGAAAGUCAGAACAGGACUGGAAGGACCCGGACUUACUUCUCCCCAAAAGAUUUGGUACUGCGUUGCCUCCGUUGGUGGUCA
>2154|0|training
GGUGCAGCGUCUUGUUUACCGGUCGCGACACAGCUACGCCACCAAAUCGAACCAGCACCGUAUCGUCAAGACUCCAGGAGGUAAAUUGGUGUAUCAAACCA
>818|0|testing
GAAUCUGCUGAUGUUGGGGCAGUCGUAUCUAAUAUAAAGUUGGUCUUGGAACUUAUUGAUGAAAGGGUUAUGCUUUUAGCGGAUUGCAAAAGACCUGUGAC
>3679|0|training
GAGAAAACUUUAUUAUAUAGGUUUCUGGGGAAUCUUCUGAGCCGUUUAGAACAAGGAUUUAGGCAAAAAUAUGGUCAGUUAGUUUCUUGUGCUAGCAAUUU
>2751|0|training
GGCUAAGCCAAAGCUUGGUCAAGUGGUUAAGAUGUUGGUCGAGGAGCAAAACUGCGAGGAAGGGGUGUUCAAGAAGGAAGCAUCUGAGUUGAUUGAUUCCA
>2873|0|training
UACCUUUGUCUCUGAAAGUCCUUGGCGCUUCAUUAAACGAUCGACCUGAAACAUAUUGGGCAAUUGCAGUGGAGAGGUUAUCAAGAGGUGAACCUGUUGAU
>3534|0|training
CGGUUUUCACUUGGUAUGGAGCGACAAUUGAGAUGGAUGGUGUCACGGAAACUGACUAUACAGCAGAUGAGACGCCGAUGGUCAGCUACAUUAAUGUGCAU
>3908|0|training
GAUGUACGAUGCGCUUCAAUUUCUGAACCGUUUAAUUUCCAAGGUCAUGAACAUUCAUUGUUCCUAGCUAUAGACCCAAGCGAAAAACCCAUUUGUCAGAU
>2913|0|training
CAACCACUAGACCGUCAUCUUCUUCUUUUACCCGAGCUGCGCCGUCGAGGACUGCUCGUGACAUCACGCUCCAGAGCUUUGAGCUACUCACCAUAGGGAAU
>3850|0|training
UAGGUUUACACUGCCUUUUCCAAUGCUCGCAUACCCUUUCUACUUGUGGAACAGAAGUCCAGGGAAACAAGGUUCUCAUUAUCAUCCGGACAGUGACUUGU
>3864|0|training
UCAAAGCAACAACAAUGAAGAAACAGAGUUUUGUGAAGAUUCCGUAAUAAACAAGAGAAUGCCAUUGCCUCCGUUUGGUGUAACAACUUACAAAAUGCAAG
>3347|0|training
CAAAUCCAGAUGAAGGAAGGUGAUGAAUGGAAAACGGCUUUCAAAACUAAACAAGGAUUAUAUGAAUGGUUAGUUAUGCCGUUUGGGUUAACAAAUGCACC
>3584|0|training
GGGCACCUCGAAGAUAAAUUCUCUGGGACUGCCCAGGAAUCUUCUUGUGGACAUUUAAGUCAAGAUGAUAUGACACAUAUACUGGAUGUCUUGAAGUUUGU
>2889|0|training
ACCAAAAACCAACAACAUGGAGGUUCUUCAGCUCCAUCGAAACGACCUAAACCUUCCAAUUUCCUCGAUGCGCUUAGAGAGAGAUUAUCUGGUGGGCAAUU
>2481|0|training
AUUGUCCUAUAUUGAAGCUCAGGCUCGGAUGGAUGACAGCCGAUUGACAGACUCCCUGACUACAGAUCUGAGGAAUAUGAAUACCUUGGCAAAGAUAAUGA
>3965|0|training
ACUUGAUUGAUAUCAAGAGUAACUCAGCAAUCACCAAGCUGGUGCAGCAGACAGGCUUCUUGGGUCUUCAGCUUUCUGACAAGAAGAAGUUUUACACGAAG
>3254|0|training
GUUGCUCUCUACAGAUCUAUUGAUUUCAGAUGUGAAGACAUGCUUUCAGGACCCAAUGGAGUUUUGUCAGAAGCUAGAUGGCUUCUUGAUCUUGGUCUUCU
>2243|0|training
ACUGUUACGCCGAGCGACGUCGGGAAGCUGAACCGUUUAGUGAUACCGAAACAACACGCGGAGAAGCAUUUUCCGUUACCGGCGAUGACGACGGCGAUGGG
>4043|0|training
UUUGGGGAACAUAUGGGAAAUAUUUCUGUCUAAGAUUCCUCCAUCAAUGAACAAGUUUAGAUCAUUUGUCAAGGAAGAAGAUUAUAUGAUGAUGAUGGUUG
>2391|0|training
CCAUGGAAGCUGCUAAUGAGCCUGUUAAUGGCGGAUCCGUACAGAUCCGAACAGAGAACAACGAAAGACGAAAGCUUCCUAAUUUCUUACAAAGCGUCAAC
>674|0|testing
UUUCCGAGCUUGAGUCACGGAGCUAGGAGGGUAUCGACGGAAACUGGAAAACCAUUGAAUCUAUACUCUGCUAUUAAUCAAGCGCUUCACAUCGCUUUGGA
>3443|0|training
UUAGACAUUUCCGCCAUUAAGGACACAUCCCUCCAGUUUUGCUCUUAUAAACACAUCCAAGAGAGUUUCUGAAGAAGAAAACCCACCAAACAAAACACAAA
>2593|0|training
AGAAUUAAUGCUAAGGAGCAUAUUGUGGGUUGGUACAGCACAGGUCCUAAACUUCGAGAGAAUGAUUUGGAUGUUCACGCUUUAUUCAAUGGCUACGUUCC
>2882|0|training
ACUGGAAAAGUCAAGAAAUGGUGGGGCUGAACCAAGUGGUUUACGACGAGACAACGAUGCCACCACCUGUAUGUUCAUGUACAGGAGUUCUCAGACAGUGC
>2246|0|training
AUACUGUGAAACUUGGAGUUCUAUGGAAUCACAACGGCAAUUUAUCAAGGACUUGGGUAUCCCUUCUGAAUGGAUGCACGAAGCUCUGGCAGUUUAUUACA
>3047|0|training
AUGUAUUCCCGGAAAGACCAGGCCAACCUGAAUGCCAAUUCUACAUGAAGACAGGAGAUUGCAAAUUUGGAACAGUCUGCAAAUUUCAUCAUCCUAGAGAC
>2360|0|training
ACAAGACCUAUGAGGGUGGAAAUGACUAUGAAAUCUAUGAAUCACCAAAAACAAUUGGCCAUUCAGUUACGAGUCCAGAUGACACAGUGGCAAAAUGCAAG
>2358|0|training
AGAAAACACUGAUGAUGCGGUUGAGGAAGAUGACCAUGAUUUGGAUAUGAACUUGUCCUCAUUUCCAGGAGUUGAGACUGUUUGUGUUUUCCCCAAAAACA
>627|0|testing
GAGUUUGCACAUGUUUUCAUUUCUCUUUGAUGAUCUCGGUAUCCCACAGGACUACAGGCACAUGGAAGGCGCUGGGGUCAACACUUACAUGCUAAUCAACA
>814|0|testing
UACACAUUGUUGAUGAAUUCCACUGAUGUACAGCACAAGAGUCUUACCAAACUUCAGAACAUAAUGUCAACUUACCAUGGAUAUCCACUCGAGCUCGAGUU
>3955|0|training
UAUCUUGCAUUCAUGGGAGGCAGAUCAGAUACCGAAGGGAGAAGCGUUGAACAACAAGUUUUAGAGUCUAAUCCAGUGCUCGAAGCUUUUGGAAACGCCAA
>630|0|testing
UAUUGGGCUGACUGGAGUGUUCGUCUUCAUCCUCCUGGGGACUCAGAGAAACAACGGAUACCAAUUCAGCUUGAUGGGAAACCGAGAUUCUCGGAUGAAGG
>756|0|testing
UUCUUUUCACGUAUCCCAUUGGUUCCUCUGUUACUGACUAUUUCUACAGAACAGAGACCACUCAAAACGUCCAGUUUCACCAUAGUAUCCAUGAUCCUGAU
>494|0|testing
AUCGUGAUAGAGGAAAGAUCUCCAAAGGAGUUGAUGCACACACACGGAGGACUUGGUGAACGCAUUGCAGCACCAGGGAUCUCAGUUUGGAACCCAGCUUU
>2999|0|training
GAGAAAAGAAGUUCACGCCUAAUUACGACUAAUUUUUAAAUCCAGAGGAGACCCCAUUCAUUGAUUGAUUGAAUAAAAUAAUUCGUAACGAAGAAGCAAUC
>2688|0|training
UCGAACUAACGGCCAUAGUGGGUCAACCUGGUCUGAAAUGUGCAGUCAAGACUCCAACCCCUGAGAUCGCUCCUCUCUUCUUUGAAGCAGUCGAAAUUCUC
>2760|0|training
AUUACAGAUUUAAGAAAUUCGGUUACCCAGAUCGUACUUGAUCUAUCGGGACAAAAUGAGCAUCUAGUCGUUGCCACCUUGAAACUACUAACUGUUGCGGC
>2312|0|training
GUGGCAGCAGUAGAUUGUUCUUGGAAGCAAAUUGCCGAGCCUGUGAUGGAACUCUACACCGAGACAACCGAUGGCUCAACAAUUGAAGACAAGGAGACUGC
>2300|0|training
AUAAUAAAAGGGUAUAUAUGAUAUGUAUCCAGGGUUUAUUCUUUACUUAAACUGGUCCAAACAAAAAUGUUUGGUAAUAAUUUCAAAUUCUUAUAAUAAUU
>2289|0|training
AACCUACGAACUUCGUUUUGAGGCAGUUUUUUCUGACAGCUAAAAUCUAAACUCCGUUGUCAACGCCGUCAAGCAAGCGACAAGGCUCAACAUCUCCUAUA
>805|0|testing
CCCGGUUCUGUUGUCAAUGCAGUUGUUCUUGAUAUAUCUAGGGCAGAGAGACUAGUUGAUUUGUCUUUGAGGCCUGAGCUCUUGAACAACUUAACCAAAGA
>2574|0|training
GAUGGUGGCGGAAACGUAAACGCCUCGUCGUCUUCGUCGUGAAGAAGAAAACAUCAUGUCGUUUUGCAGGGAAAGAGUUAUAAUAAUGGAAGCUUAAGCUU
>768|0|testing
CAAUGAAGAUCCUAUAGAUGUUGUGGAUCUUGUUGGGCUGGACGUUGAAAACCUAAAUAUCCUAGAAACUUUUGGCGGGAAUAGUGAAAGAAGCAGCUCAU
>2263|0|training
ACCCACCAAACCGAAAGAGUCUGUCAGAUAUACAGAAUAUUCUGAAAGGAACUAACAGAGUUGCGGUUCGAAAAAAUAGCCACUCGCCAUCCCCUCAGACG
>2446|0|training
UUGCUUGUGCUGAUGCACAAUAUAUGCCAUGUCUCUGCCAAACGCCAUAAACUUGAUUGUUUAUACUUCCUGUUAGCUCAUGCAUCAAGGACUGAUGAUUU
>3653|0|training
CCAGGAUCUUCUGUGGCAACAUCACUUAUUGAUGGGGAAUCGAAGCCAAAACAUGUUCUUCUCUUAGAAAUCAAGGGAAAUCAAUAUCGUCCUACGAAGAU
>3640|0|training
AUACGUCAGAAACUGGUCAAGCGCGCCAACUUUUGGGUGAAUGAGCUCGGACUUUCAAACGUACACUUCAUAUUUGCAAACGCCAUGGUUUCUUUUGAACA
>3946|0|training
UUGCAGACAUACACGUUACUCUUGAGCUGUUGCACGGAUGGUCGGUCAAAACUUGAUAUGGGUUUCUGUGGCCAGUUGAUGGCAAGCACAGGUCAUCCAGC
>4112|0|training
CGGUAGGACUCGAAGCAACUGGUCCUAUGGUCUAGUGGUCAGGACAUUGGACUCUGAAUCCAGUAACCCGAGUUCAAAUCUCGGUAGGACCUUUGUUUUCG
>2916|0|training
AAUGAUAAUGAACUAGUGGGAAAGAUCCCACCUGAGCUUGGGAAGCUGGAACAAUUGUUCGAACUGAAUCUUGCGAACAACAAUCUUGUAGGGCUGAUUCC
>2547|0|training
CUACACAAACAACAUGCUUCGUUACAUUGAAGGCUACGUGCAGAAGGUGAACCCUGGGAAUGCUCCCUUAGUUGUCGGGCAGUUGCUUGAUGAUGAAUGCC
>788|0|testing
CUGACACUAUUCAGGGAACUGAGGCAAAGGGAUCAAACCCAUCUCACAGAACCGCAGCAUACAGAAGUCACAAGCCCCGAGGACGGAUUCUCUGUUGCUUC
>3772|0|training
CGUUGGGUAAAGUUGCGACGGCGGAAGAUUUGGCGUCGCAGUAUAAGAAGACUUGCACGACGGCUCUUGAGAGUAGAAGAUUUGAUAAGGUGAAAAGUGUU
>2101|0|training
AGGUCACCCUAUGGGUAAACAAAGUUGGCCCAUAUAACAAUCCACAAGAAACAUACAACUAUUACAGUCUUCCAUUUUGCCGCCCAUCUGGAAACAAUGUU
>455|0|testing
UUUUCUGGGUAACUUUCGGGGUUUAGUUUCAAGAGAUCAUGUGAACAAGAACAUAUCCUCAAAAGAGUUCUGGCGAUACUCCAUUAACGAGCACGGUACUG
>3805|0|training
CAUGAAAGCUGAGGAGUCGCACAGUUGGGGAGUAAUAGAUGAGAUGAUGAACUAUGCUGACCCCAAAAGUUUGUUCAAAGAAAGGCUUCAGUCACUUGAUG
>2529|0|training
CAUUUUAAUGACAUUCUCAGCACUGAAGGAGCCCAACACGUCUCAAGGAAACACCUGUAUGACGCCGUUUCGUCCAGAAUUGGACAAAGACUGUACGAUUU
>3119|0|training
AUAUGCUACAUAGUUAAUUCUGCUGAGUAUUGCCACAAAACAUCUGGUGAACUGGCAGAAAACGUCUCAGAAAUUAUUGACCCACAUUAUGCUGAUGGUGU
>3537|0|training
GCCUCCAAAGGUCUCUCUUCUUAAGGCCACUCAAGGUGAAGCUAUCAGGAACUAUUACCAUGAUAUGCAUGUUAUUCAGGAUAUGCUUGUUCCUCUUUACA
>3998|0|training
UUCCAUGGAAAGGAAGAUGCAGCUAUUGAUGCUCUUGGAGCAUAUUUUGGACCUGUUCCUACUCCUACUCCCUUGAUUCCAUCUAAGAAACUACCAGCGAU
>3359|0|training
CUCGUUGGACAACCUGUGGGGACAAAGGUGGCAACUUUCUCAUCAAGAGGACCUAACUCGAUUUCCCCAGCGAUUCUUAAACCAGACAUAGGGGCACCGGG
>3309|0|training
AUUCAAGGAUCGAUUAGACGAAGAGGUUAAUGUUAUUCUCAAAGUAGAAGACACUUUGAAUUUGGUGUCUGCUUUGAAUGAGGAGGUUGAGAGUCCGUGUU
>782|0|testing
GCAAGUUGGCUGUGUAGCGACGAGGAGAGGCUGACGAAACCGAAGAAAGAACAUGGAUCGGGUUUAUCUUUCGAUCUGAACCAAGCCGCUGAUACGGAUGA
>3754|0|training
CUCAUGUCCUUAUCACUGAUACCCAGUUGCAGAAGAUGCCAAAAAGGAAGACCGACAGGUCGAAUGUACUUGACAAGAAGACGCACCUUGCUAGGUUGAAU
>2995|0|training
UGUCUGGUGAGCUACUUUUCGACUACGAGGACAUGGAAUUUGAACCGCAAACUUAUUUCUCGUUGACCGAGCUACUGACAGCCGAUGAUAGUGGUGGUGGU
>3696|0|training
CCUUCCCAUCAUAUUUGCAUCCCUGGAGAAAAACAUAGAGUCUCAUUGGAACCAAGCGGUACACGGUCUAAGUGCGAAUAUAAAGAGAAUGUUCAUGGAGA
>3116|0|training
UGAGCUUUAUGGGUUCAGCGAUGGAAGAACAGAUGAAAGGAUGAGAAAAAACUUUUUUGCUGCUUACCAGGUCUUGGCUCAGAUUUUGAAUCAUCCAGGGA
>4107|0|training
AGAACAGCUUAUGUUCUACGACCUUGUUAACAAAAGCUUCGACACGAAGGACAUGCUGGAAGAAGCAUAUGUAGUUGAAGAAGAAAAGUUGUCCUGGUAUG
>3816|0|training
AGCGCAUAAAGAUAAUGAUGUUCUUGGGAUGUUAGCUUCAGCAUAUGGAGACUCUUCUGAUUCCGAGGAAGAAGAUCAAAAAGGCUUAGUUACCCCUAGUU
>491|0|testing
AGCCCAGACCAUCAAAUCUUAGAUCCGAAGAAAGUCAAGAUGAGAAGAAAACAGAUACAUUGAACACAGAAUCUAACCAAGAUGGCUCUGUUGAGAGUUCC
>3664|0|training
AAGCAUGCGCCUAUACGUCGCCGUUGCAAGGGAUUUCAAGAUACGCGAGGACACUUCACCAAGCUGGCUGUGCCGGCGUGGCUUGCAAAGGGAACCAAGGA
>3303|0|training
GCUGCCACAUUAUGCAAUGCCACCUGGAAUGCCCCAAGCUGAUGAACCGGACAUAGAAGACACUCAAGAACUGGAGGAUAUUCUCGAAGGUUCAGAGUCCG
>3202|0|training
CCUUGCCUCACUAACUGAGACACUUGUUUGCAAAGAGCUCCUGAAGCCAAACAGAAUCAGGCUUGGGAACUGGGAGUUUUAUCCUCUGUCAAAGCAGCAGU
>2247|0|training
AUGCUCGACAUCAUCAUUGGUGUAAGUCAAUGCGAGAGAGAACACGCAGAACACCAAAUGAAGUUACUCCAAGACUCUCAAAAUGCCACAACAACAACCAC
>3193|0|training
UCGGAGAGGAUCAAAGAUGGGAGGAGGAAGCAAUAAUAGUCACAAUAUGGACAACGGGAAGUACGUGAGGUACACUCCUGAACAAGUGGAAGCUCUGGAGA
>3871|0|training
GAGAACUCAGGUCGUUAGUCGAAAUGCAUAUUCAACCCAAACGGUCAGAGACAUUGGUCAGCCAACUCCAGCAUCUCAUCCUCAUUUAAUGGCAGAAGGAG
>3268|0|training
GUUCGAUAAGUACUCUGUCUCAAAGAGGGAGCUUCUCAAGAGCUGUUGGGACAAAGAGUGGCUGCUUAUGCAGCGAAACGCGUUCUUCUAUGUUUUCAAGA
>3049|0|training
AAACAUUGAUGAUCGUUAACAUCUGUCCAAGUGUGCAAACCUUGUCUGAGACAAUCUCAUGUCUCAAUUAUGCUGCUAGAGCUCGGAAUACUGUACCAAGC
>3843|0|training
GGUGGAGUGGCUGCAGCAGCUGGUGCUCACCAUAUGUCUCACCACCAUGGACACUAUGGUCACCACCAUGGUCAUGGCUAUGGCUACGGGUAUCACGGUCA
>3742|0|training
AGAAUCUGUGAAACCGAGCUUGGUUUGAUAUCUCAAUGUUGUCUCACAAAACAUGUGUUCAAGAUUAGCAAACAGUAUCUGGCAAAUGUAUCCCUUAAAAU
>3553|0|training
GGGCUAAGUAUGCUGACAAGUUAGGUGAGAGUAUAAAGGAGUACCGGAAGACUUAUGGCGAGAACUAUUGUCUCGGGCAGCUAAUUUACUGGUAUAACCAG
>798|0|testing
CGAGAACCAGAAGAGGAGAGACUGGAACACGUUCGGACAGUACUUAAGGAACCAUCGGCCACCGCUUUCGCUUUCCCGAUGCAGUGGAGCUCACGUGCUCG
>662|0|testing
AGCAGCAGCUGAUGAGGAAAAGGUUGAUGAAAAGCAGAAUGCCUAUAUGGACUCCAGGGAGAAACUUGAUUACUACCGGACGAAAAUGCAGGAUAUUGUCU
>3060|0|training
GUUUCCAACACCAAGUGUGAGGCAGCACCCGGAUGUGGCGAAUGGAAGAGACCGAUGAAGAGGAACCCUGCUUACAAGGGCAAAUGGAGCUCACCUCUCAU
>820|0|testing
CCCGCAUUGACGCGAUUGUUGAGCGAGGGAAUUGCAUCGAAGGCGUGAAGACUGCUUUGGAAUCCGAGGAUUACGAAUCUGCUGCGAAAUUUGUACAGAGA
>3338|0|training
CUCCUUACAAGAUUAAUGCUACUGGUGUCGUAGCUCCUGUUGGGUUCAAGACUAUUGCUACAAGUGCUACUCAUUACAAUGGUGUUCGAGAGUACGAUGCU
>2114|0|training
ACGGAAAGAGUACCACAGGAGAAAGCUGGGACAUAGUGGUGGAUGAAGAAACAUACUAUGAGGCUGAGCCACAUUAUGGGUGGGCAGAUGUGGUAGGUGAU
>484|0|testing
UGUUUAUAAUGAGAGGAAAUUUAAUCAGCACCACUACUUAUGGUGGCAGAACUGGUUUCUUCAAUUCUGUUGACUUAGUUGCUGGUGAUUUCUGUGGAGAU
>4083|0|training
CAUGUCAGUUUCAGACCCUUUAACAUGCGUCUUCGCUACCUCCACUAGAGACCAUCCGAUACAUCUUUGGGAUAGUACUUCUGGUGAGCUUCGAUGCACAU
>2129|0|training
UCCCAACAACAACCCUUUUGGGAUGUUACUACGGCCGACACCGAUCAAGAACCAAUCCUUGGGUCUACCGGCUCAUGUCGGGUCAGAUGAGUGUCGGGUUU
>3514|0|training
AACAGACCCUACCAUUUUGAUCAAUGGAUGGUUAUUAUCCAAAAGUGGGAACCUAUAAUAUCUGAUACCUUUCCCUCCAUGAUCCCUUUCUGGAUUGAACU
>3539|0|training
ACAAGUUGAGGACGCAUUGACAGGCUUGAAGGUGCUCGAGUUUGACGGAAACUUUAUUAGGCUCCAACUGCGAACAUAUAUUCAAAAACUAGACGGUUUUC
>2552|0|training
AUAUAAAUGCAACAAUCCCUACGAACCCUAGUUCUGAAACAGCAUCCAAAACACCGGAAGAAACUUCAGCAGCUAAUUCGUCCCCUGUAGACGGCUCUGCA
>3954|0|training
ACAAGGAGCAUUUUAACCUGGACUUAUGUGUGUUCAAUCUCGAAACAAAAACCCUCAAACGCUUCCCUAGUCUCGCCAAUAUGAAGCUCAAGGAUGCUCAA
>2424|0|training
UUGACCAAGAUGACUGGGAGCACUAUGCUAAGAUGACCACUGAGUGUGGAACCGAGGUUCAGAUUGUCGGUGAUGAUUUGUUGGUCACUAACCCCAAGAGA
>3723|0|training
ACCGUGUUGUGGACUCACCCUGCUGUCUUGUAACAGGCGAGUAUGGCUGGACUGCAAACAUGGAGAGGAUCAUGAAAGCUCAAGCCUUGAGAGACAGCAGC
>467|0|testing
UUGCUGGGAGAAAUUCGCUCGGUACUUCGAGGUGGAGCUAAAGGAAGUAAACCUAAGUGAAGGUUACUACGUGAUGGAUCCAGACAAAGCAGCAGAAAUGG
>2369|0|training
CCUUACCAGAGGCCUUUAAUGCUUGCUUGGUUCCAAAUGAGAAGAGCGAAACUCCAAAGAAAAAGGGGAUUAUGGCGACCUUCACUCGCAAGUUCGAUCAG
>4121|0|training
GUGCCACUGAGGCUGCGAUUUCUCGAGAUACUUUUGAGGGAAUGAUAGAGACUUUAUCCAGAACUAAGGAAAGUAUUAGACGUGCAACACGCGUUGCAAUU
>3367|0|training
CCAAGCAAGAACCAACAUUAUUACUUGCAAUCUGACAACAAGACUCUAGGACAACAACCAGUGAUAGCUAACGAAUCUUUACUAGGUAACUCUGAUUCCAU
>2410|0|training
UAUCUUGUUUCUUCUCUGAAACCAAGUAAACAUCUUUUGGGAUCUAAGGAACACUCUCGAUCAUCAUCACCUGUUAAUGAAUGAAUAGUGUGGGCUAAAAA
>2338|0|training
UAUGGUCAAGUCUUCCAGAGGAAACUGGCUUGACAUUCACCACAAAGAAGACAAGUACUGUUUGUUGUUUGUUCAGAUUAAACCGAGUUUGGAGAAAGAGA
>2704|0|training
UGAUGCUGACAAAUGCAAAGUCCUUGUUAACAUUGAACAACAGAGCCCAGACAUUGCUCAAGGUGUUCACGGUCACUUCACCAAACGUCCAGAAGACAUUG
>2998|0|training
UUCGUUUCGCGCCUUCUCCUACUGGUAAUCUCCAUGUAGGUGGAGCAAGGACUGCUCUUUUCAACUACUUGUUCGCGAGGUCUAAAGGAGGGAAAUUUGUG
>3926|0|training
GGAAUUGUUCUUGACAAAAGUUGGGAAUCAUGGUGGGAUAUAGAGCAAGAACAUCUCAAGCACACAAAUUUAAGAGGAAGGGUUCUAGAGAUACUUCUCGC
>4147|0|training
AAGAAAGAUCAGAAGCCGCGUAGUAGUAGUAGUAAAGGAUCUGGUGUGAAACCGUUGAAUGCGGCUCAGCUGGUUUCUAGAGUUUUAGAUGCAACAACAGC
>2392|0|training
GAGCAGAGGAAGAACGCCAUUGCUCACGCUCAAAAGAUUGAAGAACGCAAACCGGUUGAAAAAUCCGGUUCUAUUAAGAGAACCGGAAACGCUGAAACGAA
>2960|0|training
CUGUCUGAUGAUAUGCAGAAUCUUGACAUAAACAAGACAAAUACACAGAGACUUGGUUGUUACUUCUGCAACGACGUGGUUGCACCUCAGGAUUCAAUGAC
>3561|0|training
GAGGAGGAGAUGGAUGUCGGAGUUUCACCGGCGAAGUCUAUACUUGCGAAACCUCUGAAGCUACUCACUGAAGAGGACAUUUCUCAGCUCACUCGCGAAGA
>3050|0|training
UGCAGCUGCGGAGCAGACUGUGAGCAGUGCAGGAAGCGCUGUGAUGAAGAACCGUUACGUGUUAACUGGUGUGAGCUGGGCCGCAGGAGCAUUCAAUAGAG
>716|0|testing
CUUCUUUAAUGUCUCUGUCUUCUUCAUUUCUUCAACCUCUGAAACUCAAAACCCUAGCACAACCCAGAAACACUGACUUAUCUACCACCAGAAAAAUCAUA
>2849|0|training
GUAGAUAAUGAGCCAAGUGGCUCAAGCUUGAGUCCUGAGAUUUCCACAGAACAUAAUCAGGUUACAACCUCUGGUUUUUCUUCUUUCACUUUGUCUGAAGU
>2180|0|training
GGAUUUUCAGAAGCCAUAUCUAGAUGCUUCCAUCUAUUUUAAUAGAGAAGACCCUGGUGAUAAGGUGUUGGCGAAGUCAGAUAUCGGUGGUAUUGAAGAUG
>3911|0|training
AUUGCUCUUGAUGAUGAAAGUAUCACGUAUGCAAGUAAAGCAGGAGAAAAACACAUACCACUAGAUUGGGCAUUGGGGGCUUUUAUACUAGAUGUUGUAAC
>2145|0|training
UCGUUUAUUGAUAAUCCUCCAUUAAAGCUCUCACGGAAGCUCCCACGAGAACACCUUCUUUCCACCACAUAAACCAGAGACUUUCCCUCUCACGAGAAAUC
>2158|0|training
CUCUUGUAUCGGGACAGCAGUUCUUGCUGUUUGCCUCCGGAUUCAAGUGAACAAAGAAAACAAGGAAUUCAAGGAUUUAGCACCUGAGAGAGCUUUUGCUG
>4192|0|training
GCUUCUGAUAAAUGUCACAAGUGGGUUUUCAAAGAACCAUCUGAAUCUGAACCAAAUCUUGCUAAUUACUGGCAAAGUUCUUUUGAUGCUCUUCCUCCAGA
>2468|0|training
GCAGAAGCGUAUUGGCUUGUGGGCUUCUUCAAAUCCAGAGAAGCCAUGGGACUGGAGAAAGAAUAAUAGGCGGGAAUAGUCAACCGACUUUGUUUGGGCAA
>717|0|testing
UUGAUUCAUGUGGAUGCCUUGAAAAGAUGACUGAUAGAAGGUUUGGCCGGACACAUCUAGCUAUAUAUGGACCAAAAUGGGCUCAGAAGCCAAGAAAAUCU
>2102|0|training
AAGCUAGACUACAAGAACUUGAGCUUGAGAAGGAUAAGCCAUUUGCUCGGACAAGGGAUGAUCCGGAGCUUGAUCAAAUGAUGAAGGAAAGAGUUAGAUUU
>2761|0|training
CUUACCCAAAAGUGGUACGAUUGUGUUGUUUGAUCGUAAGAUGUUGAGGAACUUUAGAAAGGAUGGUCAUAACUGGAAAAAGAAAAAGGAUGGAAAGACAA
>2235|0|training
UGCAUUGUUCGGAAUGCUCCACGUGGGCUUGGUACACCGGUUUUCGAUAAACUUGAAGCAGAACUGGCAAAAGCUUGUAUGUCGCUACCUGCAACUAAGGG
>3492|0|training
CUAGCUCAAAGCUUUCUCUCUCAAAUCCGCCAUGACUAAACAGCACGCGAACUGGUCUCCUUACGAUAACAAUGGAGGAACAUGUGUGGCCAUCGCUGGAU
>649|0|testing
GAUGGACGCAGCCAUUGGUGGCUUGAGCUAUGAUCUGCUAUAAAAGUUGAACACAUGGUAAUAUGGUACGCACUUAAUAGGGUUCAUACAAUUUUACAUCA
>3566|0|training
UCUUCAGUGAGUAAAUCUAGCGAUAAAGGUGCCACGCCAGCAGUAUCAAAACUGAUUCAAGCUUUUGAGUCAAAACGGAAACCAGAAGAACCUGAAUCUGA
>3158|0|training
AUGAGAUAUUAGAGAAAAAAACUGGUGGUUUAGUGAUUUGGAGGUCCGGGACUUCCAUCUCUUUGUACAGAGGUGUCAGUUAUGAGCUUCCAUCAGGAAAA
>442|0|testing
UUGGGAUGCUAGUAAUUUCAAAAUUAAGAAGACGAAGAAGAAGAACAAGAACAAGGGUAGUAGUAGCUACAAUGGUGGUUCGAUUAAGAUCUUGAGCGAAG
>3152|0|training
GUGUGAACCAGCUUUAGUAUCAGGAGAGCCCACAAGAAUGCCUCUCGGAAACUAUCAAGAGGCUCAUGUGUACAAAUCAAAAUCUGGAGCUUGUUCUGCAU
>640|0|testing
ACCUGCACUCCAACGUGGAGAUUCAGUCUAUCUUGUCGGAUUGAGUAGGAACCUUCAAGCUACAUCAAGAAAAUCUAUUGUAACCAAUCCAUGUGCAGCGU
>2379|0|training
CUGCGCUGAAGAAACAAGAGUGAGAGCUUGCCACAUCCCAUUUUUGUUAAACAAGGAACAGUGUCGAGAUUGCAUCAGAAGGAGCAGAGCUCAGGUUCUUG
>4025|0|training
ACAACAUCCUAAAGAACAAGAAGAAGAGGAAGAAGAUGAGCAAGUGUUAAACUGGAAAGCAGUGGCAAUAGGGUACGGAAUUGGAGUGUUACUUGGAUUGG
>2167|0|training
ACUCGAUGUUAUGUUCAAUCGAAUCAAACCCGUUUCUGUUUACGAUCCAAACACCGAGAAUGAAUUGAGCAUUUGGUUAGAAAAUCCUCUAGUAUUUGCUC
>2229|0|training
ACAUAUUCUCUGCUUGUUGGAAAACCAUAAAGCCUCUGUUGCAAGAGAGAACAAAGAAGAAGAUUCAAGUUCUGAAAGGUUGCGGGAAAGAUGAGUUGCUA
>3459|0|training
GAGACACAUCCUUACUUCCAACGUGAUUCUCUUGUCAAAUUCUGCCAGAAACAUGGUAUCUGUGUCACUGCUCAUACUCCUCUCGGAGGUGCCACAGCCAA
>3890|0|training
ACAAUGAUCAGAUGGCAGAAUCCUAUGUGCCUGAAGAUAAUGAAUCGCAAACUUUGUGCAGCUCCAGUCCCGAUACAACCUCUCCCAUCAACAAUCAUUUU
>3783|0|training
GACUUUGAUAAGGUUGAGAUGAUUCUCCAGGCGCUAGAAUAUGAAGCUGAACACGGGAAAGUGCUCGACGAGUUUUUCAUAUCAACAGCAGGCAAGUUUCA
>2508|0|training
UGUGCAAGAUGAAGUGAAUUCUGUCCUCACAGCAGUUGUGCAGGGCAUGAACCAGUCUGAAAAUACUGCUGAAGUUCGUCUCGCAGCAACAAAGGCACUGU
>3038|0|training
CCUAUCGUUAGGACCAAACCGGAGCAUCCUCGGCACUAUCAUCAGACCAGACCGGGUCCUAUCAGAACGCAAAGGAGGACAAAAUGGAGAUGUCACGUUCA
>3181|0|training
UCAUCGGUUCACAACGCCGAUGUUUCCUGUUGCCAGUCACGAGCUGCAGAACCUAAUGGUUGUUGCCAACAAAAUGGGAACAGCUCUUCAUGUUGUCAAGA
>3471|0|training
GGUUUCCCUAAAAGACAAGAAACCUUUGCAAGAAUCUCUGGUUAUUGUGAACAGAACGAUAUCCACUCACCGCAAGUUACUGUCAAAGAGUCUCUCAUCUA
>2209|0|training
GACAUUCAGAUAACUUGUGGAACUCUCGGGCUUUCAACAGCAACUGUAAAACUUGCUGACGCUGAUGGCAAAGAACAUGUCGCUUGUUCUAUUGGAACUGG
>423|0|testing
GUUAAAUUUGAAGGUUCAAAAGUUGAAAACAACGGUAAGGAGGUUGCUAAACCCACCGAGCAAAAGAGUCAGACCACUAAAUCUAAAAAGGCCGUCAAGCC
>3762|0|training
UAGUUCGUUACCCUGAACCAAACGAGUUGCUUCAGAAAAUGAAGGCUAGAACACAACAGAAGCUUGUCGGAUCAGUGACGAAUUCCUCUAAGAAAUCAUCU
>3673|0|training
CCGUCGAAAACGGUUGGGGCGGCCGAGACUCUCAAGCCAAAGCCAACGAAACCGUUGCCACUGUUUUCGACUUUUUCAUCCAAUCAAAAGAUCCAGUGAAG
>3496|0|training
ACUAGGAAACGGACAAGUGGUGGUGUAUUGUGGAACAUCAUCAAAGCGAGACAGCCUGAAGCUUAUAGAGAGAUAAUGAAAAAGACCAAGGAGUUUGAGAA
>3869|0|training
UCUCUCUCACGCCAUGUCUCUCUACCUAAGAUACAAGCCGCCGUUAAUGGACCUACAAUACUUCUUGGACUUCUCUGGGCCAAGAGCAUGGGCUCCGGUCC
>453|0|testing
GGCUGAGAAUGACGCUGAAGGUGACGAAAACGCCGCAAGAUCAUCAGAGGACAGCAGAAAUGAAUAUGAGAACGGUGAUGUUUCUGGAACGGAAUCUGGUG
>2651|0|training
UGUAUAUCUUCUCAACAAAACCUUGUCUGAAAAUUCGUUUUCUUGGCAAGACACUACGAGCUUAAGAAUACACUUCUCUACUAGUAUUGGUGUGUCCGUAG
>2206|0|training
CAUUGCCUCCCAUACAAAUCAUAGGGUCAGCUUCAUUGGUUGCGUUUAGGACUUCAAAUGCAACUACGCAAAUCAAGACUUCGUACUUAUCAGAUGAGGCA
>632|0|testing
GUCUUAUUCGGAUUUCUAUCCGUUGUUGUUUUUGAAGCUUGGAGAAGGAGACACAGUAACGUCUCUGUCGAGACCGUGACUACACUCGACGAUCCGAAAUC
>3800|0|training
AAUCGUUGAAUCAAAAGGUCCAAAGCAAUAUCAAUGGAGUGCUUAUAGAAACUUGUUUGCGAUCGUACAAAGCUUUGGACUAAAGUUACAAGCUAUAAUGU
>4085|0|training
CAACUGCAGCGCUUGAUGAGAGGAAGAACAUUGUACUGUUAGCUUUCGAGACAAUCGAGAAAAUUGUGCGGGAUCAUUUUCAUUGCAUAAUCGAGACAGAG
>3086|0|training
ACUGAUUCCUAUGGAAAUGUGGUGAUUGGUGGAAUAAUGGAGCAUAUCGAACAAGCUGGUGUGCAUUCUGGUGACUCAGCUUGUAUGCUUCCAACACAAAC
>2683|0|training
GCUGCUGAGAGAGACGAAGCCAUGAGUGAAAUUCUUGUACCCAUUAUCGAACAUACAUUAAGGUUUAAGGAUUCUAAGCAUGGUAACCCAGCUAUGAUACU
>556|0|testing
AUGACCCAAUCAUCGACGAGAGGAUCAAGAUGUGGAGAGAAGGAAAGAGAACUCAAAUCGAAGAUUUUCUUGAUAUUUUCAUCUCUAUCAAAGACGAACAA
>3573|0|training
CAAGCUCAAUGCUCGUAGCUGCAGCCGCUCCAACAUCAAUGAGAACCAGGACAGACGAUCAGGUGAACAUUCCGACUUCAAGCCAGUGCUCGGUGGGGCGA
>745|0|testing
AUGCUCUCUAAGGACAACAUCGAGCUGCAAUUCGCAACCAACCAUUUAGGACAUUUUCUGCUUACCAAACUUCUGUUAGAUACAAUGAAGAACACAUCACG
>470|0|testing
CUUCCAUCAUGCUCGAUACUUUCCCGCCUUCUCAAGCUUACUUUAACCAGACUUGGCAUUCGAUUAUGGUUCCUCUGCUUCAGUUCUUGUCGAAAACAGGU
>3597|0|training
ACUACUCCGGAUUCAUGAGAAGCUAAUAUCACUUCUUGAGCGUCUGAUGGACCCAGAAAAGAAAGUAUUCAGGAUCGUGAAUAUACUGCAAGCUCUGUAUG
>3222|0|training
UUCAGGCUGGCAAAGGAAGGAUGGAAUGUUGUUGUGCAAAACCACCGUGGACUUGGAGGGAUAUCUUUAACUUCUGACUGCGUCUACACUGCCGGGUGGAC
>3639|0|training
CGUGGAAUUGGUGGACCUGCUCCUGGAAUGAUGCAGCCUCAGAUCUCUAGACCACCACAGAUUAUUCGUCCUCCGGGACAAAUGCCACCACAGCCUCCUUU
>2802|0|training
GGAGCUCUCUGAACCUCCCAUGCUUCAUUUCGAAAAUGACACGUUUCAGAACUACCUGGACAUUCUUCAAGCCAUAGUGACAAAUAAUCCAGGAGUGUCGU
>2506|0|training
CAGACUCUAUCCACCACAUUGCCAUGUCUCCGGUCUCAGACUCUCUUAAAACAGCUCUGAGAUCUGCUGACGUGGCGAUCUUCAUGGCUCCGGAGAAAUCG
>3393|0|training
GACAGCUUCCUUACAAUUCUAUAUCCAGCUGAUCGGUUCUCGGAGAUGGGACCUUCUUCACGGACUUAUUUCAGUGAUAGUGGUUUCACUUGCCUGCAAAU
>3721|0|training
AAGGACGAGGCACCGAGUGACGCAGUUGAAAAACUCAAGAAUCUCCUCGGACAAGAGCAGAGAUCCAGAGUGAUGUCUGAGAAGAUUCAUUCAACACAUUA
>2685|0|training
UUGUUCGAAUGCUUUAUCUAGCUUCCAGAAAUGGACAAUGAUCACAGAGAACUGCAACGCUUUGGAUGUUAGCAGAAAUCUAAACCAAUGCAGGAGGAAAU
>596|0|testing
CUUAUCAAUGGUCUUGACAUGAUCAUUCCAGAUAUACUAGAUGAUGGUGGACCACCAAGAGCUCCACCGGCAAGUAAAGAAGUUGUAGAGAAACUCCCAGU
>809|0|testing
CAGAACAGUGCUGAAAUUGCUUUAGAGGUUGAAAAAAGUGCAGCUGAAGAACAGAAGAAAAUGAUAGGAAACCUGGAGAAUCAGCUAACCGAGAUGCACGA
>599|0|testing
GAAAAAGAGACGCUAUCAACAGAAACAGAAGGGUUAAAUGUUCUGAUGGAACAUCAAUACCCCAAGCUGCGGGUGCGCAGGACAUGGGACUCUGAGAAUAC
>3533|0|training
AGGGUUUUCCUUCUUGUUCUUUCAGAACAAGGGAAUUUGUAUAGGUUCGAACUAUCUUGGGGCGGCAAUGCAGGCGCAACACCGCUUAAGGAAAUCGUUCA
>2447|0|training
UUGGGAAAACACUGAGGAUACUUCUAGGGAUAUGAACGUUCUUUACCAAAACCCUCAUGAAGCUCAGCUUCUCUUUGGGAGAGGGUUUCGUGCUGGUAUGG
>3947|0|training
AGUGUUGACAAUACUUUGCCAAAUCAGAUUUCUUUAUCCGAAGAAUUGAGACUCCGUGGACUAGAGAAGUGGCUUAAGUUGUCUAGACUUCUUCUGCACCA
>2398|0|training
AUCUCGUGCAGCAUCUCCUACAGUGAGGUCAAGACCAUGGAAGCCGUCAGACAUGCCUGGUUUCUCAUUAGAAACUCCUCCAAAUCUAAGGACAACAUUAC
>3889|0|training
CCAUCCCAUCUAUUUCAUCUCCCACGAAACACUUAAAUCUUUAUCUUGAAACUGCUGAGGUUGCACUUUUAGGUGGUUUGAUUUCUCAUUCAGAUGAACUG
>2439|0|training
UACAAUAGCAAUUUGAUCCAGCAUGUGAUCAACAAGACUGGAACGCCAAAACACCCGGGAACUGCAGUUACUACAUACAUCUACGAGCUUUACAACGAGGA
>803|0|testing
UUAUCCGCUUUAGAGAAAGAAGAUCAAGAUGCUUUGACGAAAUUGGUGGAACAAUGUGGUAAAGUACCUGCAAAAAAACCUGAUGAGAAGAAGGGGAAGGC
>2216|0|training
AUCUUGAAGAAGCAAUUGAGCCUCAGUCUGCUGGUUCAGAAACAGUAGAGACUACUGAUUUUGCUGCAUCACAUCAGGGUGAUCAAGUUACAUGUCCUUUG
>4134|0|training
AGAUGCUAGAGUUGAGGUACCUUUCCCUACCUCUGGAUAUGCAUGAUAAAACCAAGUUGGAAUUGGGUGAUCUAGUGAACCUGGAGUACUUGUGGUGUUUC
>2945|0|training
CUCGAGAUCAAAUGGUCAGGAAUCUCACUCGAGGAAUGGUGGAGAAACGAACAGUUUUGGCUCAUUGGAGGAACAAGUGCUCAUCUCGCAGCUGUGCUUCA
>514|0|testing
GCAUCUCAGCCAAAACCGCAGUUUGUCCCCACCCAAUGCAACUCUGCCAAACCAGCUGAGCUGAACCCAAACCCUUAUGUCCAAUCACAACACAAGGUGGG
>2307|0|training
GAAGAAGCUCUCGAGAUUGCUCAAGCCGCUCUACAGAGUUAGAGAAGGAAACUUCAUGGAGUUUUUUUAAUAGCUUUUGGGUUCAGAGAAAUCAACAUCUU
>2592|0|training
CGAUAGAAUGUCAGCGACUUGGCCUGAAGAGAAACUGUUGUUUGCAAGGAACAGAAGUGGGAAUCGUCUGAGUACGGAUAUGUCGUCGUCAAAUGGAAACU
>4013|0|training
GUCUAGUGAAGAAGAUACUCUUUAACCGAUUACCGGCGGCGAGUCUCUGAACCGCUUUCUUAGCACCGGGAACUUCCAUUUCCUCCAGAGAUUGAAGAUAA
>3884|0|training
ACAGAGGUCAAAGUUCGACAGCAGCUUAAUCAGUUCCUCAAAGGCACUAAACACGUCUUCAAAUGGGAGGUCGGCGAUACGAUCAAGAAACUCCGAAAUCG
>3919|0|training
AGUGUCAUUGGUUCAGCUUCAGCUAAUCCACCUGAGCUCCCUUGGUCCAAACCAAAAAGAAGGCGUUCGAGAUCAAAGAAGCGCUCUCUCAGUUCUCCACC
>2631|0|training
UCUGUAUCAAAAGACCCUGCUAAGACAACAGAACGAUUUGCACCUAGAGAACCCAAGCCACCAAAAGUUCUUGAGGCUUUGUCAGCUUCUGGGUUACGGGC
>2759|0|training
ACGGAGCGUUAAAGGAGGAGUGUUACGCUCAGCUUCACAGCGCGGCGGGAACACCUUGUCCGGCUCACGACGGCCUUGAGUCCACCAAGAUCGUGUUUUUA
>3264|0|training
CAAACCCGCCCCGAGCUCCACCACGACCACAAACCCGGUUGCCAAACGAAACUUCAAACGAACAACCUACGGCCCCUGGAAGGUCUAGUGGCCCGGCUUCA
>2790|0|training
UUGGUCUCCUUCGUACGGGCAAGCUAUGGUUCAAGAGAACUAUGAAUGAAACUGUGGUGUAAGAGAAUAUCAAUGGUUGUUAUCUGCUAUAAUGUUUUUUG
>3000|0|training
GGAUCUUGUCUCCAUAUAAUUAAGUCUUCCUAUCCAGAUGGAUUUGAGGAACCUGUUAUCGCUACUUUACUUCGUGAGACUCUGAAAGCUCUUGUAUAUCU
>3070|0|training
CUUAUGGCCACAAUGUCUUCUUCGUCUCCUAUCAAAUUGGCUGAUUUUGGACUGGCAACCUAUAUAAAGCCUGGCGAAAAGCUGAGCGGAACAGUUGGUAG
>2316|0|training
CAGAGGGCUGCAAAACGAGUUAGGAAGCCUACACGAAGAUACAUUGAAGAACUUUCGGAAACAGAUGAUAAACAGCAAAAUGACAAGUCAGUGAUUCCUUC
>2968|0|training
AUCCUCUAAUUCCAUUCUCAUGCAUCUCAAUUCUAAGGAAAUAUAGUAAAACAGAUAUGACAUACAAGAUUUUUACGCGACAACCUGCAUCAGAUUCGUUG
>4038|0|training
UGAAUACCUUCAAGCUAUGAUUAUUCUUGGACAGGCUUUAUAUCAGAAAGACCAGUUCGCGGAAGCUGCAAAAUGCUUAGAGCAGGCUGCUUCAAAGCUUC
>3913|0|training
ACAGUUAGCUCCAGCAAUAUUGUUAGGGAUCUUCCCACAACAAACGCUGAACCAAGCAAGGCUGCUGGUAUGAGUAGGGAAGCGGAAAAAAGACAGAAUGU
>3206|0|training
CCUCAUCACUUUGAUAAACAAGAGUCUCAUUUUUCGCUUUUCCAAAGGGAACAACUUCUUCGGAUUAUUAUCUAUGGCAGAGAAGCUUGAGCCGGUGAAGG
>2319|0|training
UAACUUCUCUCAAGACGAAUCUUCUCAACUGCUCCACCUCACUAGAACAAACUCUGCAAUGACUUCAUCCGGUUGGCCAUCAAAGCGUCCUGCAGUUGAUU
>3855|0|training
UGGACGAGUCUUCUUGCGUAUGAUCAGGUUCAGGAUUCUCACAAACUGAAACCGGGUUGCAGAAGACUCGAGGGUAAGAGCAGUGAGUAAGGCUGGAAGAC
>2227|0|training
UGAGUUGUUCAACAACAGCUUAACAGGUAAAAUCCCUCCGGAGAUAAAGAACUUGACUCGUUUACGCGAAUUCGACAUCUCUUCGAAUCAGUUGAGCGGGG
>3429|0|training
AAAGAGAAGGAGUCUAUAUUUUGGUGGAGAAUGUUGUUGGACGAUAAUAAACAUAUGAUUUCAGUGCAACGCGGCUUUAAGAGUCGUGGUCAGAUGAAAUA
>3431|0|training
GAAUCUUUGGAUCUUCAAGAUGGAAGAAGUGUAGCAAUCAUCUCAGACAAACAAUCGGUGAGUACACUAACUCUUUUGGUUUAUUUGUUUCAAGAAUCAAA
>2530|0|training
AAAUACUACCAGUCAUACUCAAUGGUUGGUGUCGGUUUACCAGAGUCAGGACCCGAUAACCAACACAUGUUAGACGCUCGAGACCCGUUAAGCGAUAAAAA
>4129|0|training
UAAUUGCAUUGAUUUGGAUAUUUGAAUGUUUCAUUCCCCUUUAUCGCUGAACCAAGUUUCAUUUCCCUUUAUUGCUGAAGUAAGUUUCAUUUCCCUUUAUU
>3581|0|training
GACAGUGAAGACGAAAUAGCAAAUAAGAAAAAGAGCAAAAAUCUGUCUAAACCAGACAAGUCAAAGCAGAAGGCUUCAAAAGCAAGUGUGUUGUCUGAUCA
>2698|0|training
CACUUUUCUUGCUUGCAUCAUCAGGAACUGCAUCAGCAUUACAAGCUGGAACAGCGCUGAUGGGUUUAAGCUCCGGGUUUAUCUUUGCAGCAGCGGUUUCC
>730|0|testing
CCUGAAACACCGAAACUCUUUUUUCUUCAAGAACAACAACACUGAAGGGAACUCUUUGAACACAUCCGUGUGAGAUAGUAGACAACAGAAUCCGCAGAGUC
>4133|0|training
CUUGAGAGCAUCGUAUGCAAGAAUCUUGAGAUGUGUGUUCAAGUCUUGAAACAAUCCGAGAUUCUUCUCCCUCUUGCAGAUGAACUGAAUAUCAUAGGUAG
>3125|0|training
ACGGCUGCAACAUCGUUUACCAAGUACUCUGGUAACAAGGGUAAACAAGGACAAUGGAAAGAUGAUUUUUUCCGGAAACCACAGAUUAGCAGUGAGGAGAU
>2953|0|training
GUUUAUCUAGCUGGGACUGUGAUGUUAAUAUUUAGUAUGGGUUUGUAUGGACUCUUCAUCAGUCACUCGCCUCAUGAUGUUCCACCGGAAUCCGAUCGUGC
>3133|0|training
ACAGAUAACAUGACUUUUAGUAAUGUGGAGUUCAGAAAGAAUGUGUCUGAACUUGAAGCUCUUGGUUUUUCUCAAUACGGUCCAAGACUUCGCAAGACACU
>2275|0|training
GCUCUUUAUCGUAGGACUAUUUGGAAUUUUGAUUUUAUGGAUGUAUGCAAACUUUUGGAUCACUGGAACAUUGUUUAUAGUCGGAGGCUAUUUAUUCUCCU
>3939|0|training
ACUGAGAAUGAGAGGCAUAGUGAGAAAACCCAAAGACAUGUGGAUCUUGGACAUUGCAGAGAUGGAAUCACUCACUGGUCUUUGGUGAGCCAGAGAGUACA
>3077|0|training
CAAUCAGGAAAACUGGCCAAGAUUGUGGAUUCGUCAGAGAUGUUAAAAGGACCACAGGAUUUACCUGGACAUUGGCUUGUCACUGGAGCAAAGCUAGGCGU
>3873|0|training
AUUAUGGGCGGAAGCGGUUGAACAAUCAGGGUAUUUGAAAACCUUAGUAAACACUCUUCUUGAUAUGUCAAAGCAGAACUCUAAAUCUGCUUCAUAUGGAA
>2850|0|training
UUUGCAAUUAAAGCCUGUACGACAAAAAAGAGAUUUACUGUACGGUUAAAACAAAAAAUAAAAAAACCAGCAAAAGUAAAAAAGUCAAAAAGCAGAUAUAU
>3419|0|training
CUGUCUUUUUGGAGUUGUGUUCAAGUCGAUUGUCUAUUCUCACACCUCAGACUGUGAAGGUUUGUUGUCAAGAACCACCAACCUGGAUGGAAAUGAUAUAC
>3331|0|training
GUUCUCUGGGUUUCUCUGCAGGCACGCACUCCGUGUUCUCUCCACAGGAAACUGUUUUCAGGUCCCUGAUAGGUAUCUUCCACUUAGGUGGCGCAGGAUCA
>714|0|testing
CAUCCCCGCGGAAGAUUCAACUGGAGCAACAUCAGGCCUUGUCCAUGGAGACUUUCGCAUUGACAAUCUCGUUUUUCAUCCUUCUGAGGAUCGAGUUAUUG
>3005|0|training
UUCCGUAUAACAUCUCCAUUAUUCAGAUCAGUAGAGUUUUACCGUCGGAGACUGCGGCGGCUCCGACUCCUGCUCCGGCGGAGAUGAAUCUUACCGGAAUA
>2437|0|training
AUUCGGGUGACUUGAGGAGAACCGCUCUACUCAGGUCGGUUCAAAUGAGAACACAACCAUGUGGUUAUAGUUCAAGUUCGGGACCAAGCAAUAUUGACGGU
>3900|0|training
GAAGAGCGUUCUGACGAAUUUGGUGAUGUUAUUGGAUUCAAACCCUGGAAACACGGCGAAGAAGUACGCCGUGGCGGGGCUGUUGGGGAUGUCGGGAAGCG
>3547|0|training
GAAGCUGCAAAACAACAAUCUGACAGGAGUGUCGGGGAGAAGAAACUCAGACUUCCUGGAGAGAAAGUUCCAUUAGUAACAGAGUUAUAUGGUUACAAUCU
>2459|0|training
GCGAUUAUCACUUGUGGUGGCCUUUGCCCUGGUCUCAAUGAUGUCAUCAGACAUAUUGUCAUUACUCUUGAGAUUUAUGGUGUUAAGAACAUUGUGGGGAU
>2438|0|training
AAUCUAAAAACACUUUCGUUGUAUCUAAACUCUCCAUCUCCAAAAGAAAAACUUUUUUUCUUCUUCUCAGAUGGGUAACGGAAUCGGGAAGCUAAGUAAAU
>3608|0|training
UCUGGGACGAUAUGUGGGUCGCACGAUGUGAGCGUAGCCCAUAAUAGCAAACAGGUGUCUUCAUUGACUCAUAUGACGGACAAUCAAGAUUCUGACAAUUC
>3150|0|training
CAUCAGCAAACCACAUCAUACGAGCUCAAUGCUCUAUCUCAAGAAUGGAGACAGCUCUGUGUUAAGAAUAUGGAGAUUCAGUCUGCUUGUGCCAUGCUUGA
>2888|0|training
GAUCAUUGUUCAUGCAAGCAUAAGAACCCCAAAUCUCAAGGCACGCUUAAACACAUUCCGUGAAGAAUUCCGGGCUGUCUGGCGUAACUACAGUGAACUUU
>4164|0|training
GUGACUGGAACAUCCUGAGCCAGCUCAAAGGAACCACAACCACCACGAAGACUAGCCAAACCGGCGUCACAUCUUUGAAAGCUCCCAACCUAAACGGAUAC
>3775|0|training
UGAGUGCUGUUUUUGAAGAAUCUGGCAUGGCAGAUGCUGGACUGAGUGGAACAAACUACAAAUUUGGAUUCCAAUUUGGUAGAUCUGAAUAUAUUUCUUCU
>2405|0|training
UGGCAUUUAUACAGAGAGAUGUCCGGUUAAAUGGUUUGAGGCAAGUGGAGACACCUGUGAGUCCUGAGCAAGAAGCAAUUCACCAUGGACAUAGUAGUAGC
>3483|0|training
UUGCUCAAACGAUUAAGUCUUGUUUGGAUAACCUGCCUGGUUAUCCAAGAACUCAAAUUGGAUUUAUUACUUAUGACAGCACGUUACAUUUUUACAACAUG
>3982|0|training
CCGUUGGGACUCUGUUGCUCUUUACUACGCUUGUCUCGCUGGUCACAUAGACUCUGCUCGAUUGCUUCUAGAGAACGGUGCGAUUUGCUCUGAACAUACUU
>2104|0|training
CUCUUGUAAGCUCUUGACUGUGUCGUAGAGGCUUUGCUUGGUGGAAGUGAACUCUAAGCCUAAGUCCUUAAUCUUCUGGUUAGUGAAUUUGUAUGGCUUGG
>3915|0|training
AAUUAUUAGUCGAAAUAUAGUGUUCGAUGAAGAAGGAGAAUGGGAUUGGAACUCAAAUGAAGAAGAUUAUAACUUCUUUCCACAUUUUGAAGAAGAUAAGC
>3418|0|training
ACUGCUUCAGCCAUGUUCCGUGGAAAGAUGAGCACCAAGGAGGUCGAUGAACAGAUGCUGAACGUACAGAACAAGAACUCCUCCUACUUUGUGGAAUGGAU
>2926|0|training
CACUACUAAUCAUUGUUCCAAUUCAACGCCGGUGGCUUUUAAUCGGCGAGACACUCUCUGAUUUCUCGGUCUCCGAUUAACUGAUCUAGGUUUUUUUUGGG
>3286|0|training
UUCGAACCUCUUACAAAGGUGCCGAUCAAGUCAAGAAAGUACGUCUUCAAACUCUAAGAGGAGAAUUUGAAGCACUACAAAUGAAGGAAGGUGAACUCGUC
>3792|0|training
AAAGGUCAUCAGGAUAAAGUAAUGGCCUUGAUACACAUCGAGGGAACAGAACCAGUAUGUGUUAGUGGCGAUGGUGGAGGAGGUAUCUUUGUAUGGAGCAC
>2527|0|training
UAUGGAACAAUUUUUUGGCCUCGUCAAUACCUUUCUACACAAUAACCGGGACACUUGGAAGAGAAGAUUAGCUGUGCGCACAUACAAGGUUAUUCCUUUUA
>614|0|testing
UCCCCUCGUUGAAGAAAAUCUAGUGGUGAUUAAGCCAUAGGGGAAACAAAACCCAGAGAGACGAGUUUGCUAGAUUUUUUUUUUUUUUGGAGGCUGCAUGA
>4150|0|training
UACACUGCUGCUAGGUUUGGGCAUGUUAUGUUCCCUGAGAAUGUAUAUGAACCUGCCUUGAAGUGCGCUGAGCUGUUAUUAGAUGGAGUGGGAAAAGGCUG
>2715|0|training
GUUGAGAAGAGAUCUGAAGCAACACAAUUGAAAUUGGAGAAGAAGUUUGGACAAUCUCCGGUUUUCGUUGCCUCUGCUGUUCUACAGAACGGUGGAGUUCC
>3968|0|training
UUGUGGAGAUGAUAGAGAGAGGUUUCUUACCACAAAAGCUAACUUUUGAGACUUUGUAUAAAGGAUUAAUACAGUCUAAUAAGAUGAGGACUUGGAGGAGG
>3088|0|training
GUUCAAGGAGCGUUGGGUUAUCUUAAAGGCUUUAAGAUACUUGGAGUAAGACACGUUGAGCGUGUUGUCCCAAUUGGUACACCGCUUACAGUUGUUGGUGA
>3590|0|training
AUGUCGUUAUGGGCAGAACAUCUAGGGUUUCUAGAGCAAGAAUUCGAGGAACCAGAGAACAUGGAAUGCGUGAGACGAGUUAGGCAAUUGAGUGAGCUGAA
>3574|0|training
ACGGGAGUCCUUGAAGCUGCCAAGAGUAAGCUUGAGAAGCAAGUGGAAGAACUCACGUGGAAACUGCAGCUAGAGAAACGCAUGAGGACGGACAUGGAAGA
>2941|0|training
AGAGAGAUCGUACGCAAAAGUUUCCGAUAUGGCUCGCUCGUUUGGAGCAAACAGCACUGUUGUGCUUGCGAUCAUCUUCUUCGGAUGUUUAUUUGCGUUUU
>3369|0|training
AGGAUUGGUUUUAGAGGAGAAGAUAGCUAGUUCUGGAAAGGUUUUGGUAAACCCUAAUCCAAGUUUCUCGAAAUUGCCUGAGGUAUUGAUGAAGUCCUCAG
>3224|0|training
AUCUGUUGGUUACUUCUAUGUUAGCCAUCAGUACAGAGCCACAAUCACAAACCACUGAGGAUCCAAACACAGCAACCUCAGAGACAAUAACAUCUGCUGCA
>3905|0|training
ACGAAAUCUUUGGUUAGAGAAAAUCGGGGCAGCGAAACCGUUUGCUGGAAACCGAGCUACGUUUUGGGACAUUGAGAAUGAGGUCGAAGCACUCGAGAGGU
>2293|0|training
UUACAACGAUGGGGAUACACCGCCUGGUCGUUGUUCUUUACCGGGCAAAAACUGCUUGUUAGGGAACUCUUCUACUGAAACAUAUAUUGUAGGCCAUAACU
>3543|0|training
UAAACAAGUUUCUGACUCGGGUCCAACCAGUUUAUCGCAGAAACCUCCAAACAGGCGAAAGAAGAGUCUGCAGAAAAGCUUACAAGAAAAGGCUAAAUCUU
>4023|0|training
AGAGGAAGCCUUUUGCGAAUCUUCGCACCAAAAAAAAAAGAAGAGCAAAGACAAAGAGAGAUGUGAUGAAAGCCACAAGCUUGAGAGGUGUUGUGUCUCAA
>608|0|testing
CCUGAAAGGGUACAAGUUGGAAAUUCUCCUGUAUAUAAGACUGAGAGGAAACUCGGUAAAGGAGGCUUUGGUCAAGUUUUUGUUGGUAGAAGGGUGAGUGG
>3923|0|training
CGAGGCCAUUGGAGACCUGCAGAAGACGAGAAGCUAAGAGAACUCGUCGAACAAUUUGGUCCUCAUAAUUGGAACGCCAUAGCUCAGAAGCUCUCUGGUCG
>2825|0|training
AUUUGGAGAUUAUGUUACUCCUGAAACCGGGGCAGACGAGGGUCGUGUGGACAUGGAAACUCUUGAUAUUGUACAGGAGGAAGGCACCACCAGUUCAUAUG
>2124|0|training
UGUCCUGAAGCAGCAGAGCGAAGGGAAGACAGUGAGAUCAAAUGAUGAGAACAAGAACCCAGCUUCUGGCGGUAUAAGCAACACGAUUAGGUUAGCAAAGG
>3026|0|training
AAUAGGAAUAUAUCAUACGAAUCUUCUUCAAAUGAAUUAAUAAAGACAAAACCAACAACGACCGAAAGACUCUACAUAGAGUUGUUUGGGAAAAUUAUUCA
>3898|0|training
GGGUUGUGGUGCUUGCAUCGUAAUUCUAUCAAAAUACGAUCCUGUGUUAGACCAAGUCGAGGAGUAUUCUAUAAACUCUUGCCUGACCCUUCUUUGCAGCU
>2220|0|training
UGCGAUGCUGAGUUCUAUUCUUCGAGCUCCUAUGCUCUUCUUCCACACAAACCCAACUGGACGUGUAAUAAACAGAUUUUCUAAGGAUAUUGGUGAUAUAG
>3442|0|training
CUCCAAAGUAUACUGCUAAAGGUCUUGAAGUCCUCAAAGGGAAAUCAAAAACUUUGAGGAUCCUCGAAGCUAAAAAGAAUGACCAAGGGAAACUAUCGCUC
>2551|0|training
GGUUGUGGGACAAGGUGCAUUUGGAAAAGUGUACCAGGUGAGGAAAAAAGACACGUCUGAGAUAUACGCGAUGAAGGUCAUGAGAAAAGAUAAAAUUGUUG
>3576|0|training
CACAUGAUGAGACGACAAUCAUUAGUGGAGCUCUUGAUUUGACUGAGAAGACUGCACAAGAAGCCAUGACACCAAUUGAGUCUACCUUCUCCUUGGAUGUA
>2727|0|training
GUGGCUAAUAAGUUUGAUCAAAUUGGGGAUGAUGAUAGUGGUGAAUUUGAACCUGUGUCUGACAAGGCCAUUGAGGAGGUAGAAGAAAAAUUUACUAGCGA
>2817|0|training
AAAGUCAUUGGCAAAGGAAGUAGUGGUAAUGUCCAGUUGGUCAAACACAAACUCACUCAACAGUUUUUCGCUCUUAAGGUCAUUCAAUUGAACACAGAAGA
>2728|0|training
UUUGAGUUCAUCGUUAAGGCCCUUGAAGCCUGCAGCAGCUCCACGUGCAAACCGUUCCAACAUCUUUUCCAAUUCUAAUGUCACAAUGGCAGAUGAGACUG
>3090|0|training
GACACAUUUGGAGGCAAAGGCAAGUCACUAGCGAUGGUAAUGGACUCAAGACCGUAUAGCAAGGGACUAUGCCAAGGUAUAGAGCAUGUUCUCAGGUCAAU
>2588|0|training
CAGCAAGAUUGUGCCUGCAUCAGGCAUUGAGGACGGAUGGAUGGGACUGGACAUUGGUCCAGACUCUAUCAAAACUUUCAACGAAGCUCUGGACACAACAC
>822|0|testing
AAGCUUCUUCUUCAGGGAAGUAAUCGAGAUGGACUCUAUGUGCUGGAUGAACCAAAGCUUCUGGUGUUCUACUCUUCUCGCCAAGUUGCAGCGUCUGAUGA
>4068|0|training
UCCUUGUCCGCCUCAUGGUGAGGACAAUUCCAACGGUUCGAUCACAAAGGACAAGUGUACUGUACAGAAAAGGUCAGUUUCGGAGGUAAAACAGAGAAGGU
>3035|0|training
CCAACUCUCUUUGAAGUAGUGACGGGUAGGAAACCCAUCAAAGACGGUAAACCAAGCAUGGAUCUCGGAAGCAAAUCCAGAAACGGCGUAAAGAGAUCAAU
>2401|0|training
UAUCUCCUCAAUUAGGUCAGCUACUGUUAGGCUUAUCGAUGGGCAACAAAACAUGCUUGGUUUAGUGUCUAAAGACGAAGCCGUUCGAAUGGCUGAUGAUG
>784|0|testing
ACAAGCAAUGUGAGUCUACAGGACAACAAGCACAAAGGCAGAGGAUUUGGACAACAACAAACGGUGAACCUGGUUGAGAGAAGUAAGAGGAAGCUCAUAUU
>2955|0|training
AGAGCCGUUGAAUCAUGUUGAAGCAGAGAGGCAGAGAAGAGAGAAGUUAAACCAGAGAUUCUACUCUUUGAGAGCUGUUGUUCCUAACGUUUCGAAGAUGG
>2201|0|training
CCAGGGGAGGAAGUGUUGUACAUGCACGGCAAACUCGAGCAGAAACAAAGACAAACAUUAAUCAACGAAUUCAAUGAUCCAAAAUCCAAGGCCAAAGUGUU
>4126|0|training
ACAAAGACAAAAACGCGAUUGCCCGCGAGAAAAUCGAAACUUUUGAUGAAACUCGAGUUCCCAAAGCGAUUCCAUGUCCUGAGGAAACAGAGCAUGUAGUA
>3847|0|training
CGUGGUUACUUCCUAAUGAUUUCAACGAACCGGCUAAAAUCGAAAUCGGAACUGAAAACAUGAAAGGUUCUUCUGACUUUAUGUUUUCUGAUUUCGAUCGG
>477|0|testing
GGUUUUAGCACAUGAAUCAAUCGGGUGUUUCGUGUCACACUGUGGAUGGAACUCGACAUUGGAGGCACUAUGCUUAGGGGUUCCAAUGGUGGGCGUGCCUC
>3495|0|training
CAUCUCAAAUCCCUAAUAAUGAAUUUCAGAGAUCCUCCAGUAAAAGUGGAACCUCAAUAGCUCCUGCUCCUAAAGUGACGAAGACGAGAGUUCAAAGGCCC
>2108|0|training
GCUGUUGUUUGUAUGAUUGGUGAUGAAGGUAGUAGAGUUGUUUGGAGUGGACAUAGAGAUGGGAGGAUUAGGUGUUGGAGAUUGAGAGGUGAUCAUGGUAU
>2827|0|training
AAUAUCAAGAAAAUAAUGUAGUUAAACCGGAUUCACCGGUUAACUAUCAAACCUACAUGAACAAGACUUCAAGAACUCGAUGGUCAAAGGAAGAUACAGAA
>3073|0|training
CCAGAUCACUCGACAUUGAGAUAGCAUGGUCCAAUAGGACAACGGAUGAGACUCAUUGAUCUUCACAAGCACAAUGCACUUGGUCAUUGGAAGACUGAAAU
>710|0|testing
AAAGAACAGCUUGUUCAGUCUUGCAAUGUGGCAACUGACAAGUCUAAAGAACAGGCUCCUAGUUCUUCGUCCGCCUCGGGGUUGAACAAGGCGCCUCCAAU
>3833|0|training
CCUCUUCUGCAAAGCUUGUUUGUUGGAGCAAUUUGAGGCAUCGAUGAGAAACUUUGACGCAUUCCCAAUACUUUGUUCUCACAUAGACUGUGGAGCUCCAA
>3375|0|training
GAAACUACUUCUAAGGACAAACGAUGGCUCAAAAGAAGAAUCAAAAUGGGACUGAUUAAUUCAUGUGUAGUUCCAACAACUACCCUGACAAUUAAUGAUAG
>3029|0|training
ACUUGACAUCCGGCAACAAUCUGGUUUAUCUGGAUCAAGCUAAGGAAGAGACAGGACCAAAAACCGCUCUAAACCCUGAUAAAUGGCUCGAGUUCAAGCUU
>4111|0|training
AAGUAAUGAGCAUCAACAACAAGCUCGUAGUAAUAAUAGACAUGAAUCAAACUUGAGAAAACAUCAGUGGCACCUCCCGAGGCCUCAGAUCGCUGCAGCAU
>617|0|testing
GUUGUCAAUUCCACUUUUGAACUAUUUAUUGAACUAAAUGCAACAGAUGAACAGUGUGAUUUCCAAGCGAUAUAUGCUAGUGGGAUUAAAGGAAAGGCGGG
>2893|0|training
UACAUCUGGAGAGAAAUAUACCACUAAGGAGAAAGAUAGACUAAUAACAAACCUAAAGACCAUUGAAGACUACCUUUGUUCCUUUAAUUCACAGGGGGUGA
>3384|0|training
AAACAUAACCAUGAUGUUCCAGCUGCUAGAACCAGCAGCCAUCAGUUAAGACCAAACAAUCAACACAACACCUCAACGGUUAACUUCAAUCAUCAACAGCC
>3969|0|training
GCCCGAGAACAUGUAGUGGUUGUGUCCACUUAGUAGGGAUUGUCCCUUAAACUAAAAAUUUAUUAUUGUUUUACGAGUUAUUUUACCUGCCGGUGUUCUCU
>2231|0|training
GAGAGGAACGAACUUCGUGAUCUUGUUGGAAAAAAUCUGCAUGUUCUAGGACAGAUAGAAGGUGUUGACCUUGAGAUGUACAAAGAGACUGUUCUUCCUAG
>3517|0|training
CUACUUCUAUCGAUACCUAUUCUCGAUUUCGACGAUUCCGUGUUACUGAAACCCCAAAAGGGUCAACGAAAAAAUGUUUUUUUCAAGGCUUUCGUCGAUAG
>2679|0|training
CCAGGAAGCUUCUCUACUCCGUGGGGGAGGUGCAGAUACGGAGUCUGUAGACUAUGAUUUGCCUAGUCAGUACAGUAACAGACUAGAUUGGUUUGCUGUGG
>3595|0|training
UGAUGAGCGAUUUCUUCAGGGAAUUGUCUAAGAGGGUGAAGCGUAACGAGACUGCAUAUGAGAACUACCAUAGGAUCUUUGUCCCUGAAGGUAAGCCAUUG
>742|0|testing
GUGGAGAAUGAGCAUUUCCCGGACCCUACUGGCCUUCGAGCCCGUAUCGAACAAUGGACAUUUGGCUUAUAUCCUGCGUGCAUCAAGUAUCUUAUGUCAGC
>3688|0|training
AUUAGCAAAAUGGGCGGUCGAGCUAAGCAAAUACGAUCUUACAUACAAAAACCGAACAUGAGCGAAAUCACAGGUACUCGCUGAUUUUAUAAUCAAGCUUC
>2317|0|training
GAUGUAUAUAGCUUCGGGGUCGUGUUGAUGGAGCUAGUCACAGGGAAAAAACCGAUAGAGGCAGAGUUUGGAGAGAGCAAAGACAUAGUGAAUUGGGUGAG
>2266|0|training
UUAGAAUCUGUUUUUGCUAGUUAUAAAGAACGAGCAGUUCAUUUUAUGGAACUUCCUGGUGAAAUACCAAAUAGUGAACUACAUUUCUUUAUAAAGCAACG
>3773|0|training
GUUCUUUAUCUCUUUAAAAAGGUCCUCUCUUUUAAAUCAAUUUUUGCUGAACUUGCCCAAUUCGGAAACUUUGUUGCAAGUCUCCUCUUGGUCUCUGGUAA
>3578|0|training
CCUUAUUGUAGCAUCAACAAGAAUGAGAAGAGAACUAUCGGUGAAAUGGAACAAGAGUUCCUCCAAGCGAUGCAAUCGUUUUAUUACGAAGGCAAAGCGAU
>2536|0|training
AAAGAGAUGGCCGCAGUUGCUUUCAAAGUGUGUUCUGUCCCUUACUGAGAACUUGCGAAAGCCGGAUGUACAAGAAUAUGUAGUCCUUGGUUCUUGUGCCA
>437|0|testing
GUUCCUGAUGAUCUGAAAGCACUUGCUGAUGGUUUCAUGGUGAAAGUGAAACAGGGUAUUGAGCAAGCUCAUGGAACUGGCUAUGGUGGUAGUGGCUUUAA
>3137|0|training
AAUCAUCUCGAUUCAUCCAACCCGCGAAGACCCAGAAACCAAAAUCGAAGACCCAACAAAACCCACAAGUCGAAAUCUCGAAAUCCGUUGAGAGUUUGUUC
>3363|0|training
UUAAAAAAGUUUUCUAUCCUCCGAGGACUCUGCCAGAAGGUUGGUUUAGAACUAGUUUCAAGAGAUUUUGACUUCGAUUCUCCAAAUCCUUUCAUGAGCUC
>577|0|testing
UCUAUGGCAGCUGAGUUAAAGCAAGUGAGAGGUCGUUUGGUUUCUCAAGAACAAUUCUUUGUUAAAGAAAGCUUUUGUAGAAAAGAAGCAGAGAAGAAAGC
>3162|0|training
CUUAGCAACCAUUUAGAACAGCGGUUGUUCAAGAAACUGAAGCAGGAAAGACAAGAGAGGGCUAGACUUCAAGGAAAAAGCUAUGAGGAGGUCCCGGGAGC
>573|0|testing
GGAGCGAUCGUCGUUGUGCAACUUUUUCGUCAACUUCCUGAUGGAGGAGAACUACCUCUUGACGGCGUUUGAGCUUCUUCACGAGCUCCUCGACGAUGGCC
>3312|0|training
UGAGAAAUCGUUAGGCUCGGCUUAUGCAUCAAGAAUUGUGUCAGCUUUAAACCCUUGGAUUCCAGAUUUGGUUCUUGCACUAGGACCUUGUUUCAUCAACA
>3803|0|training
UAAAAAUAAUUCAGCAGGAUCAUCAUUUGCCUUAAUAGUAGAUAAAACAAACUUUGGAGUCUGCAACUGGGAAUAAGCUGAAAAUCAUCCACCAUGUGUAU
>3540|0|training
ACCGCGAUAAAUAUCGGAUAUGCUUGUAGUCUCUUAAGAGAAGGCAUGAAACAGAUUUUGGUAACUCUAGAUUCAUCUGACAUUGAAGCAUUGGAAAAACA
>806|0|testing
CGUAACAGAUAUAUCAGAUAUAACUGCAGCUCUUGGGCUUUGCCUGGAGAACAUGUCAAGAGAAGAACUAGAUAGAACAAAGGAUGUAAUGCACAGUAUUC
>3095|0|training
GGUCAAGAAUGGUGGCACAAAGGAGAAAGAUGUCAGGUCUGAUGGGUGGAACAACAAUGGCGGAAAAAAUGAAAAAGAAGAAUGUUGUGAUGGUUGGAAAG
>764|0|testing
GAAGAAAAUGGAAUGGAGCACCCGGUCUAUGGAUACCUACAGAAAGCUGAACCGGUGAAUCUUCAGUUUGGUCUAUUUGGGAUCAGUGCUUGGCCUAGUGA
>4072|0|training
GUGGAUAAAAGUCGGCCGAACGGGGAACAGAACUUGGUAGAAUGGGUGAGACCUCAUCUCUUAGACAAGAAAAGGUUUUACCGGCUAUUAGAUCCUCGGUU
>3765|0|training
GUGGGAGAAGCUGAGAGGAAAGAGAUUGAUGUUUGUUGGAGACUCGUUAAACAGAGGCCAAUGGAUUUCAAUGGUUUGUCUCUUACAGUCUGUCAUUCCAC
>3663|0|training
UGGCGUGGCCGGUCUGACAUAUUGGAGUCCGAAUGUGAAUAUCUUGAGGGACCCGCGGUGGGGCCGAGGCCAAGAAACUCCCGGAGAAGAUCCUAUCGUUG
>3932|0|training
CCAAAGUAGUGGAAAUCUUCAUACAGGUCGUUAGAUGGGAAGAAGAGGGAACUGGUAGAAUUAUAUAUGAGGCCUGUUCUUGCAUCACAACAAUGUUAUCU
>2577|0|training
UCACCGGAGAUACACUUUUUGUUGCUGGAUGUGGGAAGUUUUUUGAAGGGACAGCUGAGCAGAUGUAUCAGUCGUUGUGUGUGACUCUGGCUGCAUUACCU
>4010|0|training
AACCGUAACAUCAUCAAUAUGGAGAAGAAUAACGGCAAGGCAAUAGAGAAACCAGUUGUGAGUCAUGGAGUUGCUUUAGGCGGUGCUGCUGCUUUGUCUCU
>504|0|testing
GCCGAGAAGCUUUUUCAGGGGUUUGGUGCGUUGAAUUUGUGGAUCAAGAAACAAUGCAAAUUCAAUGCAAAACCCUAACUUUUACAGUUUCUUCGAUUCCU
>3434|0|training
UUCAAGAUGAGUCUUCUUUGUCUAUCUAUCUGCAUUGCACAGCUGGGAAAACACUUGAGAAGAGAGCUUUCCUAAUGAGAUACUUUUUUUUGUUUCAAUCU
>797|0|testing
AAGGGAUUGAUUGUUAACUCCCGCAAAGAUUCACUUCAAGACUUUAAGAAACCAUGGGCUCAUGAACAUGAACCAGUCAAAGACCUCUUAGGUGCUAUCAA
>2714|0|training
GAUGACGACGAACUAGAUGAUCCUGACAUGCCUAUGAUGGAUGAAGGAAGACAACCUCUCUCAAGAAAGCUACCUAUUCGUUCAAGCAGAAUAAAUCCUUA
>558|0|testing
CCGAAUAAAGUUUAUUCACAACUGAGGGAUAUGGUGGGAAAACCUUUCAAACAUGUUAAGGAUUUCAUUGAUUCUGUCUACUUGCCUUUUGAUAUUGUAGA
>2586|0|training
UAGGAAACGACCAGCCUUCAGGGAGAAGAAGAUUGCAGAGGAAACUGGGAACAACACAGACAGAACAAGAACUGAGGAUGGAAAAGACACUAAUCUAAACA
>2718|0|training
GAAUUAAUAGAGAUAGCUGGAACCAGCAAGAUGGAAGUUGAGAAUGCAAAACUAAAAGCUGACCUUGCUUCUGCAAUCUCUCGGAUCUGUUCAUUAGGCCC
>2376|0|training
AAAACAAGUAACAUAUUCAGUGUUGAAUCAUUUACUCGGUUACAUUGAAAACCUCGAGAAGGUUGGCUUGUUGGAGGAAAAAGAAAUCGCUCAUCUUCAUG
>3693|0|training
UAUAAAAAUGAUCAAAUUCAGUUUAUGGUGUUAUAUUUGUUUAUUUACAAACAAGGAUUUUUUUUUUUCAUUAUGUAAUUACUACUUUAUUUUUCUGGGUA
>2775|0|training
GCUUGCCAGCAGUUAGAAGAUGAGAGUGAUAUUGAUGAUGAUGAUACUGGACAUGAUGAGGUCCUCAUGGAUGCAGUUUCUGACCUCCUUCCCGCCUUUGC
>4053|0|training
CCUCUUCAUUCGAUAUCGCAGCAUGUUCGACAAGAAAAGGACUUCAAGGAACUAUCGACCCCAUCAUCCUAGGCGAUGACACUUCCAGCCCGGCAGUCAGG
>2617|0|training
AGUCAUUGAUCGUUAUGGCACAACUGUUUCACCUCUAUCCAUCCAGAAAGACAUCGAGAAAGCCCUUGCACAAGAAUUGUGAACACGCACAGAGAUAUUUG
>2622|0|training
UUAGAUUCGAGAAAGGAAUGGUUGGUCUAUCGUUCUGUGAUUUUGUGGGGACAAGGGAAGAGAAAGUUAAAAUGGCAGAAUACAGACAAAAGGAAUGGCCU
>2112|0|training
GGCACCUAAGCUUGCUGAAGAGGAAGAGGCACCAAAGCCCAAAGCCAAGAACCCUCUUGACUUGCUACCACCAAGCCCUAUGGUUCUAGAUGAUUGGAAGA
>2106|0|training
UUGCGGGUUGAUCUUAAGAAAGGUUUGUUUAAAUUUGACCGCAGCUACAGACCCGUGCCUCUCCAUCAGCAGUAUAUUGGAAUCAGUGUGAAGAAACCGUU
>2234|0|training
CUGAUCUUCUCCGUCAGGCUACAGAUGAAACUUUGGUUUUGGUACUUGAAACUCUUCAACAAGCAAUUAAAGCUGGCCAUGAAGCAUCAGCUUCAAUAGAG
>3542|0|training
CUUCCUGGAUCUCUGUCACAGAUAGUUCUUCAUGCAGCCCCUGGAUAUGAACCUCUUCCAAAGCCCUGCAGUUUUGUGUAUGAAGAACAGGACCAGCUGUC
>529|0|testing
AACCUAAGAAAGAGGCUUCGUCAUCGAAAGGAUUGCCUCCUAAGAGGAAAACUGUAGCCGCAGACGAAGGCAGUAGUAAGAGGAAGAAGCCGAAGAAGAAG
>679|0|testing
CUCUUUCAAGCAACCAAAAUCAUACUUCUCUCAGGAUGAUUCUUGACGAAACAAAAGAGGUUACAGAAUCCAGUUUUAAAAUCAACAGCCUUGUUUAUAGC
>430|0|testing
UACGUCUCCAAGACAAAUCAUUCUGGGUUCGCUUGUCGUUCUCUUUCAAAACCCAGAAACUUGAGUCUCUCUGUUUAUUCUAUGGGUUCUUCUAGUUCUUC
>2510|0|training
CAAAAGAGGGAAGAAGUUUUGGGUUUGGGUAGAUCAGGUUCUGGUAACAGACACCAUUCCUGGCAAAUGGAUAGUGAAGUUUGAUAAGUGGGAGCAAUGCG
>3499|0|training
ACAACAAGUAUUGUCAAAAGUGCUCUUGAUCCUCAAUCUCCAGAUACAGGACUAAACUCACUUCUUUUGAGAUUUACUUCGUUUGGUUCCUCUGUAAAAGA
>496|0|testing
GUGGGAGUAGGUGAUGCCAAAGUAGACGACUACUAAUAGUAGUAAACAAAACCUUUGGCUUUAACACUCUCCUCCAAAUCCCAGAUCUCUCUCUGUCUCUG
>3641|0|training
CAAAUUUUGACCCCAAAAGCCAUCUCUUUUAGCAAUCAGAUUACUUUGAAACUUUCUCUGGGUAUCUGAGAUUUCUUCAUUAUUUAUAUAAAUCAUCUAAU
>3697|0|training
CUAUGGAAACCAAUGAUUGAAGAAAUGUACUGUGAAGAAACAAGAAGUGAACAAAUGGAGAUUACAAACCCGAUGAUGAUCGAUACUAAACCGGACCCGGA
>2211|0|training
AAGCGGCUAAACAACAUGAUGAGCGACCAUGGUAUUUACUCAAGAGACAGACUGCUUAUCCCAAUAAGCAAUCCUGAAAUUCUCGCAAACACUACGUGUUA
>623|0|testing
CACAUGAAGCUAAAGACCAUCAUCCACGACUUAAGGGAAACCACAGCGGAACCGGAUGUUAGAAACAGAAUGACGUCAUUGAAGGAUUUGCUAGACAAAAC
>3237|0|training
CAUAACUUGAUCCAAGAUGUUGGCCGACAAAUAAUAAAUAGAGAAACAAGACAGACUAAGAGGCGCAGCAGACUGUGGGAACCUUGCAGCAUCAAAUAUUU
>534|0|testing
AGAUAUCAUACAAAGAGCCCGUGGAAUGUCCCCAGGAAAAUUAUUCAAGGACAAAAGUAAACCAGACUGCUUUCUCAAGAUGACCCGCAAUGAAGUCUUGA
>3460|0|training
UUUGAUAGUCAGGAAUCUACCGAUACAUUCUUCCAGCAUUUCAGAGGGAAACAGUUCAACUCUCUGGACGAAGAUGUCUGUCGCCUGCUUUUUGCUCUUGA
>3606|0|training
GCAGUGGUGUCCUUCUUGGUUCUUUACCGAUAAGGGUGAGUCCAUCAAAGACACCGGUUCGUUCCCGUGCUAUCCCGCGACAUCAAAUGCAUUAACCGUAG
>2816|0|training
GGAAACAUCUAUGCCUUUUACAAAGGGUUUAAGAUGUGUCAAGAACUGGGACUUGUCGAUAGGAUCCCGAGGAUGGUCUGUGCACAAGCAGCUAAUGCUAA
>3226|0|training
UCCAACCUUUGCUAUCUUCUUGAAGCUUUGCAUCUUGGAAAACUCAUGGAACCUCUACCCUUAUCUUUCAUGUAGUGUUUUAAAUUUCAGUUGUAUGAACU
>2940|0|training
ACCUACGGAUCUCCCACUGCUGUUGAGAUGGUAAUAUUACAUGCACAUGAACUCAGGAAAAAGUUUCGAGUCUUGGUGGUGGAUUCUCGUCCAAAGCUUGA
>689|0|testing
GGAUUGGUAAAGAUACAAGCCAGGAUGAAGCUGGAACAGCAGCUGUUAAAACAGUUGAACUCGAUGCAGUUCUUGGAGGCCGUGCUGUCCAACACCGGGAA
>2421|0|training
CAACAUGAGAUUCCUAAAGCACCACCCGUUAACCGCCCUCCAGAGAAAAGACAGAGAGUCCCAUCCGCAUAUAACCGAUUCAUCAAGGAGGAGAUCCAACG
>2245|0|training
GGUUGUUGGUGAGGGACUUAACAAGGCUGCUGAGGUGACUCUGGUCGUAAACAUACCAGAUCUAACUUGGGGAAAACAGCAAGUUAACCAUAUUGCUUAUA
>3776|0|training
CCGAAAUCAGUUGGGUUCCGCUGAUUCAGAUGCCAAUUGCGGAGAGAAGGACUUUAUUCUUAGCCAAGACUUCUUCUGCACACCUGACUAUAUAACCCCGG
>3529|0|training
GUACAUGCACACAAAGCAAAAACGCUGGUUUGUCUUUUUAAAAAAAAAGAACUUCGUUUCUCUUCAAUUCCGUUACCGUCACUGUCACCGUUCACCUCCGU
>2844|0|training
CACCGUUCAAUCGACCUCAACCUCCGAUCCCAAGAUCAAGAUGUCUCAGAACCUAAUUCAGCUCCAAUCUCUAGGGUUUCGGACAACGAUGCCGUAAAAUU
>2568|0|training
CAUCUUCUCCGAGAGUGUGAUUUGAUUGGAAAAAUUAUUAAAACAGAGAAACAGCCAAUUCUUUCUGGUGAUAAGCAGCCAACAUUAGCUGCUGCUGGAAA
>487|0|testing
GAUGCUCAGCUUUCUGAAGAAUUGCUUUGGGAAUUGUUCGUUCAAGCUGGACCUGUUGUUAAUGUCUAUGUACCGAAAGAUAGAGUGACAAAUCUUCAUCA
>3630|0|training
UGCUGUUCCGGCCAUUGCACUAGCUUGGUGGCGAAGGAAAAAGCCGCAGGACCACUUCUUUGAUGUACCAGCUGAAGAGGACCCAGAAGUUCAUUUAGGAC
>2943|0|training
GGAGGAGUUUGAGAAGAUGAAGGAGAAGAACCCAGACAACUUCAGGCUGGACUUUGCGGUGAGCAGAGAGCAGACGAACGAGAAGGGAGAGAAAAUGUACA
>826|0|testing
AAAAAAUGCAGCCAUGAAGAUUGCACAGGAUUUGCUAGGGGAAGAUCAGGACUCUGUCUCAUGCACGGUGGGGGAAAGAGAUGCCAAAGAGAGAACUGCAC
>2499|0|training
AGGACCAUUCAGCCUUAUAAGAGACGAUGGGAAACGUGUGACGGAGAAAAACUUGAUGGGAAAAUGGACCAUUUUAUACUUUGGUUUCACUCAUUGUCCCG
>2272|0|training
GCACGAGCAAUUUUCACCGGGGACACCUUGUUUAGCUUAUCAUGUGGUAAACUCUUCGAAGGUACUCCAGAGCAGAUGCUAGCUUCUCUACAGAGGAUAAU
>3624|0|training
AAGAAUUCUCUACCGGAAUUGGACAAAAACUAUGCAGCUCAAGAUGAGAAACAAACAUUGGUAGAUUCCGUCUCAAUUGUAGGAGAGUACCUGAAGACCGA
>3532|0|training
UUCAUAUGAUGAUGCCAUGGAAGCUCUGUCGACUCUUAUUUCUCGUCGAAACCGUGGGGAUCGCACACCUACUAAAGGAAAUCGUGACAAGCUUGAACAAG
>3893|0|training
GCUGCUUGUGAAAUCAACCUUUAUGGUAUGUAAUCUCGAACUCAGCUAAAACACACUUCACUCUCGGAAACAUGGAGACGGAAACGAAUCAGGUUUUACGG
>3491|0|training
UUUUGAGUGGACAUAUGAAGUUUUGUCUUGUAAGGAAGAUAGUGUCACGAACCACUUUCGCUUGCUUGGUGUAAUGGAAGCUCUAUCUGCCAUUUUUAAGA
>488|0|testing
AGUAAUAUUCAGAGACACGCGUACGAGUCCAGAAUCUGAGUGCAGUUUAGACUGUCCUGUUGUUGCUUCGAUUAUGUUGUAUGAUGCUUGUAUGGAUGUGA
>3256|0|training
AGAUGGUGGAGAAAUUGCCAGAUUGCAUCAGGUUGCUCCGUUGACAGAAAACCGUGUGGAUCCUCAGAUGAAGGUCACAGAGAGUGAGGAAUUUGAUGCUA
>2703|0|training
AUAAUGAUCAGAGAACUGAUACAUUAAGAUCCGUAAAUUCAACUAAAGAAACUAGUGGAAGCAGCUCUUCUAGUGAUGAUGAUUCAGAUUCUGAGGAGUAC
>2384|0|training
GCUCCACCACAUUGUUCAUUGCUCCCUUGAUGUCAUCGAAGAGCGAGUGAACAAUCCGAAAAAGUCUGGUACAACACUGAACGAGGCUUUUCUUGGCUUGC
>3959|0|training
AACACAAAAUGUUUGAAACUUGUUGAAGAAUACCAUAAGUGUACCGACGAACUAAAUGAAUUCAAUAUAUUAUCACCAGAUUGCGACACGACAUCUCCUGA
>2661|0|training
ACAAUAACGAAAUUAAUCUUCUUAAACCAAGCCACAAAUCAACAUUGCAAACAAAGACUCUGGAAGCGCCUUUGCCAGGUAGUCUUUCUGCUGUUAAUAAU
>3586|0|training
CCUCGACCAGAAAGCUGUGCUGCUCUUCAAGUCGGGUUAAGAAUUUGAAAACCAAGAAAACUCAUUGUGAUGUUCAGUCCCAUUAUCAUCAUCACGUUGUA
>2388|0|training
UACUCAAUCAUCAUUGGCGGUGAAAACUUUGGAUGUGGAUCGUCACGUGAACAUGCUCCGGUUUGUUUAGGAGCAGCGGGAGCUAAAGCAGUGGUGGCUCA
>2521|0|training
CUGUUGGUGAAGGCAAGCCUUACCAGUUUUUCCAUUGCUUUUAUGAUGGAACUUGGAGCACCAUGCAACGCAGCUUCACCGUUGUUCGGGAUUUUAAAGAU
>2690|0|training
CUUCUCUCCCAUUGUCUCUUUUUGUUGUGAUCUACAACAUUUGCUCUCGAACCCCUAAUUCAUCUCCUUACCCAAAGCCACCGACUUGGGUUUAAGAUCUG
>2938|0|training
CAACAACUGUUCCGAUAAGCUCAUCCUUCACGUGGGACGACGUAAUCGAGACCGGUCGGGCAGAGUACAACUCUUCCGAUCUCACCGGAUUUUUCGAGAAA
>3745|0|training
CAUAAGGUUUUACAUCUGAACAGAACGGAUACCCGACUUGCUAAUAAUGGACUGCCUGUGGAGGUUCAGAAGCUGAGGUGCCGAGUAAAUUUCAAUGGGCU
>2900|0|training
UUUCUGUUUUGUGUCAACUUUUCAAGCCUUUUAUUAUAUCAAAGUUUUGAACCUCUUAGUAGUACGUUUGUUAUAUUUAGUUCUUAUUUAUAUGCCCGUUU
>3633|0|training
UUGAUGAUGUUGAAAAGUACCCAUUGGCUGAUUCACCUCACCCAUUGAAGACUUUGGAACGAAGGAUAAGUCAGAUGGAGAGAAAUCCUAGCUUUACUCAG
>2513|0|training
UGCAAUCCUCUAUAACCCGAAAUACUUCACUAUCAAUGUCAAGCCAGUGAACUUACCCAAUAGUGGCAGAAUUAUAUUAUUCGACCGUAAGAUGUUGAGGA
>685|0|testing
AAAUCCCAGACCUCCUGACCGUCAAUCAAAUUCUAGAAUCUGUCGUAGAGACAACACGUCAAGUGGGUAGAAUUUCCUUCCAUACUGCAGCCGAUGCUUCA
>3301|0|training
ACAUUACGCAGCAGGUCAAAACUCUCAAACGCAGACGAGCCUAAAAGGAAACAAACAUAUGCCGGAGGGAAUAGAUAAAUUUGGCCGUGGUUGCAUACUUU
>2957|0|training
UCCAACUCACCCAGGGUUGCGGAUUAAAUUUGCUGGAAGAUAUAUAUUGGACCAGUUUCCUGAUCAAUUUGCACCAUUCUUGCAUUUUGGUUGUGACUUGG
>3725|0|training
AGGAAAUUACUAUCCUACAAUUUACUUCAAUGAGUUUUGGCUGCUAAGGGACAAGUUCAUUCCAGUCAAUGAGACAGUCUCAGAACUACCACUAAAUCUGG
>819|0|testing
GGGGAAGAUUGAGUGGUCCAAUGUUGUCUUCAAACUUGAUCCUCUCUCAAACUCAUAUAGCGUUGAUGUCUUAUUUUCUGCUUCUGUCCAUUUGUGAUAUA
>2387|0|training
CACCAAGGUGUCUGGAAAUACAAUCUUUUGCUUGGACCGGGAUGGGAAAAACAGGGCUAUCACCAUUAAUGCAACCGAAUACAUUUUCAAGCUUGCACUAC
>3887|0|training
GAACCAUGUGCGACUACUGGGACACUGAAGAGGCACAGAAAAGGAGUAAGACAUAUUCUAAAGCUCGUCUCUCUGACCGUAACGGUCUCGGUCCUCACGUC
>2608|0|training
AAACCUUUCCAUGGGAAUGAACCAGAACUAUCCCAUGGGAAUGAACCAAAACUAUCCAAUGGGAAUGGGCAUGAACAUGAACAUGGGCGGGUAUGGACAAG
>3397|0|training
GUAAACCGAAGCAGGGACUGCGUAAUCUGCAUGACCACGAUUGAUCUCAGACACCGUAUUAAUGAUUGCAUGGUAACGCCGUGUGAGCAUAUAUUCCACUC
>3799|0|training
ACACUACACUUCCCAGCUUUCCCUCACUGCCCGAAAAGAACACUGCAGAAACACUUUCCUCUGUUCACAGAGAAAGAGAGAGAUGAUGCUUUACAGCAACA
>3582|0|training
AAUAUCUGACACAGCAGAUAUAUCAGACCGUUCAAAGGACAAGAUGAUAGACAAGCUAUACAAGAAAGCAGCAGAGCCAAGAAAGCCAAGGAAAGAACUGG
>2872|0|training
CUCAUAUUUCCUCAUCUUGUUUUGGUUUCAAAUCAAACCCAUUCAUAAGAACUCAGACCCCAAGAUUCUUCAAGUGUUUGCCUCAGAGAGUGUCUGAUGAA
>706|0|testing
UAUUCAAAAUUUUACAGAGAGGAAGAAGAAGUUCCCGACACUUGUGAGAGACUAUAAAAGUAUACGAUCUCCUCCUCUCGCUCUCUUCAGAUCACAAAGUU
>3700|0|training
AGACAGUCUGCUGAUGUGGAAGAGGUGGAACGUAGAGUUCAAGAAUAUGAACAGGGCAAAACGGAGUUCACUUUUGAUGAAGAUCCACAUGUUGUUGGAGA
>4057|0|training
UUCCGAGCUGAUAAGAUUGAUUUGAAGAAUUUGGAUAUCCAGCUAGAGAAACAUCUGAGUAGGGUUUGGUCAAGAAGCAUUGAGAAGCACCCUAAGCCUAA
>2681|0|training
GGGGCUAAGAUUUCUAAAGGAUUAUCUUCCCUGCGGGAUAUUCAAGAUGAACAAAGCAAGACCCGCUCUCAUGAACCUGUUAGGACUACUAAAAAUCAGUC
>2115|0|training
GGGAAUGCAUCACAUGAGAGUGCUGAGACUCUCUCUACAAACAUCGACGAACCAUUGAGCUUGUUGGAUACCAAAACUGCUGUCUCUGACUUUGCAGAAAG
>2734|0|training
GUCUCAAGAACUAUCCUUUUGAUUGUGCAGUUUGUCUUUGUGAGUUCGAAACAGAGGAUAAGCUCAGGCUCUUACCUAAAUGCAGCCACGCCUUUCACAUG
>3511|0|training
AACCAUCAUGGAAAGUUCCUCUUAAAGAUUGUGUGCAAAUCAGUGGACAAACAGAAGAGAGACCCUCUUCUUUAGCUGAACGUCUUUCUGCAUAUCCAGCA
>3602|0|training
UAAAUGUUAUAUCGUCAUUAUUUUAGGUUCUAGCUUGAUAAAUUUGAUGGACCUUACUAUCAUUAAUGUAUAUUUGUUUUGAUGUAAUAGGUUUGGCAGAG
>2132|0|training
CGGUAUGUACGCGGAACAGCUCGAGAUGCUUUCGAUAGCUUUUGCGGGGGACACUGACAAAGGAAUGCUCUAUGUGUUGAAUGGAUGCAAAAAAAUGAGGA
>2793|0|training
AAACGACGCUUGGGACUGGAAAUUUCAAGAAACGGAAGUUUGAUACAGAGACUAAGGAUUGUAAUGAGAAGAAGAAGAAGAUGACGAUGAACAGAGAUGAC
>651|0|testing
GGCCCGGACCAAUCAAAGUUCGAUAAGUGUCACUCCACGGGCGCUCCGGGACACUAAUCGGUCUCCGAUUGGUUUCCUCCAUUUUUUUCCGGAUAAACAUC
>2603|0|training
UAAUUACAUUGACCGGUUAAAGAAGAAAGGUGUUUUCCCGUUCCCUGUGAACCAAGCUAACCAUCAAGAGGGUAUUCUUGUUGAAGCCAAACAAGAAGUUG
>2670|0|training
GGAACUCGCUAGCCAGCUGAAGAAGGGCAUAAAUCUGGCUUCCUAUGAGAACUUGUACAUAACCUUGUCAAAUUCCAGAGGUUCAACAGUGGCGCCUCCUA
>3587|0|training
AUAGAGGACACGGUUGAGGCUAUUCAAGCGUUACCAGACAUGGACGAUGAACUUAUAUUGGAUGCUUGUGAUCUGCUUGAAGAUAAACUCAAGGCGAAAAC
>3807|0|training
CAACAAUGUCACCGGCGACUUCUCUCGUCUCAGCUUUGGUCUCUGUGAGAACCUCACCGUAUUCAGCUUAUCACAGAACAGCAUCUCCGGCGACAGAUUUC
>540|0|testing
UGCUGUGGAUGCACAUACAGCUGGAGUUCUUUUUCAUAAAUGUGUUGAGGACUCGCUGAAGGAGAAAACUGUUAUUCUGGUCACUCACCAAGUUGAGUUCC
>4078|0|training
AUGGUGGUGGGAUAGUCACAAUACCCCCAAGAAUUCUAAAUGGCUUCAGGACAAUCUCGCAGAUAUGGAUAGUAAUGUGAAGCAGAUGAUUAAGGUUCUUG
>2484|0|training
CCUCUCGCGAGUGAUCUAAGUUUUGGACGAUACUGGAACUACUUGAGAAAACAAACCUUUGUGCUAGAAUCAUACAUAUCGAAAGUUAACUGGAUAAUGAA
>420|0|testing
AUGAGGAUGAUGGCGACAUUGGGUAUGUCAGGCAACCUAUUGAAGAUGAAACAUGGUUUCUUGCCCACGAAAUUGAUUAUCCAAGUGAUCAUGAGAAAGGU
>3922|0|training
UUUAAAGAUCCUAAUUUUCUAGAUCAAGAACCCGGUUCAAGAUCACCUAAACCGGGAUCCGAAGCUCCUGAUCAAGAUCCGGGUUCGACCCGGUCAAGAAC
>726|0|testing
GAAAAUUUUAUGUGAUUGUAUAGGGGCUUUGAGGUACUGGUAUCAGCGGAACAACGUGGAUCUCACCGUAUCAAAAUCUGCUGUUUGGAAUGAUGAUGCUG
>553|0|testing
AUCGGUUCUUGUACUGGUGGGAAGACAGAGGAUUUUAUGGCUGCAGCUAAACUUUUCCACGCAGCAGGAAGAAAGGUCAAAGUUCCAACUUUCCUUGUCCC
>563|0|testing
CGGAUGAGCGGCGGCGGAGGAGGAAUCUCCGGCAAAAGCACGCUCCGGAAACAAAACGCCGCCGAGCUACUCGCGAAGGUCAUGGAGAAGCGCGAAUAUGA
>2939|0|training
UUGAAUACGGCACCAAAAUGGUAGCAGGAGUGACACCAAAGAAGGGUGGAACAGAACAUUUGGGGCUACCUGUUUUCAACACUGUUGCUGAAGCUAAGGCU
>3153|0|training
AGGGUCAACGAGAAAUGCGAUGUUUACGGGUUCGGGGUUUUGAUACUCGAACUGGUGACUGGUCGGAGACCGGUGGAGUAUGGUGAAGACAGCUUUGUGAU
>2113|0|training
GGAUCUUUGGACGGGAGGAGACAGAGGCUAAUACAAGGAGGGUGGUCGGAACUUACGGCUACAUGUCUCCAGAAUAUGCAAUGGACGGGAUAUUCUCGAUG
>3813|0|training
GUCACCUGCUUUUGCAGUGGAUCACAAUGUACCUGAAGAGUUGUGGUUAAACAGGAAAUCUGGGUACAAGCAUUUAAGGAGGUUUGGGUCAGUUGCUUAUG
>554|0|testing
CUGAUCAAAAUAGAAGCAUUGCUACACUCGCAAUAACCACACUAUUGAAAACAGGGAACGAAUCAAGUGUAGAACGUUUGAUGAAGCAGAUAACUAAUUUU
>2176|0|training
UAUGUGGGCGAAGCCAAUUCUGGAUGAUAAAGAAUAUUCACAGCUAUUGGACUCGAGUUUGCAAGAUGACAACAAUAGUGACCAGAUGGAGAAGAUGGCGU
>3160|0|training
AACAACAACAACACACUAGUAACAACAGUAGCAUCAGCUUGAAAGAGAGAACUAAAACCUAGAAAUCGAGAGAGAUUGGUGGAAGAUUUUUCACCAGAUUU
>3171|0|training
AACUGUGUUUGAGGAUUGCUCCCCAGAGGUUUUGAGGGACUUUUACAUGGACAAUGAAUACAGGAAACAAUGGGACAAGACUGUGGUUGAGCAUGAGCAAU
>2780|0|training
UGUCUUGGGUUGCCUGGGUUUGAUGAUCGGCGGAAUUGUUUGCCGGCGAGACCUGCGCAGAGAUCACCAGGGCAAUGUGCGGCUUUCUCUUCUCUUCCGCC
>2642|0|training
AUCAAGCAGCUCUUAUAUUGAGUAUACCUAAACGAAAAAUAACCGAUGAAACCCAAGAGACUCUCCGGACUUCUGCCUUCCCAAGUACCCAUGUCAAGGAG
>3227|0|training
UCGUUGCAAUAAGGUACAUUCUCCAGAGUCAUGUAGUAAUGAAGAGGCAAACCGAGAAUACUGGUCGUUGGAGAUUCCAAGGAACCAAAUGGUCUCUAUGC
>2917|0|training
UUACCAGCAAGCUGCUGGAGAAGUCUUUGUCACACGGAAGUUUUUAGAAAACUUUUGUGGUGAUCAGGUGCGGUUCCUGGCACGGUCUUUUGCAAUCCCUG
>2986|0|training
AGACAGGCAACGAAGAUACUGAAACCAAGACUGAGAAGGAAAACACUGAGACAAAUGUGGAUGUUCAAGUAGAGCAAGAGGGUCAAUCCAAAAACGAGACC
>2858|0|training
UGUACCAGAUACAUGGAAUGAGAUCCUCUAUGCGCAACUCUUGUCAAUGAACUAUAGAACAAAGUGAUUCCUUGAGGUUCAACCUUUCGGCUCCGUAGGUC
>3055|0|training
UUGACUGCUCAGAAAGUCCUUCGGAAGCAGGGAGAAAGAUGGGAGAGGAGACAGAAGAUGGUGAUUGCAAUCAGGUAGUUUUCAUGAACUCUUUAAAGAAG
>4084|0|training
CGGCGAGCCUUACAUAGUCCAGACCAAUAUCUACGUGAACGGAGUUGGAAACAGAGAACAAAGACUCAACCUUUGGUUCGAUCCCACCACUGAGUUUCACA
>2495|0|training
GAGUGAUUGGUGCGUUAGCAUAUGGUACUGGUUAUGGUGCUCUGAACUGGACAGAACCAGCCCUUGAGGUUGUGGAAGUUUGUAGGCCUUGUGUCAAAUGG
>681|0|testing
CAACUCCAGGAGGGUGGGUGGAUCAGGCGGAAAGCUUUUUGGGUUGCCAAACAGAUACUUCAACUUGGGAUGGGGGACGCAUUGGACGAUUGGGUACUUGA
>2677|0|training
AAUCUACAAAGAUCCAAUGCUCAAUGCUAAAGCAACAACUUGACGACAAAACACGUUCUCUCAGAGAACAAGAAGACCGUAUGACUCAGCUUGGUCAUCAG
>2282|0|training
CUGGGGAAUGGAGAUAAUGACAAAACUCUUACCAUCGGAGGUCCUUAGAGACAGAACCAAAGUCCAACAAAUGGUAGAGCUUUUUGACCCUGUCGUUAGAG
>4145|0|training
UCUUCCAGCAUUAGACUUUCAAUGAUAAAUAGCUUUCUGAGUCUAAGAAAACAUGAAACCUGUUUAUACAUCUUCUCUCAUAAAAGUUAAAUGUUUCCAGA
>606|0|testing
UAAAUGGAUUUUCAAAAACAAAUUUGAUGAAGUCGGAAAUAUCACCAGAAACAAAGCUAGACUUGUUGCUCAAGGAUAUACACAAGUUGAAGGACUUGAUU
>2947|0|training
UUGGUCCCAAAUCGGUCAAGUUUGUUAUUCUCAGGGGUCAAAAAAUCCAGACUUGUGAUUCGAAGUGGAAAUUCCGAUGGUUAUGUUGUUGGUGAGAAUGA
>3333|0|training
UUUUGGAAAUUUGGAGAAGAAGGUAACAAAUAUUUCCGACAUGCUACGGGACAGAUUUAUGCCAUAUCAAAGGAUCUUGCCACAUACAUAUCUAACAACCA
>2814|0|training
CGACCGUAUGAUACUUCCUCUGUUCUUUACUUGAAUCAAGAAUUAGGGAAACCGGUUUUGGAUCUCGUUAGGGAUAUGAUGGAGAAUCCAGAGUUCUCUGU
>3759|0|training
AAAUACUCGAAAUCCUCAUAAGUCCGUCCCUCUUUGCUCUCACUAUCAAAACUCUGAAUUUCGAUUUCAAUGGAGUCACGCGUGCUGUUACGCGCCACCGC
>595|0|testing
CUCUACCAAACUAUGAGAGAAGAUUGCUACUAAGUCCUAGUGUUUCAGAAACCAGUGAAAAGCCUCUUGUUGCAAGUCCGAUCACAUCGCCUUACUGGAAA
>2546|0|training
UGAUUGUUUAGGCUUGUUGGAUCAGUAUAGAAAUUGUCAGAUUGAGAAAGACAACAAAUGAAGAACGGUAUAGCUGAGUGCCCUGCAUGUCAUUCAAAAUU
>2416|0|training
AGAGAUUAGGGAUUCGGGUCUCGGGUUUUGAUGUUCAUAGGCCAGUUAAGACCUUUGAGGAUUGUGGAUUUUCCUCACAGAUUAUGAGUGCUAUCAAAAAG
>3241|0|training
AAGAAUGGGUUUUUAUGAAGGAGCCUCUGUUCAUCCAAGAACUCCAGAAAACAAAAACACAGUGAAUAUUCCGAUACUCACUUCUUCUUCUUCAUCAUCAG
>2488|0|training
AUUCUCUUAAAGGUUGCUAGACAUUUCACCAGAGGAACCUUUGAGGUUAAACCGUUCAUGGAUGAGAAGACAGUAAACGAAAGACAGCAUCAAGUUGCCAU
>3718|0|training
UUCAUCAACGCUCGAUUUGACGUCUGCCGAUUUCCUUAGCUCCGACGUAAACCACUGAUCGUCGGUAUUCAGCUAUAUUUUGAUUUCUCAGCUCCAAAAAU
>4162|0|training
UAUCAUAGCAGAUUUGGAAAAAAGUUUUGCUCAUUUCCCUGUUCCCUUGGACUAUUUCUCUCCAAUGAAAGGAGCAACAACAUGGCCGGAAGAGAAGCUUG
>601|0|testing
UCCACAUCAUCAACCUUCAUUGGAGCUAGACAUGAGUGUAUACGCUGGGAACUUUCCAGAACAAUCUUGUACAGACAUGAUGAUGCUUCCUCCACAAGAUA
>3009|0|training
UUCGGAUCAGAUUGGUUGUAUUCUUGGGAGAGGUGGCCAAAUUGUUCAGAACAUUCGGAGUGAAACUGGUGCUCAGAUUCGUAUCGUCAAGGACAGAAACA
>3117|0|training
ACAUUGGAUCUCAUAGAACUUUAUCUUUCAAGAGUACCUCGGCAUGGGAAACAAGGAAAGUUCUGGAAAAAGGGGAAAGACUGGUAUAGAAUUGAUGGAAA
>3112|0|training
ACCAACGAGUGAUUAACACGCGCUUUAACAUGAGAGUGGGACUCACGUGAACUAAUCUAUUUUCCCCAAAUCUGAAGACUUUCACUUUUUUUUUUGUGCUC
>454|0|testing
CGUUAUUUCUUCUAUGAUCAAUGGUACGAACCACCACGACGGCGAAGGAAACAACAAAAAUCAAUAGAAAAAUAUUACAUUUUUUUUUUGGGUAUCUACAU
>2357|0|training
UCGCUGAAAUGUAAAGGCACGACAACUAAUGAUCAGAUGAAGAAGACAAGACUAUGGUUGUUUAUGCUUUUCUGUAAUCAAUAGAGAGAAAAGCAUAAGAU
>3828|0|training
GGUUCUUGUCGGAGGAAGAGUGUGAUCAUCUGAUAUCUCUGAGAAAGGAGACUACAGAGGUUUACUCAGUGGAUGCUGAUGGAAAGACGCAACUUGAUCCA
>4006|0|training
ACGUGGAAGGGAACAACAAUUUCUUCACGAGAUCUCAUGAUGAUGACGAAACCACCUCUCGAAGAUCCAACGUCACGUUCUACCGAGUUCUUCAACAAGUU
>2482|0|training
UCUCCUCUCUCUUCUCCUCUGCCAUGAAAAUCGCAGUUCCUCAAGACAAAACCUCCUCAGAAAUCUCCCAUCUUUGAUGACUUUUGCUUCCUUAGUUUUCA
>3849|0|training
AAGGAUGUGCUUUGACAUAAAAGACCCUUUCGAUGGUGUGGAUGAGGAGAACUUGAAAUCACUGGAGACUUUAUCGAUUACAAACCUUCUCUCAUUGGAGA
>4182|0|training
UGUCCCAUCUAUGUAACUGAUUACUUCGCUGCGAACAAAUCGAUUUACGAACUUGCUAUGAAAGCAACUAAGCUUCACAUAGUUGAUUUUGGAGUUCUCUA
>725|0|testing
AACACCUGAAAGUUCCUUUUAUCGUCACAGAAAAUGGCGUGUCUGAUGAAACAGAUGUGAUUCGACGACCUUACCUGAUCGAGCAUCUCCUUGCCUUAUAU
>3170|0|training
AUCUCUAAACCCAUUUCUCUACGAUUAGAGAAGCUGACAUCAAAAUUGAAACUUGGGAAAUUUUUGGAUUUGUUCUUCUUCUAUGGCAACUGAAGACGAUG
>3352|0|training
CCUAUGGUCCAGCUGCAAAAGCUGCUACAGCCAACGACGUUGUUCCAGAAACAGCUCCGACAUCAGCGUCGGAGGUCGUCUCCAGCUUCUACGCCGCCGUU
>2315|0|training
UGGGGUGAAAGCCGAUGUGAUGCUGAUUCGUCGUGUGGAACCACUAGCGAACCAGUGAGAGAGCAGGGACUUAAUCUUAUUUCUUGGGUUGAGGCAGAGUC
>2749|0|training
UAUUUCUCAAGUUGGGUUAUCAGAGCGGUUGAAUCCCGAAAAGGAGAUGGACAGCAAACGGCUUGUGAAGUUUCCCUUGUCCACUACGAAGACAUGGGCAU
>2937|0|training
CAGUUUUUCUACGAAGAGCAGCUGCAUCGCAUGGAAUGUAUAACCCAGGAACCUGUACUCUUUGAAGAUAUCCUAUGUCAAAUAUUCGACAUGAUUAAACC
>2171|0|training
GGGAAAAUACAACAAACGGUCAGUUUGCAUUCACAACCCAAGAAUCAGGAACUUACUUGGCGUGUUUUGAGGCCGAUGCUAAAAGUCAUGGUAACAAAGAU
>3484|0|training
CUAGAUCUCUGAAGGUGUAAAAGAGCUAUGGAGAAUGGGAAAAGAGACAGACAAGACAUGGAAGUGAAUACCACACCGAGGAAGCCUCGUGUACUACUCGC
>2460|0|training
GGACUGCCGUUCUGGCACUUGGAUUUGUCUUGUACUCUGAUCCAGAGCAGACUCCCCGUAUUGUAUCACUGCUUUCUGAGUCAUACAAUCCACAUGUUCGC
>3365|0|training
GCUUACGUGAUCGUAGUGGUAAAUUUUACUAUAAGGAUCAUCUUCCCAGAACCAGUGUCCCUGUCUUAGCUCUUGCAGGUGAUCGGGACUUGAUCUGCCCC
>3505|0|training
AGCUUAUUGUUCGCUUAUCCAGAACGCUGAACAUUUUAUCUACAUAGAGAACCAAUUCUUCAUCUCCGGGCUAGAAAAAGAGGACACGAUCCUAAACCGCG
>2808|0|training
AAGCCGCUUGAAGUGUUCAAGGAAAUGAACAGAAUCCUUAAGCCCGGAGGACUCGCUCUAAUGAGCUUCUCGAACCGUUGCUUCUUUACUAAAGCAAUCUC
>2394|0|training
UUUUGCGGACUUGAUGCUACUCAACAAAGCAACUGAGUUAAAGCUGGAGAACCCCUCAAAUUACAUGGUUGAAAUGGCAAGAGUUGAGUCGCUAUUCCAUG
>3501|0|training
GAACUUAUCGAACGGAUUAAAUGUGUCGGGAUCAGAAGUUACUAGCAUGAACUACUUCCUAAGUUCUCCCGUUCAUUCUCUUGGUGGCAUGGUAAUGCCUA
>3717|0|training
GAAUCCAAGCUUUCCAUGUUGUCCACUCUUUCAAAAGACACAAAGGCAAAACCCAGUGCUAUGCCAAAUAUUGUUGAGGAGGCAGAACCUGAAGGUGAGAA
>656|0|testing
CCAAAAAAUACAACCUAAACUAGAACCACACACUUAUAACCAUACAGAAAACAAAAAAAAGGAAACGAGCUCUCACAUGUUUCUUGUCCCUUUUAUUUAAU
>2767|0|training
UUGCGUCCGUGUUUGAGAUCUUGGACCGGAAAACUCAGAUCGUUGGAGAAACCAGCGAGGAGCUGAACAAUGUGGAAGGCACGAUUGAGCUCAAAGGCGUC
>4093|0|training
AAGUUUAUGACUUUUCUAGUGCUUUUUAACUGUUUGUGAGUUUGAAGAAAACAAAUUUCAAUUGAGUUGCUUUGGAAUCCGUUGACAUAAUAGGAAUUUAG
>3629|0|training
AGCAUUCAACAACUCCAUUCGUUGAUGAAAUGUACAAGAGGCUGAACGAAACCAUUCAAGACUAUCAAGUUAUCAUUUCCAGAUGGCCAGAAUAUAUCUUU
>568|0|testing
GAUAGUUUAAGGAGUUUGGAGGUUGAGCUAAAUGAACUUAGCCGGAUUAAACCGAGAAAUAGUAUAUUAAACCGAACUGAAGAUAAACCGGAGCAGCUUAC
>2656|0|training
UAUUUGAACAUUCCCGAUCUUGCCCUGAGUUCCACGAUCAGUUUCUUUAAACCCUAGGUUUUACACAAGCAUUCUGUUUCUCCAGAUUAUCGCAGACUCUU
>2400|0|training
AGAGCCGAGCACGCAUGAUUAGCACCUCUGAAGAAAUCGCCCAAGUUGGAACAAUAUCAGCUAAUGGAGAUAGGGAAAUUGGUGAACUGAUUGCAAAGGCU
>653|0|testing
UAGGAAUGUUUUAAAAGAAGAAAACCAUCUCAUUGUAAUUUAGUUGAUAAACUGUUUUAAACAUAAAAGCAAACAUUGCAUUCAUGUUAUAUCAAUUGAGA
>2517|0|training
CUUCCAAAGACACUGCUUUUGUCUUCAAUUGCCAGAUGGGGAGAGGUAGAACAACCACUGGAACUGUCAUUGCCUGUCUAGUGAAGCUCCGCAUUAAUUAU
>2294|0|training
GAUUCCAAAUAAGGGAAACAUUUAUUCGGUGAAUGAAGGCAAUGCGCAGAACUGGGAUGGUCCAACUACAAAGUAUGUAGAGAAAUGCAAGUUUCCUAAAG
>3462|0|training
GUAAAGGCGGCCCUGGAAUCACUCAAGCUGAUCUUCUGGUGAUAAACAAGACUGACCUUGCAGCAGCUGUUGGGGCUGACUUAUCGGUCAUGGAAAGGGAU
>2492|0|training
GGACGUUUCUGCUAUGUCAUCUGAUGCUAUCGCCAAAAUUAUAAACCAAGACAAAAUCCAGAUCCUCAUCAAUCUAAACGGUUAUACCAAGGGGGCUAGAA
>3168|0|training
AGUACGCCUCUUGCAGAUGCAGUGUAUUACAAAAAUCAUGAUGUGAUUAAACUUUUGGAGAAACAUGGUGCUAAGCCUACGAUUGCUCCUAUGCAUGUCCU
>3579|0|training
GACAGAGAGCAGCCGCCAUCUUCAUUCGGUAUCUCCAGCUGGACCAACGGACAGGACAUGCCGAGAAACUCAGCCACUGACAUCAACAUAUCUUUACCAGU
>448|0|testing
CGAAACGUCUGGUUGAGAAAAAAUGGAAGAAAGCAAUGAUAUUUUUCAGAACAAUUUCAGUCCUAAAAUCUCAGAAAUCAGAGCAUCUCUGUCUCAGAUCA
>3815|0|training
UAAAUUACUUCUACAAUGUUCCUGUUCAAACUAUGGAUCAUUCAGUGAAGACUGGCGAUCAAAAAACUUCAACAACUUCCCCGACAAUAGCGCAUAAAGAU
>3868|0|training
GACAACCCGAGCUUUUGUGUCCACUGUGUAGAGGUCAAGUGAAAGGCUGGACUGUUGUGAAAGAUGCUCGGAUGCAUUUUAACUCCAAGAGAAGGACUUGU
>3364|0|training
AUGAAGCUCUAAAGAGCAAUAAAAGAUUGCUAGGAGCUGACCAUAUUCAGACUGCGGCAAGCUAUCAUGCAAUAGCAGUGGCUCUCUCUUUCAUGGAAGCA
>3865|0|training
GUUUUUCUUAUCACUUUUCUUGGUCUCUGUUGGACAAUAAAGCGGCGGGAACCAGCGUUUGUUGCACUUGAGGAUCAAACAAAACCAGAUGUCAUGGACAG
>2869|0|training
UAAGGCUGAGCCUGCGGUAACUUCUGAUUCAUUAUCACGCUUCGGAGGAAACCAGCAAGUAAAUAAUUUGUACAGUACAGAAUCUGUGGCUGAACAGUUUA
>3180|0|training
CUUCAAAUUCAUUUGAUAUGGCUCAUUGCUCAAGAUGCCUUAUUCCGUGGACAGAAUUUGGUGGAGUAUAUCUUCUGGAGGUUCACCGUAUCCUAAGACCU
>3706|0|training
GCGUCAUCACUGUCCCAUUUGUUACGAGUACCUUUUUGACUCUCUAAAGGACACAAAUGUGAUGAAAUGCGGGCACACAAUGCACGUAGAAUGCUACAACG
>2342|0|training
GCCAUAUUAAAAAAGUUUCCUGAUCAUGGAGAGACUUUAUCGAUGAAAGGACUGACUCUAAACUGUAUGGACCGCAAAACUGAAGCAUAUGAGCUUGUUCG
>2179|0|training
AGGCCCUUAAACGACGAAAGUCUUUUGCUGACAACGCUACUGCUUUGAAAACUCAACUAGAUCAGCAAAAAGGUGUUGUCGACAAUCUUGUUUCAAAUACA
>462|0|testing
UCAGCCCUAACACGCUUCAGCCGACGAUUGUAUCUGCUUCGUGGGACAAGACCGUGAAAGUGUGGAACCUUUCGAACUGCAAGCUCAGAUCGACUCUUGCU
>3627|0|training
GGAGUUACAGGGGAAUACUUCUCAGAUAGCAACAUUGCUAAACCAAUAGAACUUGUCAAAGAUACAGAAUUGGCGAAGAAGCUUUGGGAUUUCAGCACUAA
>4115|0|training
GAUCUGAGGUUCUAAGAAUCUAAUUACAAAGUGAAAAAGACAGAAUAGAGACCUCUGUAGGAGUCGGUCGAUCGAAAGCCAACAGCCUCUGCAAAAGACGG
>3433|0|training
GAAGGUGAAACUAAACUACAAGAAGGUCUUGAUGUUUUCAUAACUUACAGACAACAAACACAAAGGCUCUUGUUUGGAGUUGAUAUACCAAAGUCGCUUCC
>3949|0|training
GUGAACCACUGGAGAGAAAUGGCGGAGGCGAAGGUUUGGAUACAUUUGAGACAGUUCCAGAGGCGGCUCCAGCAGAGUUGAAAGAGCCUCCAAUCGAAGAU
>424|0|testing
AAGCGACUGCUUUUCCCACUUGGUUGUGUAAAAAAGGACGAAGUUCGCAAACUAGCCACACAAUUCGAUUUGCCAAAUAAAGAUAGAAAGGAUUCGCAAGG
>2259|0|training
AUACACUUCUCGUGGUGCGUGAGGUCUCCGUUUACAAGAUCCCGCCGCGAACCACAUCCGGCGGAUACAAGUGCGGCGAAUGGCUUCAAUCCGAUAAGAUC
>3972|0|training
GAGUGUUGUAGGUUCGAGUCAAUCCGACUAAUGGAAAAUCUAGAUGGCAAACCAACAAACUUGAGGAUAUCCUAGUUUCUAACUCAACCACUAAGGCUAGA
>3201|0|training
CUAAAGUUUCUGAGCAGAGGAGUAGCAUUUUAAAAGAAGCUCCUAGGGGGACUGGUUAUAUAUCUGAUGGAGUAAACUUAAGAGAAAGAAAUGCUAAAAGA
>3052|0|training
UCAUGUUGAAAAACAUGCCAUGGUUGCUUCAGGAGCUCUUGUUAGGCAGAACACUAGAAUUCCCUCUGGCGAGGUUUGGGGAGGCAACCCAGCUAAAUUUC
>3638|0|training
CGGAGUCAGUGACGAAUCUAGAGAAUCUGGAGGUCAAAUGCGAUGAAGAAACUGGAUUGUUGUGGGAAAGGCUGAAGCCAAAAAUGAGAAAUUUGAGAGUU
>3675|0|training
ACCAAAGGAGAUAGGAAAGUUAAAGAAACUCAAGAUCUUAGACCUGGGAAACAAUCAUUUGACAGGACCGAUUCCAGCAGAGAUCGGGAAAUUGUCAAGGA
>3103|0|training
GUUCGACGGUGUUUGUAAUCUCUGUAAUGGAGGUGUGAAAUUUGUUAGAGACCAUGAUCGAAACAGGAGCAUAAGGUUUGAAGCAUUACAGAGUGAAGCGG
>2223|0|training
AUUUCAGUGAAUACGCUUUUGACAGGAGGACCAUACUAAGUCUUGGGAAAACCCUCUUCAUAGUGGGUUUGAUCUACAAUGAUGUAUCAGACAAUUCCCAC
>4167|0|training
UUCUCAGUUUAUGAGUAGCUCACCAUCGUGGAUGCUAGGGAUAGCUCCAGACCAUCCAGCAUUGACAUAUGCGAUUGAAAUUGCACCAAUUCUGUCAGUGG
>2847|0|training
AAAAAUCGUGGAUACCUCAGAGCAAUCUCUAACGAUUGAGGUAACUGGAGACCCUGGAAAAAUGGUUGCACUAACGACAAACUUAGAGAAGUUUGGAAUAA
>2923|0|training
AACAGCCGCUUGAAACUAACCCAGCUUGAGCAGGAGCUGCAAAGAGCAAGACAGCAGGGCGUCUUCAUUUCAGGCACAGGAGACCAGGCCCAUUCUACUGG
>3142|0|training
CCUCUCAGAUGCUUCAAUUCGAUAAUAUGGAAGAAUUCAAAAACCAGAAGACAGUUGAUUCUAAUACUUCACUUGAAACAAAGCCUUCUGUUAAAAGAACU
>3225|0|training
ACCAUCAGAGACAAUGACGACCACGAGUGAGAGUGAGACUCUAAGCGAAAACACUGCUGCACAACCAUUAUCGGAUUCAAUGGUGGCAGAGGAAGGAGAUU
>2350|0|training
UACUUCAUUUCGGUUUCUUAUGAACCUGUGAGAAAUGACAGAGCCCGUGGACCCACAGCCAUUUCUGAAAUAGCUGGACCAAUUGUAGCUGGCCAUCCAAA
>2305|0|training
GUAGUGGAGCUAGGUGAGAACUCAGCUUCCCUGCAAGUUGCUGUUGAAGAACCAGCUUUGAGGCAAGCUCUGAGCAACCUCAUCGAAGGUGCAUUGUUGCG
>792|0|testing
CGGUCGUCUCCACUUCCUUCUCAGACCCUUUUCCUCGUCCCCACUCCAAAACCUGUACGACGCAUCGCGGUCGCUCCUCUCGGCCCUCCAACGCCGCCUAG
>2462|0|training
ACUAAAUAAUCACUCCCAAUUAGUACUAAUCAUCACUCAGGGCAACGUGAACAGAGUCUAGAGAUGGCUAAUUCCUCCUCCUUCUCCCCCUCUACCACCGU
>429|0|testing
CCUGAAUACGGGCACUUAGCCAGUAGAAUGGGAUCAGAAUAUCUAGCAAAACUCUUGUCUCAGCACUUAGAGACUGUUAUCAGGCAGAAAAUCCCCAGUAU
>4122|0|training
GAAGCAAAACCGCGUGGGUAGUAAUGAGCAGAUAUUGGGGACAAAAUUGGACUACUAAUGUUAAUCUAACCGGUCAAAGUGUAUCAUUAAGGGUUACAACG
>2463|0|training
AGUGAGUCUCAAGGUAGAGAAGAUGGAGGGAACGCAUUUAAACGGGAGGGACAGUUUGGUUAUUUUAAGGAGUGUCAUGGAGGGUAAAAGGGUAAAUGGAA
>2946|0|training
AUCCGCACUUGCAUAGACAUAAACCGCUUGCGCAGUUUCGAUCCAAUCAAACCAGACAUUGAUUCAGCUGUUCAGACUCUCACAAAAGGAAAGCUAUCAAA
>824|0|testing
CUCGAACAGUUCAAGCUUGGAGUCAAUCAGGAUUCACGGGAAACCCCCAAACCGGAACAAUACCCGCAGGAGCCCUUACCGCCGCCUGAGGAUUCCGAUGA
>3310|0|training
UCAUUGCAGAUGCAGAUACUGGUGGAGGAAAUGCUCUCAAUGUUCAAAGAACCGUCAAGGACUUAAUCGCAGCAGGUGCUGCUGGUUGCUUCCUUGAGGAC
>2143|0|training
GUUUCCUUCCCUGAAAAUUACGUUCCUCUUGCUCCCUCCGUUCACAAUAAACCACCAGCUAAAGAUUUCCCCUUUACACUUGACUCCUUCCAAUCUGAAGC
>4091|0|training
UGUCUACAAUACAAGAUAUGUUAAAAAUGAUCAAGUGGACAUACCUGAGGACUUGGAGUUUCCACCUCAUCUACGGUUGCUUCGGUGGGAAGCAUACCCGA
>2797|0|training
CUUGUAAAGUACUUGAAGAAUCCCGACCUGUUUGAUAAAAUGGGAAUUAAACCUCCCCAUGGAGUUCUUCUGGAGGGUCCCCCUGGUUGUGGCAAGACACU
>2411|0|training
CAUUGACCCACCCCCAACUGAAGAGAAGUGAGAUAUCACCAAGAUUCAAGACUAAGUGAAGAGUUUUCCAGUUUCUAAGUUUGUUACCGCCUCUUUGGCGU
>2633|0|training
UUAUCAUUUUCGAAUACAGCAAUGGAUGAUGGAAGCAAAGAAAGAAGUAGACAAGAUGAUGGUCAGGAAUCAGUGGGCAAAGUUGAUUUUUCUAAUAGCUU
>2647|0|training
UGGAUAUAUAACAGGAAUCAGAGGGAAAGUUCAAUGCGUGGGAGCGGAAGACCUCGAGAAAAGCGAGACUGACUUAGAAAAGCAAGAGAUGAUUAAAGAGA
>2733|0|training
AAUGAGUGGAUGGGGACAAGAAGGGAUUCGGAAUCCAUUUUCAAGGCAAAACCAAGUUGGUACUGCAGUUGCUAGAUCGGGUACACAGCUUCGUGUUGGUU
>2533|0|training
AGAGAAUGAUCUGCAAGGGCUGAUUCCGAACAAUGCCUACAUUGGCGUAGACUAAAACAUAGAGAAGAUGAUUCGAUUUCCAUGCGUUGAAGUGAUUAGAU
>2810|0|training
AGUGCAGCUGAUUGUUGCCAGGCUUGCUUAGACCAGGCAAAGCGUGCGAAACCUGGAGAAACGAGAUGCAAUAUUUGGGUUUAUUGCCCAUCUGAGUUUGG
>3741|0|training
CGCGGAGAAAGUACCGGUUGCUAUCGUAACAGCCUACUGCAAGAGUGGAGACAAAGUAGCCCUAUCCAUUGUCGAGAUGCUUGGGCAAGAAAGACUUCCAA
>2826|0|training
AAAGCAAAACUGGAAAAUCGAAGCGAGCUACUUCUCGAAAGCGGAAAAAGACAAGUGAAGAACCAAAUAAGUCUAGCGAAAAAACAGAGCAGAAGAAGUUC
>531|0|testing
CCCGUCACCUAAAUCUUUCCCUUUCUUAGUCCCUUACCUUCUUUUCGAAAACACAAUGUCAAUAACCAAGUUCAACGCCAUGAUCUCCGGGCUGUUUCAGU
>2758|0|training
UGAAUUGAAGGAGUCAUUUCCUUUAUUAGCUUUGAAAUCCAUUUCCUGAAACUUUAUUGUACUAAAAAACCCAUUAUUGCAGAAACCAAAAGAGGGUUUUG
>2550|0|training
UCAGAUAGGGAAGAAGCUGUCAAAGAGAAGAUCAUUAUAUCACAAGAGAGACAUAUCCAGAGGCUAAAUGAGCUAGUCAGGAGUCUUCAAUUGCAGUUGCU
>3945|0|training
CAAGAUGCAGAGGAAGAUCCCGAAACAUUUCCAAAUGCCACAUAUGCCAAACUCAUGCUCGACCAGGUUGACAGAAAGCUGGUCAAACAGACUGUCAUGAC
>539|0|testing
GGAAGGAAAAUCUGUUCUCGAAAGGUACAAGGUCUGGGGUCCAGAUGGGAACAAUUAUUGGGUGGCUCAAGAAGUUGAAGCCGGAGACAGCGAUACUGAUG
>2189|0|training
GAAGCUUGAAGCCAUGAAAUGCUUAGUUGCUGUUUUAAGGUCUAUGGGAGACUGGGUGAAUAAGCAGUUGCGUCUUCCAGAUCCUUAUUCGGCAAAAAUGC
>2684|0|training
UGUAAGUAUAUAGUUUGUCUCUCAGUCGUGGCCUUACCUGUGUAUUGUGGACAGGCUUUUUCGUCAAUUCAUGUCUAAGUAGAACCAAGAACGUUCUCCCA
>3191|0|training
AGGGAAGCUGAAGCCGACAAUGUUGGCACCACAUCAACAACAAGAAGCAGACAACACGGAUGUGGUUGACCCGUGGACGCUCCUCGAAGAUGGGACAAGUU
>4066|0|training
AAGAAGAAGAAUCAUUCCUCAAGAAGAAGCUUUCAAAUGAAGAUGCUCAAACCUUGGGAGAUUCUAAGAGAGUAGAAGAAGAAAAGCCUGAAGUAGUAUCG
>3976|0|training
GAAUGAGGAGAUAAAGGUGAUCGAGAAAAACAGAACAUGGAAACUAGUAGACAAACCGGAGAAGAAGAAUGUGAUAAGCGUGAAGUGGAUCUAUAAGAUCA
>3812|0|training
GCGGAUUUGCGAGAUUCGAGAUAUUUGUGGUUACCGUUGAUAGUUGGUGGACCGGCUGAUCGUCCUCUUGAGUAUAGUUUCGGGUUUCCGAUGUGGUCGAG
>3106|0|training
CAGGUUCAUCAACUACCACAUCCGUUUUUGGAUCAUCCUCCGCUUUUGGAACAACGACACCAUCACCGUUAUUUGGUUCAUCAAGCACUCCUGGAUUUGGC
>3336|0|training
CGUGACCUUUACUUUCACAAGCUCAAGUUGACCUUUGAAACUGCUUUAAAACUCCGUGGCGGCCCUUCUAUAGUAUUUGCCCAUUCAAUGGGUAAUAAUGU
>3960|0|training
GCGCUUACUUUAAUUGCUGAUUUCAUGAGACGAGAUGGCUUUCUUUAGGAACUACUCAAACGAUACUGUGUCACAUAAUGUUCUUGAUGAAAAUGAGGAGC
>3763|0|training
AACGCCAGACUUGGAAACUCCAAAGUAUCAAAUACUGAAAAGAACAGCAAACUAUGAGGUUAGAAACUAUGAGCCCUUCAUUGUGGUGGAGACAAUUGGUG
>4141|0|training
GUGAAGAAGAACUCAAAAGAUGGCUAAAGAGAGAGACCAAAACACUAAAGACAAAAACCUCCUCAUCUGUUUCUUAUGGAACUUCUCCGCCGAGCUUAAGC
>3176|0|training
UGCAGCAAUAUCAAAUGUUCAGAACAGGAUCGUAACAAGUUGCAGAAGGGACUACUGAUCCGUGAAAGUGUGUCCGCAUUGAACAUAGAUGUCAUUAACAA
>2671|0|training
CGAUUCUGAUCCGUUGCUGUCAUCCUUUAUGUUUAAUUCUCCUUCAGUGAACCAGUCUGCAAACAAAUCUGCUACACCUGUGACUGUAGGAAACGCGGCUA
>2931|0|training
GAGUGAUUGUGUACAUUUUAUUAAGCGGAGUUCCUCCAUUCUGGGCUGAAACCGAACAAGGUAUUUUCGAACAGGUCCUCCACGGUGAUCUUGACUUUUCG
>2543|0|training
AAACUUGAGUUCGACCUAAAAAGCUUAUCGGAUGCAUACAACAGUCUAGAACAGGCGAAUUACCAUCUUGAGCAGGAAGUGAAAUCCUUGAAAGGAGGAGA
>3020|0|training
GCCACCGAAGUUAUCAUUGAAGCUGCUCUGAAGUCGGCUACUCAGAGAGGACUGUGCAACCGUGGUGAUGCAAUCGUGGCGCUGCACCGUAUUGGAGCUGC
>801|0|testing
AGCACAAGAAUGAAGAAGGCCGGAAAUCUGUUGAUAAGUUCGAAGUGAAGACACGUAAUCCGGAGACGAUCAAGAGCGUUGAGCGGAAGCUUAUGGAGAAA
>3440|0|training
UGUAUGAAGUUUAGGCAGUUGUUACAUGCAUGUGGCUUAUGGGAGGUUAAACAUCUAGGAUACCAAUUUUCUUGGUUUGGUAAUCGAAACGAUGAGUUGGU
>3472|0|training
ACUCCUGAGAUGUUUAGCAAAGAGGCUGGACAUCGAGUUGAGGAAACUAAACUGAGAGUUACUUAUGUUGCUCCACCACGACCACCAUCACCGGUUCACGA
>2152|0|training
UGCGCAGGACCAUUUAGGAGAAGUUGUGUUUGUGGAGCUGCCUGAAGCAAACAGUUCAGUGAGCAAAGAAAAAAGCUUUGGAGCUGUUGAGAGUGUUAAGG
>4081|0|training
UGAUGAAGUUUAAAUCCUCUGUUCUUGUUGAUCCUCUGUCUUUAUUACAGACAUGGAAUUACAAACACGAAAGUCCAUGUUCUUGGAGAGGAAUCUCUUGU
>3314|0|training
CACAAAACCACAGACGACAUACACGAGAAAGAAAAAAAACCAAAAUGAAAACUUUUGCCAACUUUGCAAUUCUGUUUUUAUUACAAAGCUUAUUGUUUCCU
>3094|0|training
CGUCAAGAGGAAAGUGCCACGUGCAAGGAUCCACGUCGUCCCCGACAAAGACCACAUCACCAUUGUUGUUGGGAGGCAGAAGGAGUUCGCUCGUGAGCUUG
>3292|0|training
CAUAUUGUACUCGGUUGCUAGAUACGAUGAAGAUAUUGCUACUUAUGGAAACCGUGGGACAAUCACAGCUCGUGGAUUGUUGGAGCAGGUUAAUGUUACAC
>2778|0|training
AAACUUCAAACGGGGGCUACCAGCAAAUUGGAAGAAGUCAACUCUGCUAAACCAACCCCUGCCUUGAACAGGAUAGAGGACGCCCAGGGAUUCCGGGGUGC
>4045|0|training
UUUAAAGAUGGAAAAUCCGAUAGUUACAGAGCUGGAGGACGACUGGCAGGACCAUGAGUCAUCUCUACCUGCAAGUAAACCGUCAGUUAUUCUUUUUGUGG
>757|0|testing
UUUUCUGUUAUGAACAAGCUCAAGAAAAGAGCGCUACGGGUGAUAGCCGAACACUUAUCAGUGGAGGAAGUAGCUGGCAUCAAGGAAGCAUUUGAGAUGAU
>701|0|testing
GAUAUUUCAGAUGAUCAAGUGGUAGAACCUGUGGAUUUCGAGAACAAUGGACUUUUGUGGGUUCCACCUGAGCCAGAAAAUGAAGAAGACGAGAGAGAAAG
>694|0|testing
UGGAAAGUUGGUUCAAUCUACUCACUUCGAUGGCAUCAUGCCCAUGUGGAACCAUGCUUCUUGUAUACUAAAGAAGACGAAGCAGAUAAAAUCAGUUGAUG
>2627|0|training
UGAUUCCUUUAAGGCAUUUUGGAGGUUUCUUCUUCAAAGAAAUCUGGGAAACUAUUGGUUGCAACAAGUUCGCUAUGCAGUGUUUGGACUAGGUGAUUCUG
>734|0|testing
AGCCAGUGAUGAGACUUUACACUGAGACUACAGAUGGAUCAACAAUAGAGACUAAAGAGACUGCUCUCGUUUGGAAUUACCAAUUCGCAGAUCCUGAUUUU
>2427|0|training
UGUUAAAAAACCACGCCCACGACCAAAGGUUGAUCUAGACGAUGAGACAGACAGAGUGUGGAAACUGCUAUUGGAGAAUAUUAAUAGCGAAGGUGUUGACG
>2774|0|training
GACAAUCUCUCUCUUACUCGUCACCCAGAGGAGUCUCAAUUGGAAAUUAAACCGGAAGGAGUUGACUCGCGACGUCUCGAUUCCUCUUGCGGUGGUUUCGG
>612|0|testing
UGUGAUGCUGGUGGGAGCUUACCCGUUUGAGGACCCUAAUGAUCCAAAAAACUUCAGGAAAACAAUCCAGCGCAUAAUGGCUGUACAAUACAAGAUCCCGG
>3281|0|training
AAAAUCUCAAAGAAUCUCUCAAACUCAGUCUCCUAUCUGUCUCUCUGCAAACUAUUACCAACCAGAUAAUUUAGAUAUGGAAGCUACUCAGAAACAUAUGA
>3882|0|training
UCAGAUAAACUCAAUACCACACCGUCUAGGGAUUUUGAUGGCAUGAUUGGACUUGAAGCUCAUUUGAGAAAAAUAGAGUCUUUGCUUGAUUUAGAUUAUGA
>3984|0|training
AAAACUGACUCCAACUGCUAAAGCUAAAGCUGCUCAGGCAAUGGAGCUAGACAAUUGACAAGGAACUUCGUUUUUUUUCACUUGUAUGUAAAAUUGUUCUU
>2618|0|training
UCCCAAACAAAAGACUUUGGGUAUAAAAUUGGGUUUAUUGACUUUGUGAAACCUACCCAGAAAAUCUACCAACUGUCUCGAAGUCUCUCUCCUCUUUCUUG
>643|0|testing
UUGGCCUUGGACAGAGGAACUAGAUGCUCUUUCUCAUUUGGAAGCUGAAGACUUGGCUAAUUUCGUUCCGAUGCUAUUAUCAAGGACAUUUGUUGAGUGCU
>2958|0|training
GAACUGGAGAAUCAAUCUCUACUACAAAGAACAUUAACACUUCAAGAAGAACUCAAAGACUCUAAAGUCGCAUUCUUACUUGAGCAGGAGAGAGCAGAGGC
>2572|0|training
GAAGACAACUUUGGUGUUUACAAAGAUCAUGGGGUGAAGUCCACAUCCAAACCAGAGAAUUCAGCAGAGGCUGAAGUAGAGGCAGAUGCUGAAGUAGAGAA
>2240|0|training
UUUAAGAACAUGAGUUUGAAUAGGACUAUUAUAUAUUACUAGUUUGACAAACCAGAUAUUUUAUCAUAUAAAUUACAUGAAAAGAAUAGUCGAUUUUAAAU
>3448|0|training
GUAGAGUGUGCCGAGGCAUGGAGGUGAUCAAGAGGCUCGGUAGUGUCCAAACCGAUAACACCGACAGGCCGAUCCAUGAAGUGAAGAUUCUAAGGACCAAA
>2278|0|training
CUUCUCUAGAAUCACUGGGAAGCCUGAAUCAGAGAUCGAAAGUGACACAGACCGUGAUAACUUCUUGAAUCCAUGGGAGGCGAAAGAAUAUGGUUUGAUCG
>2141|0|training
UGCCAAGAGCAAAACUCGGGUCGUCAAUGACAGCUUGAACCCGGUAUGGAACCAGACUUUUGAUUUUGUAGUUGAAGACGGGUUACAUGAUAUGCUAGUCC
>2296|0|training
GCUUCCACCUUUGGCAACAACAAGAGGAAAUGGAGAAGGGUUUUCUUGGAACAACGACAACAACAACAGAGGGAAGAGUUUGAAGAGAUUAGCUGAGGAGG
>527|0|testing
CUAAAGGAGCAUAUGCAGUAUUGUAUGAGCCAUCCAGAAGAGAUGAGCAAACUUUCUAAGUUGAAGGCCCAAAUAACUGAGGUCAAGGGGAUCAUGAUGGA
>3787|0|training
UUGUCAGAAUGAGGUAUGAUAGGCUUAGGAGCGUCGGUGGUAGAGUUCAGACAGUCGUAGGCGAUCUGGCGACUCAAGGGGAGAGAAUUCAAGCUCUUCUU
>4048|0|training
UAAAGGACACAGUUGAUGACCUAAAUCAAAAACUUACAAAUUGUUUGAGAACAAUCGAGUCCAAGAAUGUUGAACUUUUAAAUCUUCAAACUGCUCUAGGC
>3253|0|training
UUAAGAUCCUAGCUAAUCCAGCUGGUUUCCGAUCUCUUCGAGCGAUGGAAACUCCAGCUUCUGAAACGAUGAGGACUCCAGUUGAUUUCAAAGCUGUUCCU
>3733|0|training
GAGGAUGAUGAAGAUGGAAACAAAUGGGACUACAUGAUUCUGGACGAGGGACAUCUUAUUAAGAACCCCAACACACAAAGGGCGAAGAGUUUGCUUGAGAU
>2420|0|training
CUACAACAAUCCUCUUCUGCUCGGGUUCUUACAAUCACCAAGCCUGAUAGACAUGACUACGCCGCAAGUGCUCGUUGGCUUGUCUCUCAGAAUUCUUGGGG
>2625|0|training
CCUGGUGCUUCAUCUGUUAGAUUUUCUCCCACAACAAGCACGCAAAAGAAACCUGAUGUUCCAGCCAGACAAACUAGUAUUUCAUCACGAGAUGAUUCUGA
>2258|0|training
GACUUUUGCUAAUUCUGAUGAUAAAGUUGUCUCCUUGGAGUGGAGCUUGGACUCUGAUUAUUUGCUUGUUGGCUCAAGGGAUUUAGCUGCUAGGUUGUUUU
>3925|0|training
AAGUUGCUGAGUCUUGUAGACACGAAGGAAGUGAUGAGAGGUCCAGAGGAACAACCUGGAUAUUGGGUUGUGACUGGUGCUAAACUUUGUGUUGAGGCAGG
>2678|0|training
UGUUUCCCAUGUGGAAGGGUAAAGCAACUCAGUUGAAAGACGAUAGCUGGACCGAAUGUGCAAAACAAGGCUAUGCAGUGAAACCGAGGAAAGGGGAUGCA
>2944|0|training
AAGCUCUCAAGCCUUGUAUGAAAGGCAUGAACGCUUGGCUUUUCGUCCAGACCGAUGAAAUCCCUUCUGCUAUCAAACCCUACCGGAGCUUCCAGAAGGAA
>2404|0|training
CAAUUAUUGUUUAAAGAACAUGGAGUAACUCCAUUUACCCCCCUCAAAGGACUUAUUAUUCAAGGUCCCAUCUUCAUCAGCUUUUUCUUUGCGAUCAGGAA
>2151|0|training
AAAACCUUCACCAGGAAGCAAAGGACGAAGAGGUGAACACAUCUUCCUAGACAGUUCAACACCAUCUUUGAUUUCAAAUCAAAUCCUAUCCCCUGGUGCUA
>2832|0|training
GCCUCGCUGGAUGGUCUCAGAGCUUCGAGUGUCAAGUUUUCAUCUUUGAAACCAGGGACCCUUAGACAGAGCCAGUUCCGUCGUUUGGUUGUCAAAGCUGC
>4120|0|training
UUUGUUACGCCUCCUGAUAUUCAACCCUUCACUAGCGAGACAAAGAAGAAACUGUCGGCAAGAUGUCAAGGUAAAACAGUCAAGUACUUUUCCCAAGCCGU
>2264|0|training
UAGCUAAGCUCGGUGAGUAAAAUGGCGACGGCGACGACGGUGAAUGUCAAACUUUCUCGAUCAAAUCGUAUCUAUCGCUCUUCCGAACCAGUGGAAGGAAA
>4177|0|training
CACUAAUUUUCCUGUGCGCCAUAGAAAGGUCUCGUUUGAAAGUAAGGGAAACAAGACAGAGAUUGUGAUCUGCAGCUAUGAAGAUCAUAUCCUUAUCAUAG
>2563|0|training
GAAUUAUUUCUUCAACUCUGGGAGUGACAUGAGUGUUGGAACGUCGUGGAACAUCUUGAGACCAGAAACUGUCGAAUCACUGUUUUACCUCUGGCGGUUAA
>2628|0|training
AGCCCGUGGAAUGUCCCCAGGAAAAUUAUUCAAGGACAAAAGUAAACCAGACUGCUUUCUCAAGAUGACCCGCAAUGAAGUCUUGACUAAAGCUGAAAGCA
>3632|0|training
GCGAGCUCUAAAUUCAAUAGACGGUCAGAUCUCUCGCUUUGUUGCUGCGGACCAACCAAUUUGGGCUGAUCCUGCAGAUUCAGCUGCUUUCCUCGACACAA
>733|0|testing
UUCCCUUAUUAUUCGGAGAGCCUAUAAACGCUCUCACCAAACAAACCAAAACCAAAACCAAUCCAAGAAAAAAAAGAAACCUCAAAGAAGAAGAAGAAGAA
>2366|0|training
UUAGUGGAAUAAUGAAAGAUCAGCAUGUACAGAGACCCCGUGGUUCACGAACAGUCUACCCUCUUGCAGUUAUUCUCUCACCAACAAGAGAGUUGGCAAGU
>2959|0|training
GUGAUGUCAGUUCCAAUGGCCAUAGCUCUGUCUGGACAACUGUUUCUUGGACAACCUGUGAUGGUUAAGCCCUCUGAAGCUGAAAAGAAUCUGGCCCAAUC
>460|0|testing
CUCAAGGAGCCAAUUGCAUUCUUGGGUGGGAUGUUUGCUGGACUUCUAAGACUUGAUCUAAACGAAGAGCCGCUCAAGGAUUGGGUGACGCGAACAGUUGA
>3172|0|training
AAGCGUGGAGCUCAACUGAGUCAAACUUCCCAAAACGCUGUUGGAUCGGGACUUGGACACAGUUGUGGUCUCUCUCCUAAUGUUUCGGUGUCUGCUUCAUU
>4125|0|training
AUUGGUGGAUCGGGCUUGGAUAUGAGAAGCAAAGCAAGGACUUUGCCUGGACCAGUGACGGAUCCAUCGCAGUUACCGAAAUGGAACUACGACGGUUCAAG
>3128|0|training
UGUUCUCUUCCAUGCUCUGCCUCAUUACUAUUCGCUUUCGGAAUUCAAGAACUUGAGCCAAUCUGGUCCAGUGAGCACCUUUGCUGGUGGUCAAUACUCCU
>3298|0|training
UUAUCCAUACCUCAAUACUUUUACCAGUACACAACUUUGGAAACCUAUGGACCCGUUCGGACAUCCGCAACAUGGUUCAACAACAUUAUAAACGUUCCUUU
>611|0|testing
UGGCCUCUGAGAAAGCUGAUGUUGGACCUUAUGGAGCUUGGGAAGGUGAAACACCUCAAGUGUUUAUGACUCCCAAACUAGUGAACAACGAGAGUGAAGCU
>4187|0|training
GAAGAGCUGUUGAAGGAUACUAAUCUCAACAUAGGAUAUACAACGAAUGAACAUGAGUUUUGUAAGGAUGUUCUUCUCCUAAAGAAAGUUUUUCUUGUCAU
>3941|0|training
AUUUUCACGGUUUCAACAUGUCUCAUAUCUCCUUGAAAGUGUCUCGAGAAACCGCUCAUGUGUUACAAGAACAUUACCCUGAACGCUUAGGCUUGGCCAUU
>3669|0|training
UGUACCAAAGAGAGCUCCGUUUGAUCUCUUUGACACGAGGAAGAAGUUGAACAACAUCAAGCUUUAUGUCAGGAGGGUGUUCAUUAUGGACAACUGUGAAG
>3039|0|training
AAUGGGUUUGCCACGGUUUCUGAUGAAUCAAAUGUUGACAAUGGUGAGAAACUUGUGGAUAAGAAGCCAAAGAUUUUUUACAAGAAACCAAUUGAUUUCAC
>3183|0|training
UUGAAGGCUUGACUAUAUAUCAUGUUAAAAGCCAUUUACAGAAAUAUAGGACAGCUAGAUAUCGGCCAGAACCAUCAGAAACUGGUUCGCCAGAAAGGAAG
>2820|0|training
UACUUGCGACCUGGUUUAACAUUGAGUGGAUUAAAGUGGAAGCAAUUGAGACAAUGGUCGCAUGCUCUGCCAUGGCCAUUCAGAAGUCUGCUGAAAUGAAG
>3323|0|training
AAUGGAAGGUUCCUCGUCAGCCAUCGCGAGGAAGACAUGGGAGCUAGAGAACAACAUUCUCCCAGUGGAACCAACCGAUUCAGCCUCCGACAGUAUAUUCC
>3929|0|training
UUACAGAGACUUCCCCUUCGUGCCUCGACCUGAAGAUGACGAAUCAAGAGACUCGAGAAGGUACCCUAGUCACAGAGAAGUUCUUGCUUACCUUGAAGACU
>2166|0|training
UGUAAGCUAAAAAUUGAUAGCAUCCAGAAUGUUCUUGAUGGAAAGUUGGAACUUGGAGAAAUUGAGCUUCCCAAAGUCAAAAAUGAAGAUGGACCAGUUAU
>3761|0|training
UCAACAAUUUCCAUAUCUCUCAAGCUUUUAGCUUUUCUCGCAGUUGUUGGACAAUGAAGAAAGGAUUGCACCCACAAAUGCAAUGGAUCUCUUAUGUGACA
>2711|0|training
CGUGUUGAGCACAAUUCACUCAGAAGUUCCAAGAGGAGUGGUUUUAGGGGACUAUGUGAUCGAAUAUGGAGAUGAUGACACAGGAGAUGAAUUUGAGGAUG
>2325|0|training
UUCCAGCAUUCUUAUGUCGCCAGACAGAUCUUCUGGUUGCAGCAGCACAAACCGGAAAAAUUAUCAAUAUUAAGAAAGGACAAUUCUGUGCUCCUUCUGUC
>3101|0|training
UUAUUCGUAUGGAGCUCUAUACAACCAUCCACUAGAAGGUCUUCUCUUGGACACUAUUGGUGGUGCUUUGUCUUUCCUCUUCUCUGGUAUGUCCCCAAGAA
>3405|0|training
AAAGCUAACGUUGCUUUCUUCCCACUCCAAAUGGCUCUUGUGCUCUCAGAACACACACAGAUAUAAUAAACUCUUAACGAAGAAGAAGACUUUUUCUUUUC
>2676|0|training
GAUGACCAUGAGAUUGAUUUGGGUUCUCUGAAUGAAAUCGAUCCGCAGAAACUGGUGUUAUCAUUAAUGGAGAAGCAUCACCAGAAAGUAAUAAAUCUCGU
>571|0|testing
GUAUUGAUGAAACCCGGGAAACCUUUGACCUUCGCCGAGAUUAGAGCAAAACCAACUGAAAGUAUGCUGGGGAAAACAGUCCUUGCAUUUGGAUUACCUGG
>567|0|testing
UUGUGGUUGGAUUUGAUCGCUAUUUCAACUACUACAAAAUUCAGUAUGGAACACUCUGUAUCCGUGAAAACCCGGGGUGUCUUUUCAUCGCUACAAACCGA
>629|0|testing
CCUUACGAUCCCGAGAAGAUUCAGGCAGCGGACAAAGUUGUCAUUUCUGAACUCAAGAAUCUUUCCGAAAUGAAGCAUUUUUACAGAGAGAAUAACCCCAA
>3860|0|training
CCGGAUUCUCCAGUUCUUACACUUCCGUCCGACGAAGGGAAACCGACGAAACACAAGAGGAUUUCUCCUUCUUCAACCACCUCAAUUUCUCAUUCCGUCAU
>696|0|testing
GUAGAUAAAAAAUUUCGGCCAUUAAAGGACAAAAUCACAAGAAAGUAGAAACCCUAGAGAUUUUGAAACCGAAACCCCAAAAACCCCUUUGACGCCUCCUU
>3078|0|training
CUAUGAAGCUGAUGAUCUACAUUCUGUUAUCCGAUACUUCACUAACAUGAACCGUGUGGUUCCUAUAAUUAUUGGCCACAGUAAAGGUGGUGAUGUGGUCC
>3377|0|training
GAGAUCUCCUGUUUGUUCACGUCCUAAGACUUCACCAGAAGUUCAACAAAACCAAUUGGGUGGUCGAUCUAAUUGCUCAGCUUCAUCACUAGUACCUCAAC
>2894|0|training
GAUUCUGAUGAUCUAAAACCUGAAGGAUGGGACAACUUAGCAGAUAAGAAACCAUGCCUAAGAUCCUUCUCAGAUAUAAGUAUUUAUGAGCUGCAUGUGAG
>2807|0|training
UGUCUAUUUUGUUCAUUCGUACAGGGCCAUUCCAUCAGAUGAAAAUAAGGACUGGAUUUCGUCUACCUGUAAUUAUGGUGAAUCAUUUAUAUCUUCCAUAA
>610|0|testing
AUACAUGCCCAUUGCACAAAUGCAGUGUCUGUGAAAACGGAGAGGUUAAGACAGACUCUAAUUUGCAAUUUGCUGUUUGCCGGCGUUGUCCAAAGUCCUAC
>4077|0|training
CCUCCACGGACUUUUGCUCAACAUAUUGAGCAUAAGUUGUUUGGGAAGGAACAAGAGGAAUUGGUAUCCGAGAAAAAUGAUUAAGUUUCUGUGUUUACUCU
>3063|0|training
CCUCCAAUGUCUGAACCAGAAAGAUCCACACCGAUUAAGACUACAGGAGGACAGUAUCGUUUCUGCAAGUCAUGUGUUGAAGGAAGUAGUUGCAGGACAGU
>3259|0|training
GUCGCUACCCAGCUCCCAAAGAAGGAGAGGAUAUUGAUGCUGGCACUGAGACUAAUUCUAACCUUUAUCAUGAGCUGUAUUACCAUUUCAUUGGGACGGAU
>2320|0|training
UGUUUAGUAUAUCUUUGUCAAGUUCUCUGUCAGAGAUUUACCGGAUAUGAACUGGGUUCAACGCAAAAUCUACCUUUAUAAUGUCACAUUCGGGCUCUACA
>3747|0|training
GCUGGAAUCUUGACAGCUAGAAAAGAUUUGGAUUACAUUGGAAGAGAAGAACUCCUUGAGGCGCUUAAGCGGCAAAAAGGGACAUUUGAGACUGGACAAGA
>3278|0|training
UUUACCGGUUGGUGCCUUUCUUUACUAUCUCCCGGGAAAUGGCCAUCCAGACAAGAUCAUCUCUGGUUGCGUCUUCUGGUCUGUCGCGCUAGCCUGUACCA
>2333|0|training
AACUUAAAGAAUCUCAAAAUCUUGGACUUGGGAAACAAUCAUCUUAUGGGACCGAUCCCUGCAGAGAUCGGGAGUUUGUCCGGCAUCAUGAUAAUCAACCU
>2613|0|training
GGACACAACAGAGCGUGACAUACGGAAGCUCUUCUCUGACUGCGUAAUAAACUCUGUGCGGUUGGGUAAAAACAAAGAAACAGGAGAGUUUAAAGGGUAUG
>3508|0|training
GGGAAUGGGUUUGACUACACAGAAAGAGCUCUUUGCCAAUUGUGAGGGAAACUGGAAGCGGCUUUUUAGUUUCUUGCAGUCAGUUGAGCAAUCCUCAGAUA
>3902|0|training
ACAGUCUCGGCUCCCUAUCCAUUUAUGAAGUGGUCAAUGGACAUUGUCGGACCUUUACACGUGUCUACUCGGGGUGUACGCUUCCUACUCGUACUGACAGA
>618|0|testing
UCAAUGUAGUCGGUGAUUCAAGGUGUCCCAUUUCAGAUACGUGGUGGCAAACUGAAACUGGUGGCUUCAUGAUAACCCCAUUGCCAGGUGCUUGGCCCCAG
>3381|0|training
AGAUGAAUAAGACUGUUAGUGUGCAACCAUCCAAGGGAUCCGGGAAAGGAACUAGGCUUGUGAACAUCAAUCUCGAACGUUGCUGUGUAAAUUUCUGUGAU
>2634|0|training
GAAAGCUUCUUUAGGUGGAAGAGUAGCUAUAUAUUGAAAGACUUGUUUAGACCUCAAGACAACUCUAUGCUUAGCAAAAAAGCUAACCUUGUCUACUACAU
>3235|0|training
UAUACACAUUGAUUUCGGCUUUAUGCUUUCAAAUUCUCCUGGUGGCGUGAACUUUGAGAGUGCCCCAUUUAAGCUAACUCGGGAACUUCUUGAGGUCAUGG
>422|0|testing
GAGGCAGAAUCUUCUGCUUGGUUAAUGGAUUCAUUUAAGUUGAAGGACAAACUGCUAUCCGAUUUCAAUGCUCAGGGGAAAUUCCCCAAUCAAAGACCAGA
>4165|0|training
AUUUAUGCAAUAUGGCAGUUGUGGCUGUUGGAGAUUUUCCAGAUACAAAGACUGUAGUUGAUUUGAUAAAGACACAUUUUGAGGAUAAAAGAUCAAGUAGC
>2197|0|training
GUUGUUAAACCAUCUGAACUUACGCCCCUAACAGCACUUGCUGCGGCUGAACUUGCACUUCAAGCUGGAGUUCCUCCGGGGGCACUUAAUGUGGUCAUGGG
>2429|0|training
UAUUACCGAAAAUGACAUUGUGGCGGCUGCUGUGCUAUCCGGUAACAGGAACUUUGAGGGGCGUGUUCAUCCACUAACAAGAGCCAAUUACCUUGCAUCUC
>3271|0|training
CCGACUCUAUUCCCGUCAACCAUGACGAUGCCUUCCUCAAGGGACAUGGAACUUCCGAGGUCGAUGGUGAGUUGCUCGCGACGGUCUGUGGAGUAGUGGAG
>2786|0|training
CAGGCUCGUUCGGGAUCGUUUUCCAAGCAAAAUGUUUGGAGACUGGAGAAACCGUGGCGAUAAAGAAGGUUUUGCAAGAUAGAAGAUACAAGAACCGAGAA
>2161|0|training
CCUCAGUCACGGUCUGAUCGGCAGAAGGAUAGAGUUGAAACCAAUCCUGAACAACUGGCUGCUGCUUCUGCUCAGGCUGAUAGAAUGACGAUAUCAACGGG
>3463|0|training
CUGACUCGUGCGGUGGAGCUACACAUGGGUGAUUUGGAAGGGCAAGAUAGACCUGACCCUAUAAGUACAAUGGUUGGUCCCUCCGGAACCGGUAAUCUCCG
>431|0|testing
GCAGUGGUUGUCUAGAGCUGUGCCUAAGACAAGACGAAAGGAAUUUGUAGACAAAGUUAAGGAAAUGUUUGAUAAACUAUCAGGUCCGAUUGUUAUGAUCU
>2565|0|training
GAGCAUCUCAAGCAGGAGAUGUCUAGGCUUAAGGUAUCUACGGAGCUUAGACAGCGAUCGCAUUCGGUGUCUCCUCAUCGUCCGGCGAGGAGAAACAUCGG
>2843|0|training
AGUACCGAUAAUUCUCCCAUCCAUAGUCCACAACCUCGGAGUCCACGGAAACAGAUCAGAAGCCCACAACCUAGCAGACCAUCUUCACCGUUGCAUUCGGU
>2310|0|training
ACGACCUCCGCCUGAAUAAUCCAUGGCCUGAACUCAAGAGUUUUGUGGAGACCAUUGAUCUGAAUGUAUCAGAGCCGGCCGCUGCACAUAAGCACAUACCU
>830|0|testing
CAACGGGGCCAUUUUCAAAGACAGCAGUGAACUACAACGCGGGGACAAAGACACCGAUGUCGAAUGUAGUAAUGGGCGUUUGCAUGAUGCUUGUGCUUCUC
>3943|0|training
AUACGGGAUGAAAAAUGUCGACGAGAACAGGCGAGAUACCUACAACCAGAACUCUGCUUCCUUGCAAGAUUCUUCGAUUUUUACACUGCUUGAUGAUAAUU
>3938|0|training
GUUCAAGAGACUGAAGAACAAAAACUGGAUAAAGAAGAUACAUGUGGAAAACAUUUUCAGAAACUUAUAGAAGGAGAAAUAAGUGAUCAUGGAGAAGUUGA
>2347|0|training
GUGUCCUAGCUGUAGAUCUGCUGACUGUUGUUCAUGAAAACUCGGAGAGGACUCCUAUUCCAUUACAGUCCAAUUUAAUUGCUGCUACUGCAUUUAUGGAA
>2597|0|training
GUUAACAGCCGUGAGAAGCUUCUACGGUGUGUCAAGAACCCUAUCGAAGAACAUCAUCUACCGGUUAACUCCCACAGAAUAGGCUUCUCGCAUAGCUCUGA
>2848|0|training
AUACUUGUGAUCGCAGACGAAGUCUAUGACCAUUUUGCCUUUGGGGAUAAACCAUUUGUGUCCAUGGCAGAGUUUGCAGAGCUAGUGCCUGUUAUUGUCUU
>2535|0|training
AUCUCCAAAACAGUUGAACCGAAAAGCGUUUCUGAAACAGCUAGCUGUAGACUUGUCCACUAGUGAGCGCAGGAUACUGUACCGUGCUCAAUACAUUCUGA
>2972|0|training
CUAGUCCUUCAUCCACGAAGGAGAUCCUCUCUCAAUUCAAUUCCCUCCAGACUCAGCUCUUCGAAGCCGUUACAGAGCUUCAAGAGAUCCUCGAUCUGCAA
>3521|0|training
UCGUUGUCUCUUUGAGUUUGAGUCAGCUUUGUGUUGUGUCUAAAUUCUAAACAAGUUUCAGAUCUUUACCUUCCUUUGACUUGUCUCCUGUCUUAAAACUA
>3643|0|training
UGCAGCAACGGCCAUUCUGGUGAGGCAUCGCAGCUGCUGCGCGAGAGAGAACACUUAGAACACACAGGAGCACAUGUCGUGUUGCUGAAAUGUGUGGCGGA
>3451|0|training
AAACUUUCAAAUUCCUUAACUAUGCUUACGCUGCGAGAAUGUGUUGAGAAACUGCAACUGUUAAAAUCUCCAGAGGAACGGCAGCGCAGGCUAGAAGAAAU
>438|0|testing
CACAACAAGUGAAGAAAUUCUCGGAAAACAAGAAUAAGUGGACAAAUCAAACACGUUCUGAAGCUAUCUACUUGAUCUACAUUGGUUCUGAUGAUUACUUG
>3670|0|training
GCUGAAUACUGAAACUAAAGACAGCUACUCAUCAGCUAUUCCAUUUGUAAACAAAGAGGAAAGCAAAGAGGAUUCAUCCGAUAAUAAAGAUACAGAAGAAG
>692|0|testing
CAACCGUGGUAGAUGAGAAAACCGGUGGGAGCAAAGAUAGCAGAGUGAGAACUAGCUCAGGAACUUUUCUUAGAAGAGGACAUGACGAAGUUGUCGAGGUG
>3326|0|training
UUGCAGCGGGAAGUUUCUUUCUCUCUAGCUCCGGAUUUGCUUUGUCGAAAACCGUAAGCUUUGGCGAGUUUCCGGGAGAAUUUGACGAAUCUGUUUUGCAA
>2205|0|training
UAUUCCUCACUUGAGGCCAACUGAGUACAAGAGGUCACGUUUAUCAAGAAACAGGAGGACCGUGAACCGUGCUUAUGGUGGGGUUUUGUCUGGUUCUGCUG
>2153|0|training
UUGGACAAGAAGUGACGGUUGAGCUGAAGAAUGAUUUAGCCAUAAGAGGAACUCUUCACUCAGUUGAUCAGUAUCUGAAUAUCAAGCUCGAGAACACUAGG
>721|0|testing
UUCACACGAUGUGGAAGUGAAGCCAUUAGAAGAACUUGUGAGUCCUGAAAACCCUCCAAAAUACAAAGGCUAUAAAUGGGGUAAGUUCUACGUCAGUAGGA
>2583|0|training
CUAGAAACCAGAGAGACCCUCUUAACGACAACAACCUCUCUGUACACAAGACAACAAACACUCUCUACAAAAACACUACUCUUUCCUUCUUCUUCUCUCUA
>2576|0|training
GUUGAGCCAACUGAUUCAAGGAGACCUUUCCGUGCUCUUCUUGAUGUUGGACUUAUCAGGACCACAACAGGAAACCGUGUGUUCGGUGCUCUUAAGGGUGC
>631|0|testing
CGAAGCUAUCUGGAGGUGUUGCUGUCAUUAAAGUCGGAGCAGCAACUGAAACUGAGCUUGAGGACCGUAAGCUUCGUAUCGAGGAUGCAAAGAACGCAACA
>3610|0|training
GAAAAAAGCUAUAUCGACAUUCCUGAUAAGACUUCAGGAACGAUCAAAGAACAACUUUCUGCAAUAGCACCUGCGCUUGAACAACUUUGGCAACAGAAAGA
>3169|0|training
GCACGAACAUAAACCUGAAGCAAUAAUCCAUUGCGACCUAGAACCUCCAAACAUACUGCGGGAUGAUUCGGGACAUCUGAAAGUUGCAGACUUUGGAGUCA
>609|0|testing
ACUCACAUGGAGAUGAUAAAAGGGAUUCAAGGUCACGGAUACUAUGAUGAACUUGUUGUCCCAAUCAUAGAGAACACAGCAUAUGAGAAUGAACUAACAGA
>544|0|testing
UGAUUUAAUAGGCAAGAGGAUCCAAUAUGAUUGUCCUGGAUUCUUACCAAACAAACGCCAGCACCGUAUGGCAGGAUUAGCUGUGAUAGAGAUUGCUCAAA
>732|0|testing
ACGAUGCUAUACUCUUUAGACCGGUUGAUUUUGAUUCGAUCAAGAGCAAAACUGCUGAAUCGUUAAAGAAACGUUUCUCAAAUGGUCUCGCGGAUGGACUA
>678|0|testing
UUCAAUUCGAUCCAGCACCUAGACAAGUCGAACCCGAUACCACGCGCAAGACCCCUGAUUAUUUUUUGUGAUUUCAUUUUUUUUCUUCCAAAGUUUGUUUG
>675|0|testing
CUUCAAGUUCAGCUCGUGGAUUAGAGAUUGAUUCUUCACCUUCCCCAGAGACUCACCCGUACUUGUUUAAUUCGUGCAUUAACAGUUGGCGCGCCAGGUAG
>2215|0|training
AAGCGUGAGGAAAUCAGAAUCCAAGCUUGGGAAAGUCAGGAGAAAGCCAAACUCGAAGCAGAAAUGCGACGUAUAGAGGCUAAAGUUGAGCAGAUGAAAGC
>421|0|testing
AAAUUCUUCCCCGUCAUUUUCACCGGAAGAACUAGUGAAAGCAAAUCAGGACUGGGAAAAGGAAUGUCUAUACAAGAGAGGCAAAAACUGAAACAGGAGCU
>3875|0|training
CACGUCAGUCGACUCUAAAGGGUGGCUCGGGGAGAACGACCUAAAUAAGGACAGGCUCGAUCUAUUUUACUGGCUUUUAGCGGUUCUUAGUCUCUUGAACU
>427|0|testing
GGAGCUGACAUUGCGAAUGUCUGUAACGAGGCGGCUCUUAUUGCUGCCAGACAUGAAGGAGCAACAGUUACAAUGGCGCACUUUGACUCUGCAAUCGAUCG
>559|0|testing
GCUCCUGUAGCAGAGAAACCCAAAGCACCAUCCUCACCACCUCCACCCAAACAGUCUGCUAAAGAACCGCAGCUUCCUCCUAAGGAAAGAGAAAGACGGGU
>3427|0|training
GUUGUUGCUGUUCUGUUCCUAUCGACCACGGCGGCGACGAGGCGGAGAAGACCGACAAAGCGGAGAAGCCAGCUUCGAAACCCUCUAGCAUUUAUUUUUUA
>2475|0|training
CAGAAAUGGCAAUAUGAAUCAUAAACCGCAGUAUCCUCACUCAUAUGAAGACUUUAAAGGAGAUGUCCAGCCAAGUAAGGUUCUGUGGAUUGGGUUCCCUC
>3896|0|training
CCUGAGCAGCAUGGACAUGUCGUCGGAGCACAAGAUCGUGGACCUCAAAAACAGAAUCGAGGCAUCAAUCAUUAUAUGGAAACGCAAAAUGGUUUAUAAAG
>3504|0|training
CCAUUUUUGACUUUGAACCAACAAUCAACAAAGCAAUCAUUAAUUGGCAAACUUGCAGCGUCUUCUGUUCUGUCGGCUACAGCAAGUUUUCUGAUUGCAUC
>435|0|testing
UGAUUCCUUUACUAUGUUCAAUCUUUCUCACCAAUCAAGGAUCAGCAGAGACCAAAGAAGAGACAACUACCUUCACCUUAGAUGAUGAAGAAGCUGUUUUA
>3917|0|training
UGUGGGUGCGCUAUUGGUGCUGUUGAUGGGGGUCUUUAUGUUAUUGGUGGACUUUCUAGGUCUAAAACAGUGAGCUGUGUUUGGCGGUUUGAUCCGAUUUU
>516|0|testing
UGAUGCAGUCCCAAGUUUGGUUGAGUUUAUCAGAACUGGCUCGCCUAGAAACAGAGAAAACGCAGCUGCUGUUCUAGUCCACCUCUGUUCUGGAGACCCAC
>748|0|testing
GUGCUACAAUCAGAAUUCUUGCAGUUGCUCCUGCGCUUUAUUGUGUAUGGACAUCUGGUGCAGACGGAAUAUACCAGUUACUUAUAUUCACCCAGGUCUUG
>2906|0|training
CGCAAAAGCAAUGCAGGUGACAAUAGCGGAAGAGAGCGGUUCGCGUAGAAACAACAAACAUAUGAUGUGAAUUGGGGAGGUGGAAGAUGGGAUUUGAAAGC
>2390|0|training
CUGUCCAGUCCAACGAAUCCUCAAGCGAGUCAAGACUAGCCGUGAUCGGAACAGUAGCUUACGAGAUCGAAGACAAUCUCCAACCAGAGAGUGUCUCCAUC
>3155|0|training
AAUACGGAAUCUGAUAAAGUUCGUGGAGUGGGAUCACCGGUUAAUGGAAAACAAUGUGCUGCAGAAAAAUCGGUUGAAGAAGAUUGUCCUUCUACUUCUGA
>2511|0|training
UUCGAGACAAGUGGUCGUGACCUGACAGAUAGUAUCUCUGCGUCCAAAGAACCACCUUCAGCCUCCGUAUAGCAAAAUUCUUCUGACCAUCGUAGUUGUUU
>3289|0|training
UCAUGGAGCAACGAUUGCAGCAUUUUUGAACAUAGCUCAAGCCAUGACGGACCAAGGUUGUGUCUAGCAAAAUGGCCCUGCAUCUUAAGUACCGGCAGGAG
>2987|0|training
UGGUGAUCACAUUUCUCGCUAUUUCCCUCAGGCACCAAUUCUCUUGUUGAACAACAAAAAGCUUGAAGCCUUAUCAAAGGGUAAAGAGCGAAGCCCUGUGA
>3247|0|training
CAAAAUGAUGGACUUUUGCAUUCAUCUCUGACUGAGGGACGGUUUUACAAACAAAGGCUUCCUUCGUCAUCUCCCCAUUUCUCCCAAGGUGAAAGCUUUGU
>3272|0|training
CCUCAGCUCCAUAGAACACGUGUAUCAGACGAGUUUAAGGAAUCAAAUAGACUGAUUCUUGUCACAUCUGAUGUAUCUGCUCGUGGAAUGAACUAUCCAGA
>634|0|testing
CGGGAUGGACUGACUCAUCAGAGAGUGCGACUCUGAUCGAUGUGGGAUGGACCUCGGUCUGGGUCAAGAUAUGCACGGGUUGGGUCACGGCCGGACUCUAC
>576|0|testing
UCCAGUGCAGUGUGGAGCUUUUGACAUAGCUUUCAUGUCAUCCUUACCAAACAUGAUAGCCAUGGCUCCAGCCGAUGAGGAUGAGCUUGUAAAUAUGGUUG
>3814|0|training
GCAGAGUGGAGAGGAGUACUCUUUUGGUGAGUUCGAGUUUAAAGCUAAGAACUUUGAGAAGAAUUAUCUCAAGAAAUGUGGUAAAAAGAGUCAACUCUCUG
>743|0|testing
UUGUGGGUUUUGUUAUGUUAGGGCGUAGAUUGUACAAUAUGAAGAAGAAGACUCGUUCCUUGCAGCUUAAGGUUCUUUUGGAUGAUAAGAAGGUGGCGAAU
>3480|0|training
GGACACAAGGGUGCAGGAAGCUAAAACAUUAAUUUAUGAGAGCUGUAUAGACUUGAGGAGAAAAUGGAGAUAGCUUUAUAAUUCAUAUGGUAAGGGUUUUU
>3525|0|training
CAAAUGCAACAGCGUCAACAACAGCUCUUUCUGAUGCAGCAUUUGCAGAAACAGCAGCAACAACAGGCGGCGAUGUCGAUGUUUCCGCCGAACGCUGACGC
>2415|0|training
AAAAUCCCCAAGAAACGAAAGAUCAAAAAUUAACAUAGAGAAAGAUAAAAACUGGUUCAAUCCAAUCAUAGGCUACCUCCUCCAUAUAAACAUGUGUUAUU
>3785|0|training
AGAGAGUAAUGAGCCAGUAAGAUAAUGAAGGCGCGAGAGCUUCAACAAAGACUUUAUAUGCACCGGUUGAUAUUCUUGAUGGAAGUUCUCCGUACACCGUG
>2609|0|training
AUUCUGGAAAGAAAUUUCAGGGCACAGUUACCAUGUCAGAGGGCAGAGAAACUUGCGAAGAAUCUACGAGUGGUGAAUCUUUUCCAUAUAGAUUUCAACUU
>2696|0|training
GUUUGCAUUAUGUGCUUAAUAAGUUUAUCGUUGACUCUACUUGAAGAGAGACUUUGUAUGUGAUGUAAAUUUCUUCUAUCUAUGGAACAUUGCAUUCGUAG
>4016|0|training
AAGAAUACGAAAGAAAGAAACAUCUUCUUCUUCUUCUUCUUCUCUCUCGGACACUAAUCGGAUCGGAUCUAACAAAACUCGUCAAAGAGAAAGAAAAUAUU
>2417|0|training
CAACAGCAAGACUACAUAAAAAAUUUAAGCGUGUCUUCAGUGUCGAGAAAACAGUCUAUGUCCACAUGGCUAGAAGAGCAAUGGUAUACUUGUCCAGAGGA
>3386|0|training
GAAAGUUAACAACAGUUUGCCGAAAAGCAAUCUUAAUGCCACCAUGCGAAACAAUCAAGAGAAUCAACCUGUGAAUACAGGUCAAGCCAAACAGGACUCGG
>426|0|testing
CUCUGUACCCUGAUGUGAUUGAGUCGUGCCCUCCCCCGGGUACUGAUAGGACUCAUUCUCACACCAUCAAAAGUCACCAUAAUGUUGGAGGACUCCCUAAA
>3093|0|training
UUUCUCAGACAUUCUCUUUAGAGAUAGCAGUGCGUUGUCGGUGCUCAGAAACAGGUCGCAUACCGAGGUUGGAGUGGGAAUGGCUAGGUUGCAUAAAGGUA
>3687|0|training
CGGAUGCAGAAAGAAGGUAAUUUAUGGCGUGAGCUGUGGGAAACAGCUAAACCACUCCCUGCUGUUAAACAAGCACCUCUCUUUGAUGAAGAUUUAGCUGU
>3003|0|training
UUAAAUAGAGUAGUACCCUCAGAGGAACUUGCAGUGUUCAUCAAAGGAAAACAAACUGCUUUACUUCCAGCACAAGCUAGCUCCAGUUAACAUCUACAAAG
>2745|0|training
AAAGCCUCAGGAGAGAAGAAGAUUAAUGUUAUUAGUCAUUCUAUGGGAGGACUAUUGGUGAAAUGUUUCAUGGGUCUGCAUAGUGAUAUAUUCGAGAAGUA
>450|0|testing
ACUUGGCUACAUAGAGCUAUGGCAACUAGAGACUUUGCUUCUACAAAAAGACACAUACCUCAAUUACAGUCAAGCAUUGAGCUAUACGAGCCAAGCAUUGA
>4172|0|training
GGUUAAGCAAUCUUCGGUUUCUCAUUCUUAGUUCCAACAACAUCUCUGGAACUUUUCCUACAACUUUACAAGCUUUGAAGAACUUGACAGAGCUUAAACUC
>771|0|testing
GUCAUCUUUUGAUACUGAUACUUCUGAUUGUGAACUUUUCUGGGGUGGAGACUAUAGUCAAAGGGACUACGCAAAAGCUCUCAUGAGUUCUCAAGAUCCUU
>2866|0|training
GCAUUCAGCAGAAGCACGAAAGGAAAGCAGAGGAGCACAUGCUCGGGAAGACUUCACGAAAAGAGAGGAUGGAGAAUGGAUGAAGCAUACAUUGGGAUAUU
>2805|0|training
GCUGAAUGUGAAGAACUAUACGGACCUGGUACAGAGAAACUAGUUGAAAGACCUCUCAUCGAAGGAUUUGCUGAGAAUGGUGUUAAAGCUAAAGCCCCUGA
>4030|0|training
GACCAAAGAGAUUGUGUCGGUGCACGAAAAUGAUGAAGAACAAACAGUAAACUCUGUUUCUGUUCCUGUUGUUGUAAUCAAUGAUUCUUCAGACGAUGAUG
>3387|0|training
GGGAAGACACGUUUCUGCGUUGCCAUUGAUUCGGUAAAUGAGUUGCUAAGACAUUCAGCGAUGCCAUUAGUUUCUGGUCUUUUAACAGAUCUUCGAAGCCA
>2253|0|training
CGAGGAAGUGUAAAAAUGACACUGCUUGUUUGGGUGAGUUAUUUGGCAAAACUAAAGUUAUGACCUUGAUGGAUUGAGCAAAUCACAUUUCUAUCUAUAUC
>3122|0|training
UUCACAGAAACAGUCCGGUUACUUCUCUUUCGGGACGCAUGUCAAAAUAGACAAGAUAACACAGGCUGCACGCCUUUGCACUGGGCUGUGAUUAAGGAAAA
>4075|0|training
UUAUGUUUCAGAGAGCAUCUGGUGCCAUUUUAGAGCCAAUAAGAGGAGAAACACGUAUUCUAUGUGUCAAUAGGAUUUAAGAGUUUUGAAGCUAAAAGUAU
>639|0|testing
GCCAUGGUUGAAACAACUGUCAAAUAUGAAAAUCAACGAUCACCUGGGAAACCCAUAUAUCUUGUUGGAGAAUCUCUCGGCGCCUGCAUUGCACUCGCUGU
>3011|0|training
CGAAUUGCUGGUUCUGGACCUGGUGGAAAAAAAGCGAAAAAUGUACUGGAACAGUUCUGUGUGGAUCUGACAGCACGUGCUAGUGAGGGUCUUAUUGAUCC
>3014|0|training
AAAUUCAAUCUACUAUGAGUACACACUCCACAAGGAAUGUUGUGGACAAGACAAUCACUAUGGGGAAGGUAGAGGGAUCAGUCCAGGCUAUCAGAACAGCA
>2532|0|training
UUAUCAAUAUAUUCCUAACGGAAGCCUCGAAGACUGCUUUUCAUCUGAAAACAACGUUCCUGCUCUUUCAUGGGAAUCUCGGAUAAGGAUUGCCUCUGAGA
>3996|0|training
ACUACAGUCAUGACUGGAAUCAACCAUGGAGCUUGUGAUUAUCUAAUCAAACCUAUUCGUCCUGAAGAGCUUAAGAACAUUUGGCAACAUGUUGUUAGAAG
>785|0|testing
UCGUCGGAUCAACCCCGAUCCGAUCAAACUACAUGGCUACACCGAUGAGAACUCAUCACGAUUUUGGUACACCAGUGAGGAAUUUAGCUGGAAGACGAAUC
>3657|0|training
ACAAUCUCCAAAUUAACGCUCACUUCAUCGGUACAAGACCCGUUGGGAGAACCAGAGACUUCACAUGGGUUCAGGCCCUAAAUGUCAUGUUCGAAAACCAC
>2851|0|training
AUUUUUCAGAGACAACCUCAAAUCCUACUUGGUUGGAGAAGAUACAAAAGACUGUCAAGAACAUUUUGCUGGCUGUGAAUUUAUUCCAAACCACCCCAGUG
>3209|0|training
AGGAACAUUUGUUACAUACAUAGCACACAAAUUGAAGAAACAGGAAUGGAACUACGAUAUUAAUCUGGUGACUUGGUCUGCAGGAGUUUUCUACGGUUAUG
>2198|0|training
GAAUCAAACAAAAUCCGAAAUUUCGAAAGGUCCGACUUUUCCUCACCUGAACCCGCGUUUUCUCUCCCCCUCCCAACCCAACUCUCCAAUUCGCCGGAAAA
>3406|0|training
CUUUUGGAUGAGCUGAACAAUGCGAGGCAGAGAGCAAGAGACACGAUGAAACAAAUGUUCAACAGAUCGUUUGGAGCUACAUUUGUCACAGACACUGGUCA
>2564|0|training
GUAUGGGUACAUGCUGAAUGCGACAACAUUACGAAUGAACGCUUUAAGGAACUGGAGCACAACAAUUACUAUUGCCCUGAUUGUAAAGUCCAACACGAGCU
>3493|0|training
AAUCGAUGAUGAAACUGAUCAGUCUUCUCCAGAACAAUGGAAAAAGCUAAACAAUUUGUAAUCUUUGAUGCCAAAUAAAAAGAAGAACUUUCUUUUUCUUC
>3903|0|training
UUUCCAUCAAUCUGUGCCACAAGAAUCGCAGUCGUCAUCUCCUGCCUUGGACUACUUACUGGUUUACACUCCAUCAGGUCAUGUAGUUCAAUACAAACUCA
>2110|0|training
UCGUUAACCCUUCCUCUUCUUAUUUAUCCUCCAAGCUUUCUCCAAUUCGAACCCAUUCCUCUUUCGCUGCGUGUGGCUGCUCCUGGAUUCAAGACAAUUCA
>2954|0|training
AUCAGCAGAGAAAGCUGAACAAUUGUCUGUCUUGGAGGAGAAAGUUAAGAACCUUUUGGAACAAGUGGAAGCACUUGGUGAAGAAGGCAAAGUGGAUGAAG
>3185|0|training
CAACUUCAGAUGUAACUACUGAAAUCGUCGAUCACAAGUAUGGAGCAAAGACAGCACAAGCGACAAACGAAGGGCUUAGCGCAGCAGGGCAUGCUUUUGGA
>3232|0|training
AACAUGAUGAGUGUUAGAACAAACCGCUGUGGGGAUGCGGAUGCCUUCAAACUCGACACGCUCCUCAAGCUCGUUGAUGUCAAGGGAUUAGAUGGAAGAAG
>3013|0|training
AAAGAGCAAAGAAGGAUACUGGAAUCACAUGUGGGACGAGAUAAAGCAAGACUUAAGGUUAAGGAUCCUGCCUUACAAGAUACUUGUGGAAAAGCUUCUAA
>3382|0|training
GGUACCGGCAGCAUCAGGAAUGUAUGGCUUCAAUUCUCUCUGAACUAAAGACAGGAAGCCCAGUGCAUCACAUUGUCGAUUCCCUCCUUAGCAUGAUGUUC
>2983|0|training
GUUGUGAAGGAGACGAGAGAUUGCUCGUUGCUGAGUUUAUGCCUUUUGAAACUCUCUCGAAGCAUCUCUUUCACUGGGAUAGUCAGCCAAUGAAGUGGUCU
>2537|0|training
AUUGGUCGUGCAAAAGAGUACAUAGUCAAACAGUUGGGGCUGGAAACCGGACAAUUGGUUGAAAUGGGUACUAUACAUGCUGGAGAUUUUAUGAGACGUUU
>3779|0|training
UACCAUUGAGUGUUUGUUAGUGUUAAGUUUUGGUCUGCUUAUUUGAUGAAACUAAGCAGUGAAAAACUUUUUACUUGAAAGUGAAUAUGUAGAUGGUUUUA
>2519|0|training
CGCUAUACUGGCAUGGAGCAGCUUGAUGUCAUUGACACUCAGACCGGAAAACCUGUUCCUGCAGAUGGAAAAACCGCAGGAGAAAUUGUUUUCCGAGGGAA
>3425|0|training
UCAGCAGGCUUAGAAUUUGCACCACAAUCUGCAGGUAUAGAAUUGAACAGACCUAAGCAAGAGUUGAAUCUGGAUCCUACUUUUCCUAGCUUUGGUUUUAU
>4079|0|training
UGGUGAUAAGUUAACAGAUGCAGAAACUGAAAAUUUGCAGCUAAAGAGAAACCUGCUUUCUAUCAGAUCGGAGAAACAUCACUUAGAAGAUGAAAUUACUA
>511|0|testing
AGUUUGGUUAUGCUAUUGAACGAUGUUUCAUGGACAAGGGUUUUCGAGAAACCGUUGUAAUGUUGUGGCAGUUGUUUCUGGAGCAGAGCUUUGCGAUACUA
>2502|0|training
CAAGAUGUUGCUUCAUUUUAUCUACUGGGAUGAAAUGCCUGAUAUGCAAGACUUAAUCGGCACAGACUUGAAAUGGGCAUCAACUCUUGUGGCUCAGCAUC
>3149|0|training
ACAGUCGCAAACUCAACUGGAACUCCACUAUUCCAAUCUGUGCCUCUUGGACUGGUAUCACCUGCUCCAAGAACAACGCCCGUGUAACCGCACUCCGUUUG
>2195|0|training
UUCGUCUCUGUUUCUAUGCUUGUCUGGGAUCGUAUUAAUCUUGCCCGAGAACAUGAGGUUGAAGUUUUUAAGCUAAAUGAAGAAGUUUCACGGUUGGAGCA
>4106|0|training
GGGCUAAUGGUAGCUUACCACUGUGAUCAAUAUGUGUCAAAGGGUAUAAAACAACAUGAAAAGCAAAAUCUUGAAAAGAUACUACUUGGCUCUCGGUGUCA
>688|0|testing
UGCUUAUGAGAAAAGAAAUGAACAACAACAACAACAACAACAAGCAAAGAACCACAACAAAAGCGGUAGCGGCAACAACGUCGUCAAGGAUAGCGACAAGA
>624|0|testing
CCUCUGGUUAAAUUAUGAUCCUUCUACUGUAUCGUCAAAAUCAAGUUGGAACCCAAAAUUCGUGGAUUUUUUGUCGGUGUGAAACUGUGAAUAAUAAAAAU
>2556|0|training
CUCCGUUGCCAUCUCCUCAUCGAAGUGGAAGUGCAAGUCCGAAUGUUAGGACUCUUUCACCCGCUGCUCAGAAGUUUUUCAGAAAGGCAAUAGCUAAAUCA
>2130|0|training
GCUGUGUUUGGUGAUGAGAGUGGAUUAGUUGAGAAGAAGAGUCAAUGGAGACCUUUGUUUGAUGUGGAGGAUCCUAGAUCAAAAGCUCCUCCUUAUAAAGG
>2348|0|training
CUCAGAAAUUUAUGUGAUGAGAUUCAAUUUCCUAAUUGGCCGAUUGUUGAACAUGUUGAGUUCUUACAAUCAUUACUUGUGAUGUGGCGUGAAGAGUUGAC
>2493|0|training
CAGUUUGCUAGCACGGCCAUUUGGACUAGGGUGGCGCGACAAGAACAAGAACACAACACCUGAAAAAUCUCCGGAGCAUGUUAAUGACGAGAAGCAAUCAU
>2561|0|training
CUCAUAUAACUCGGAUCACCACAUGACUUGAUCUUCUUGCCGUUACCAAAACCAAAAUCCCUAAAUUUGCCCUCAUUUCCCUCUGAUUAGAUCCCUUACCC
>2203|0|training
GAUCGAUUGGUCAAAAUCGUAACAGAUUACAGAACUGAGACAUCUCUUAGACACGGUUGCAAUGACAUUCUCAAGACGGAUAUUGUUAAUCUUCUGGUCAA
>2286|0|training
UUACCUGAUGGGAGAGUAGUUGCUGUGAAACAACUAAAGAUCGGUGGAGGACAAGGUGACAGGGAGUUUAAAGCCGAAGUUGAAACUCUUAGCAGAAUUCA
>495|0|testing
UGAAAGCAUCGUGGUUCCAGCAGCUGAAGAGGCAGAGCCCUUAUGGAUGAACAAAUUUGGGUUCAGAAAACUUGCACCUGAACAGCUCAGUAAGUAUAUAA
>3485|0|training
CGCCUCUACACUUGGACGGAUUUUAGCUACUUGUUCUAAACAGGCCAAAGACUACGGGAGCUGUGUUGCAUCUAAAGUUCAUGAGGUUGAAAGAGAUAUAU
>4028|0|training
GGAAAGUCCGGGAAAGGCGAUGGAUCCGAUGCACCUCUCUUUACCUUGAAACCUGGAAAGACCUACAGGGUUAGGAUCUGUAACGUGGGUCUCAAGACAUC
>2194|0|training
CAGGCCACAUCCAUGGGGACUUCUAAUCACAUUCAUUGAGCUAAUAAAGAACCCAAGAUAUAGCUUCUGGAAACAAGCCUUCAUCAGAUGUGCGCCUGAGA
>4088|0|training
GAGUUGGAAAAGGAAUUAGAGAUAAAGAGAAAGAGAUUGGAGAUGAUUAAACAAAAGAGAUUGACCCUCAAGUCAGAAGUUAGGUUCUUGAGACGUAGAUA
>3724|0|training
UGCUGCACAUCGCAAAGACAUUUAUGCUUCAGGCUAGUCAGAUGAGAAGAACUGAUAACAGUGAAGCUCUAUCCAAACUAGAAAAAGCAAAGAAUUAUCUU
>3698|0|training
GGACCAGUUGAUCCGUGUCGAACCGGAAUCUUUAUCCUCAAUAGUGACAAACCCUACAUCCAAAUCCGGUCACAACUCAACCCAUGGAACGAUGUCGUUAG
>3550|0|training
AACCGUCGGUUUUUCGAUAUGCGAAGAUUGCUAUGAAAAUGAAAGAUAAGACUGUUCGAGAUGUUGCCCUGCGCUGUAGAUGGAUGACUAAAAAGGAAAAC
>3804|0|training
UUAGUUCAGCAUGAUAUGGAGAAUAUGUAUAUGUGGGUGUUUAAGGAAAGACCUGAGAAUGCACUAGGGAAGAUGCAGUUGAGGAGUUACAUGAAUGGUCA
>2771|0|training
AAGUUCUUCUACUGCUUCUGGUGGGGUUUGCGUAAUUUAAGUGCAUUGGGACAAAAUCUCAAUACAAGCAAAUUCGUUGGGGAAAUCAUAUUUGCUGUAUC
>3236|0|training
AUUUGGAUUUGCACCCAUUCUCUAAUGCCUCUCCGUACACUGUUGUGGAGACAAUGUCACUUGCAAAGGCCCUUAUUCUCUUCCGUGAGGUUGGCAUAAGG
>2928|0|training
CCUGAUUGUUCUGAACUUUUGCGGGAAGCAGACUACUAUCAGCUUCUUGGACUGAAAGAUGGAAUAAAAGAUUCGAGAAAAGAAGUUGGUGAAGUAGAAGC
>3513|0|training
AAACAAAGCAGACUUUACCGCUAUGUGGAGAACUCUAGCCUCAGAGAUAGACAAGUUGUUCUUCAACAGCAUCUUGAUGGCGAACGUGAAGUUUACCAAUG
>4046|0|training
AAUUAUUAGUCGAAAUAUAGUGUUCGAUGAAGAAGGAGAAUGGGUUUGGAACUCAAAUGAAGAAGAUUAUAACUUCUUUCCACAUUUUGAAGAAGAUGAGC
>3930|0|training
CAUUAUUACCCGCCAUGUCCCCAACCCGACCUUACUCUAGGCUUAACGAAACACUCCGACAACUCUUUUCUCACUAUUCUUCUUCAAGACCAUAUCGGAGG
>3444|0|training
AGAGAAAGAUUUAUCCGAAAAAAUAUCUUACCAGUUAUAUACAAUUACAAACUACACGAAAGUUGCCCCUUUUUCAUGGGGAUUUACCCAUCACAGAGAUG
>2479|0|training
UCUGGCCAUGAAAGCAAACUCACCCCAAGCUUUAAAUGCAAAGUAGCGAAACAUCCCAUCCCAUCUCCUCCCUCUCUCUCUUAACCACUAAGCAAAAAUCC
>3449|0|training
AGGGAAGGGAAGAUCAUGAAGAUAUGGGAGUGACAGAGACACAGAAGGAGACUGUUUUGGGUAAAGUAGACAGAACAAAAAUUGCUGAAGUGUCAGAAGAA
>3560|0|training
CGUUCAAGAAGCAGCAUUGGCUGGUGCAAAGCUGAUUUGCUUCCCUGAGAACUUCUCUUUUGUGGGAGAUAAGGAAGGAGAGAGUGUGAAAAUUGCUGAAC
>3782|0|training
CUGUUAGCUCUGUUUCUCCAUGGUGUCAAGAUCUUGUGCUAAUUUUCUAGACUUAUCAUCUUGGGACCUUUUAGAUUUUCCUCAAACUCCACGAACUCUUC
>3811|0|training
UCAUCAUCAAAGACCUCUCUUUGUUCCCGUGACAGAUCCUUCUUAACCAAACCUCACCGACCCUUGUCUUUAUUUCCCCAAUUCUACUCCUGGGUUUCGUA
>4103|0|training
AACUAAAGCAAACAGAAGUGGAUUGUGAGUUUUUGAAGAAAUGUUGCGAGACUUUAACGGAUGAGAAUAGAAGGCUUCAAAAAGAGCUUCAAGACCUUAAG
>791|0|testing
UGACCACGAGGUCUCCAAAAUCUGUUAACACACCGAGAAAAACCUAUUGGACAACGAAGCCAAAGACGGCCAAGACCGAGGCAGAGGCUCGGGUGAAACUA
>752|0|testing
AUUGGAUAAAGAGAAUAAUGAUCCUCUACUGGCGGAGCGUCGAGUGCUGGACUUCAACGAUUGCGAGUCUCCAAUCAAAGCAACAGAAGAAGUCUCAUCCU
>3659|0|training
CGAAAGGUGCAAUUUUGAAACUCUAUCGUCAUCUCUCCGCGAAUUGCGAAACCUCGAGACGCUUAAUUUCCUUUUUUCGCUCGAAACAUAUAUGGUUGAUU
>2476|0|training
UUACUGUGAAAAGUCUUAUCUUCAUAGCGAGCAAAAGCAAAUGGUAUUGGACAAUUUGAAAGACUACACUGUGAAGGCUCUAGUUAAUGCUGUUGAUCACC
>4183|0|training
CUGUUUGAUUUUGGAACUGUUGGUAAUGGAAAGAAACUGCUCACUGAGAAACCCCAUUUUGAUCAUGGGUCUAUCAAGGGGAAUCAAUUUGAUCAGAUAGA
>2929|0|training
GGAGAGGAGUUACUUCACCUCAGUAGCAAGGCCAUAUUCAAGCCCCCGAAACCAAUACGUGGAGGGAUUCCCCUAUGUUUUCCACAAUUCAGUAACUUUGG
>2732|0|training
CAAAAUCGUAACAGUUCGCAAAUUGAUUCGCAGAGUCAAUUGCUUCUGAAACAGAGUAUUGCUGAAAUCAUGGGUGAUAGUAGCAAUCCUGAAGAUAUUCU
>2308|0|training
UGUGAUUCUAAUAGAGGUGUAGUACGUCGCUUUGCUUUCAGUCCAUUAAAACCAUUCCAUAACCUAUUCCGCACCGACAUGUCUCCUCCCCCUUUCCUUUA
>2990|0|training
GGCGUUUACAACUAGAAAAGCGACAGAGAACCGAGCUGGAAGAAGCAAAAACCCAAGAAUACGCAAAACAACAGGAGGCUUUAGAGACAAUGCGGUUGCAA
>3515|0|training
UUCUUGACGAAGCCCAUUUAAUUAAGAAUUGGAAGUCUCAGAGAUGGCAGACACUAUUGAACUUCAAUUCUAAACGCAGAAUUUUGUUGACUGGUACACCC
>2643|0|training
UUUCCUCCUCUUCAGAGGAAUUUGGAUCAAUUGGAAGCAUUGUCGAGGAAACUCAAAGCUAAAACCCUAAGAAACGAAGCUCCUUCACAGUCUAUUGCUGC
>560|0|testing
AAGCUUACCUAAGAAAAGGAACUGCCUGUAUGAAGCUUGAAGAGUAUCGGACUGCUAAAACAGCUCUUGAAAAGGGUGCCUCUAUCACGCCGAGUGAAUCC
>594|0|testing
CAACUUCAAGAACAGGUCGCAUCAUUGAGCAGAGAAAUUGAUGUGGAAAAACAAACUCGAGUUGCAGCUGAGCAAGCUCUUGAGCAUCUAAGGGAAGCAUA
>3767|0|training
AGAAACUUGUUGAUGACGAACGACCAGAGGUCAGGAAUUCAGCUGUCAGGACAUUUUUUCAGAUUUUGGGAAGUCAUGGAAACAAACUUUCAAAAAGCAUG
>2899|0|training
CCAUUGACACAGAUUGUGCAAGAUGAUUCUUUUAGAGAAUUCGAGUUUAGACAGUAUCUCUUUGCCUGUCAAUCUAGGCUGUUGUUCAAGUUGAAUCGUCC
>593|0|testing
UUUAGAGUCCACUGUUCAGCAAAUUCUUGAUAUGGGUGGAGGUAGUUGGGACCGUGACACUGUUGUUCGUGCUCUGAGAGCUGCGUUCAACAAUCCUGAAA
>2116|0|training
AGAAGUACCCAUGGACUUGCUCGAGAUUCUCUUGACUACUGUCAAAAAGGACAGUCAGGAUGUCUCACCAGCUGCUUUGACGCUUGUGGAGAAGGUUCUCA
>2753|0|training
UAUCUGAGUUGCUUUCGGUGAUACCAAACUCUCAUUAUCAAAAGAGAGGAACCUAUGAUUUGAAGAAGAUUGUAGAAUACGCAACGAAGAAAGAUUUUACA
>2159|0|training
AUAAGCAGAAAACCUCAGAACAGGCUUUUAGUCGAGGCUGAGUCUGCUAAACCCAAGAAGAGUGUCCGUAAAGUUCCUGCUUCAAACUUUGAAAGUUCCUC
>3732|0|training
GUUCUAGAACUCUUCAAUACCAUGAAACCCAACGAAUCUGCUGUAGAAAAACCUUUGGCUGCUUCUGCUUAGCUCCAGUUUUAGUUUACAUUCCUUCAAGU
>3567|0|training
GGCAUACAAUUCAACCAGUUAAAUGAUGACAGGACAUCGACAAAUCAAAGACUCGAGGAGUUAAAUGUUGAGUUUGCAUCACAUCAGGACCACAUUAAUGU
>565|0|testing
GACGUGUGUGGGCCGUCCUAAGUCCUCUUCUGUUGAAAAGCUCACAAAGGACCUUUACAAUAUUUUACAAGAGCAGCAAUCGUCAUGUCUCUCAGUUUCAU
>2516|0|training
UACAGUUCCUGUCUGAUGAACUUGAGCUGGCUAUCACAGACCGCGCUGAAACUCCCAGGCUUGAUGAGAUCUAUGAAACGCCAUUGGCGUCAAAUCCAGUG
>2483|0|training
UCAAGAGACUUCUUGAACAUGAUAGUGACUCAGAGUCAGAUACAGAAGAAACAUUUUCUAAAAAUAACAUUCAACCAGCAUUGACAGACGGCAGUGCUCGU
>2274|0|training
CGAUAUCGGUAUUAGCUACCUUAAAGGGCUAAACAAGCUUAAUUUAUUGAACUUGGAGGGGUGCCGUCAUGUUACUGCUGCAUGCUUGGACACACUCACAG
>3408|0|training
GGACAGGAGUUGCAGUCUUCUACCCAAGUUUCACAUGAGUCCCAAGGUGAACAGAAAGUUAAUUUAUCAGUAGAAGCUCCAAUACAAGAUUCUGGUUCUGU
>3734|0|training
AAAGAAUGGUUGCAUCUUUGUCAAGGGAUUUGGUAGUUUCAUCAGAAGGAACAAAAUGAAGAUGACUGACAAAAUGAUAUGCGAGCUUAAGAGGACUGGAG
>3447|0|training
CUGUGACUCCACUUGAGCGCCGGAGCCGCCGCCGUCGCCGUCGCGUCGGAACUCCAUUUUCACGUUCCUCUUCAAACACACCGACGCGUAACCAGUUUCGU
>2921|0|training
CGGAUGGAUGAACACUGUGUUGAAAGAGAAUCGAUUAGAGGAUGUAAUAGACAAGAGAUGCACCGAUGUCGACGAAGAGUCUGUUGAGGCAUUGCUCGAGA
>2770|0|training
UGAUCAGCCGGUUCGAUUCCAUGAUCAUGUUUGACUUACCGGAUUUACAAACUCGUCAAGAAAUCAUCGCUCAAUACGCAAAACAACUCUCAAAGCCUGAA
>2346|0|training
UGCAGCUUAACAAGACUCCUGAAGAGGUCUUUGAUGCUCUUAAGAAUCAGACUGUUGACUUGGUUUUAACUGCUCAUCCCACUCAAUCUGUUCGUCGGUCU
>3123|0|training
CAUCACAGGAAGACGACCUUUUGACCGUAACCGCCCAAGAAACGAGCAGAACAUCUUGGAGUGGAUCAGACCACACUUAUCCGACAUAAAGAAGUUCAAAA
>3631|0|training
GGGAAGGUUCGUCUGAUCCAAUUCUGAAGAUUUUGAAAAACCCACCGAGAACUUCGAGAUUUAAUUGAAUUUUUCACUGAUGGGUUACAAAGCAGUUUACC
>2846|0|training
CACCAAAGCCACUGGUCGUUUUAUCCGUUGCCUUAUCGUCGCCGGCAAGAACAGUUGAGUCUCCGCCUGUUGGUUACCGGAAGAAUGUUGGGAUUUGUCUC
>3881|0|training
AAUAUCAGAUUUCGGAUUGGCUCGGAUGUUUCAAGGAACCCAACAUCAAGACAACACUCGUAAGGUUGUUGGAACUCUAGGAUACAUGUCUCCUGAGUAUG
>3684|0|training
UGUUUGUUCUCUGCUUUUUUGGUUUAGGGUUUUAGCUUUUCAAAGUUAAAACCUUUUUUUCCCGAAGAAGAAUCAAUACGACUCAAAUCAAUCAAUUGAAU
>2637|0|training
AGGGUCAGAAGAAGACCUGAAAGAAGAUACCCAAAACAUGAAUUGUCCAGACCCUAUAGCAUCUAGUAAUCUUACCGACAAUCAUCAGCCAGUUGUAGAGA
>3933|0|training
GAUAACUUGUUGCUUGAUAGAUAUGGACAUUUAAGGUUAUCUGAUUUUGGACUAUGUAAGCCAUUGGAUUGUAGUGUUAUUGACGGAGAAGAUUUCACGGU
>3147|0|training
AUAACAGAUCUCAGCCGUGUAAUUGUCUUUUUCGAUGACCAUCAGAAUGAACUCAAAAGGCUAAAGCAGGCACUGAAAGCUGGUUUCCGACAUCUCAUUUU
>780|0|testing
AAAGAGAGACGAUUCAAGAUCUUCAAAGACAACUUGAAGUUUGUCGAUGAACACAAUUCUGUUCCGGAUCGGACUUUUGAAGUAGGGUUGACCAGGUUCGC
>4154|0|training
CGAGGUCUCAUCAUCAAACAAUACACUUAACAAUGGAUUCUUCUCUGAAAACUCAGGAACCUCAAGUAGUGGAAACUUCUCCUUCUCCGGUAGCUCAGGAG
>2364|0|training
AUAAAUGGAUAAACCCAAAAACUGACAAGUGAAAACCUUUUGAAGCCAAAACCCCCUUCAAAAUCAAGCUCCAUGAUAGAAAACCCUCUUCCUACAUAAUC
>2904|0|training
CAAUAUUGUUUGUAGCUGGAUUGAACACACUGCUCCAAACUGUGUUUGGAACUAGAUUACCUGCUGUUAUUGGAGCAUCUUAUACAUUUGUCCCGGUUACU
>3265|0|training
AGCUAUCAGGGGAUGGGUUCCUCGGCGUGCGGAUUCUUUUGAGAAGUUGGACAAAAUUGGUCAGGGCACUUAUAGUAAUGUAUAUAGGGCUCGCGACCUGG
>2503|0|training
CUGAGUCAGAACGAUCUUCCAAAGCACACACCAACCAGAAUACCAAAGAAACAGAAGAUUCUGCCAUCUUUCGCCCGUAUGCUCGGAGGAACAGAUCGAAG
>3818|0|training
AAGCAUCAUUGAACUGCAGAUCGAUAAUUAUAAAAACGUUGAUCCCUGAAACAUCUUCCACUUUUCAGACUUUUGAAGUAAUUUCGAAAAUUUCCACCUUU
>4021|0|training
GGGAUGAUAAUUGGCUUCCUCCUGAUUGGAGAACCGAAAUUAGGGUUCGAACCUCUGGCACUAAAGCUGGUACUGUUGAUAAGUUCUACUACGAACCGAUU
>2523|0|training
UGGCUUCAUUUCAUCACUGAUCACACUGGCGAUGAGCUCUUGAGUUUGAAACCAAAAAGGUAUGGGCUUGAGCAUAAAGAGAACUUCUCUGGAGAAGGUGA
>3015|0|training
UUGGGAAAGAAUAUUAGAGAACAUGGUUGUAAAGUGCAGGGCACUGGAAAACCUGAAGUGAGUCGGGAUAGGCCUAGCUCUGUGAGAACUUCUAGAGAGGA
>3337|0|training
AAACCGAGCUUUUGCGGUGCCACCUAGGAUAAUCGGGGGAACCAUUCCGGACAUUAAUGCUGAGAAAUUCAGAGAAGACAAUGAAGUGUGGAAGGAGAGAA
>3325|0|training
GAUGCAACAACGGGUUGCUUAGAUGGAUUCAAAUGGUUUAACUCGACGAAACCAAACCCAAACAUAGCAUAUGGUGCACUCGUAGGUGGACCUUUCUUCAA
>3266|0|training
AUACGGAUAUGCAUCUAGCCAAGAGCAUAAUGCAGAACAAACAGUACAAAACAUCGAAUCAAGCUGCUGAUGAUGAGUAUGAAUAUGGAGACGCUCCAAGC
>3967|0|training
GAGUAUUUCAGUAUUCGUUUAGUGGAUGAGGCAUUGCAAUGCGUUGAGGAACUAAAAUCUCCAUCUUACCACCCGGAGCUCGUCAAGGAAACAAUCUCGCU
>3650|0|training
GGUUGGCUACGCAGGACAAAAGGGCAAAGAAAUGGGCCAGCAUGUGCAGAACAAGGCCCAAGAUGUUAAACAAUAUGAUAUUUCUAAGCCACAUGACACUA
>3952|0|training
GGUUGUAUUCAGAACCAAAGUGUUUCACCCAAACAUCAACAGUAAUGGAAACAUAUGUUUGGACAUUCUCAAAGACCAAUGGAGCCCUGCCCUUACCAUUU
>3746|0|training
AUGAACCAUUGAGAGUCAUUUGAGAAUGUGACUCCACCACUGGCGAGAGAACAGCUUGAAAGAGGAAUUUACAGUGAGUUUUACAGAUUGAAGUUAUUUAG
>2686|0|training
CAGCCGGACGAGGAAAUGUUAGAUCAAGUGGUUAAAGAAGCGAUAAGCAAACCGUGGCUGCCGCUACCGCUCGGGCUAAAACCGCCGUCCGCGGAGAGCGU
>2874|0|training
GUUUCCAGUGAAAUUCAGGGAGAACAAGUUUGCAGUCACUGAACAUGGAAACAAGGCCACGUUUAACUGCCAAGUAGACCCUCCGUUUAUAGGAUACACAA
>3164|0|training
CAAGUCGUUGCGAGAAGAAGGAGAGAAUUUGCAAGCUGUGUGGAGUCCAGACUCCAAAUUGAUUGCUGUUCUUGUCCCUUUUGCUGGCAAGGACUUGUCUG
>2812|0|training
CCUGAGAUUUGCAGAUACCAGUUCUUUGGGCUCUUAUGCAAAUAAGGAGGACUAUGUCUUCAUGUGCAAGAGGCGAGGUGGAAACGAUAACAGAAAUCUAA
>660|0|testing
UGCUUCUUUUCUUAACCUAUUGUCAUUUCUUUAUACGGGAAGGUAUAGGAACCUCAUUGAAAAAGCUUUAAAAGCUAGGCUUGUCUAUAGGAGUCCCCAUA
>3605|0|training
UUCGCAGGUGGUUAAACCAGCACACACCGAGAGCCAGUUUCAAGCAACAGACUUAUCUGAUACUCUUGAUGCAGCAUGGAUAGGUGAACAAACUACUUCAG
>763|0|testing
GCUUCUUCCAAAAGAAGGGUCAAUCUCCUGGCUCUUGUAAUUUCGAUGGAACUGCCACUCCCACUAACUCCGAUCCCAGUUAUACAGGUUGUGCCUUUCCU
>2169|0|training
GAGGCGAUCCAAGAAUGGAAUGAGAUGAUGAAUGAGAGACAAGUCAUUGGACAGAUUCAAGCGCAACUGUUUGCACAAGGCGGUCAGUUUCCACAGCGCGG
>3422|0|training
UCAGGAAGAACAACAACGCGAAGAAGGAGAAGAUGAAUCACAGCCACAAAACCCACCACCAGCCUUACGACGUCGUUUCGUGAUAUAUCUUUACGUUGGAU
>2461|0|training
AUUGAUACUUUAGAGAACUUAGAUGACACUAGGCAGAUAAGUAAAGGAAAACCUCCGAGGCACCUCACAAGCAGUGCUACUAGGCUGCAGCUUGCAGCCAA
>3218|0|training
CUCCAAUCUGUAGAAGGUCAACUUAUUUCAGAACGGUCUAGAUGCUUUAAACUCGAGGCACAAAUAGCAGAAUUGCAGAAAGCACUGGAGUCAGGGCAAUC
>548|0|testing
GUAUAUGAAAGAGAAAGGUUCAACGUUCGUUACUGAAGACGAUGUCAAGAACCUUCCUUACUUCAGAGCCUUAGUUAAAGAAACCCUAAGGAUCGAACCAG
>3568|0|training
CCUUUUCCUCUCUCUGCGACUUGAAGCAAAGUUUCCAGAAAAAGAGAUGAACAACGUCAAAGUUCCAAAGAUACCAGGUGGUGGUGCCAUUUCGACGUUGC
>4156|0|training
GAUGGCUGCCCUAAAUUUCUAUUGGAUGUGAUGGUUGAAGGUUUGGCGAAACAUCUACGUUGUGUGGGGAUUGAUGCUGCAAUCCCACACUCAAAGAAGCC
>2466|0|training
UGGAAAGCUUUACUUGAAACUCGCAAAGAGCUACAUAGAAAAAGGUUCAGACUAUGCUAGCAAAGAAACGGAGAGGCUUGGACGGGUGCUUGGGAAGUCGA
>3208|0|training
CCAACCGAUGGAGAAGAAUGUGAAUUACCCAACUCGUCCAGUAGAUACAAACACCGAUUUCGAAGGCACGACAAGCAUCAAUCCGCCUCAAGCAGUAGCAG
>4189|0|training
AGAAGAUCCUGAGGUCAAGAAAUCAUACUACUCGCUUGAUUUCACCAAGAACAAAUUUGCAUACAGUAGUAAUUUCGAUCUAUAUAGUUCUUCGCCGUCUC
>3598|0|training
CACAUAUGUUGUGGCAUGCCAAGUUUAUGGGCAACAUAAAGCAAGAGGGGACCAUAGAGCUGAGGAGAUUCUGUUCCUGAUGAAGAAUCAUGACGCCCUUC
>2250|0|training
UCAGGACGAAGACCGGAUCAAUGAUAAGAUGAAACGGCGUUUGGCUCAGAACCGAGAAGCUGCUCGCAAAAGUCGUUUGAGAAAGAAGGCCCAUGUUCAAC
>2709|0|training
CAAAGACUAGAUCUUCGGUAUCUUAAGAAGAGCAGUGAUCAACAUUUGGAACUUGGAUACAAGGUGGAGCGGCAUUUACAGGAUGGUGAUUUUGUUCUGUU
>3519|0|training
UCUUUUUGAAAGAUAUUCCAGAAUCUUCUAGGGGAGAAGUAGUAUACAGAACCCUGCUGGCAAAUUGUGUACUUAAGCAUCAUGUAAAUAAAGCUGAAGAC
>3104|0|training
CUAGUGGUGCCCAGAAGAAGGUUGAGGAAUAUGAAGCAGAAGAUGCAGAAACCAUGGAGCUCACUGCUGAGCAAGAGAAGGGAAAGCUUGCAGACCCCUUU
>451|0|testing
AUAGGAGUGUUUUAUUGCGGAGUACCGGUUUUAGGGAAGGAGCUUAGCAAACUAUGCAACACAUUCAAUCAAAAAGGUUCAACCAAGUUUGAAUUUCACAA
>3211|0|training
AAACAGAAUAUAAAGAUAGAUCAUUUAGGUGCCUUGGGAGAGAGGCUAAAACACCAGAAAGUUCUUUUAUUUAUUGAUGAUUUAGAUCAACAAGUGGUGCU
>2337|0|training
AAGCACUAUAUCAUACUGUUUGUUGUUAAGCAAGAUUUGAAUGUUUAUAAACAUAUAUGAAUAUAUCAUACUGUAACAGUUUUAUUUCUAACUUUCGUUUC
>3906|0|training
CUUCUCCUCUGCUCGUUCAAUGUUAUAACGAUCUCGAGUAUCACAAAAGAACAAGAUGUCUAUUCGAAGAAUCUACCGAUGUCUGAAUUCUUUAAUCAAAA
>2772|0|training
GAGGAUGAUUCAGCUAGGAGACAGAUCCAGCUAACCAAUGCGGGCUAUGGACAUGGUGGCAUAGACACAACAGCAGCACCGCCAAACCCAUUCCAAAUGCA
>3771|0|training
CUGCGUUGUUGAGUGCCGUCGGGAGUAUAAUUACCGCCGGUGGUGCGGGAACUAAACCGGUUUUGGAUUGGUUAGUUCCGGUUUUGAUUGAGUUUUUGAGC
>2458|0|training
AUGGAUAUUCCUCUUGACUCUGGAAAGGAUCUGAAAGCUAAGGAGAAGGAACUCCGGGAAAAGGAGGCUGAAUUGAAGAGGCGGGAGCAGGAAAUCAAGCG
>3414|0|training
UUUGAGUGGCAAGGAGAGUAUUGAAACUGGGAAGGUCAAAGGGUUGAAAGACAGGACAGAGAUAACUGUGUCAAUGACAUUGCCUGAGUCCGAGUACAAUA
>3476|0|training
CUGAUGGGAAGUUUGUACAAAUAUCCUGAAGAACUUAUGAAAAGCUUCAAACAGUUUCAAUGGCUGCAUACCAAACUUGGUGAUUUUCGUGCACCAAAGGA
>468|0|testing
UUUCCGUAAAGGAAAAAAAGAAAGAAUUAAAAGGAUCAAAGGGGCACGAAACUAGAGACGACGAAGCGUACUCGAUUAUUAUCAGCCUUUGGUAGCUUCGU
>3806|0|training
UCGUGUUCAAACUGUGGAACCUGAGGCCUGUCCUGAUUUCACCUCAGUAGACAAACCGGAGAUAGUUAUGAGUCGCAGUCUCACAACCAGGAAAGCUCCAG
>2909|0|training
CGGAACAGGUACCACAGAAGAGAUUUAAACCAGAUGCACAGAGAUUCAAAACCUCGUUCUCAAGAGAGACCUCCUCAGAUGCCAUAUUCUCCAGUCGGAAC
>2204|0|training
GCAGAGAGAAACGGAAGAACCCACAGCUAAGGAUGGAAUGCCUACCAAAGACACAGUUGAAGGAGAUCUUAUGUCUCAAAGGCUUGAAGAAAUAUACAAAA
>2652|0|training
CGCAGAAACGCCGUAAGUGCGUUGAGGGAGAGAGUAGUGGUAAGCGAAAGACUCCGAAAUCGAAGAGACGAGUUUUAUCCGGGAGCAAGGAGAAGACUGUA
>2182|0|training
GAUGGAACUGCCACCUUCACAAUCACUGAUUGCCAGAUUCCUCUUACUGGACCAAACUCUAUUGUUGGUAGGGCUGUUGUUGUCCAUGCAGACCCUGAUGA
>3136|0|training
CCCUCACUAAAACACUGCUCAAACAAAGACUUUAAUCACCAACACUCUAGACUUUAUGUUUAGCCGAAAGAUUUUUGUUUCGAAAUUUAAAAUUGAAGUUU
>2857|0|training
AGGAACCUUCAGAAGAUUUCUUGAAUGAUGAGGAGAAUGAGAAUGGAGAGACAGGGGAACAAGAAAACUGGCGUGAAGCAGGAGAAUUUGAUUUGAAUAGC
>2559|0|training
AUGGCAUUUGCGCACUUCUGCAGCAUCCACUGUUUCCUUAAAAUCGGGAAACAACAAGAGCUUCUUCUCCUUGUUAUUGGAUUGCCUUUUGCCAGCCUUUG
>3135|0|training
UUUCAAUAGAUGUGAUAAAAAUCUUACCGGAUUAUAAAUGAUGAAAUGAAACUACUACAGCUCUAGAUUUUUUUUUUUUUGGUUUUAGUUUAAACUACUCA
>3498|0|training
AUUUCGAGAACUGAAGAACAAGUUUUGAUGGGUUCUCUAAUGCAAUCUGAACCAGAGAUGGAGAAAAAACCGAUAGGGAUACGAUUCUUGGAACGUAUCAA
>3334|0|training
UUAUCUCUUCACCGAGGAGUUUUGUGGAUAGUUUUCUUCAUACUAAAGAGACACGGUACAGUGUGAAAAUGUCUCCUGUCAUACCUGAAGAGAAAUGGCGA
>2455|0|training
CCGCCUUUUAAACGGAUACCGCAUUACUAUGCGGAGAAUGUUUCCAUGGGACAUCUUUGUGAGCUUCACGGCUGGACACCGCGGUUAGAACCGAGGCGAGU
>3316|0|training
GCAUUGCCUGGUGUUUCAAGGGAUGAGAAGGAAUUCAGCUGCGAAAUAGAACCAGACGGUAAGAUUAUGAUAAAGGGAGCAACAACGACGGGGGAGCAGAC
>2560|0|training
UUGUUGGGAAAGGUGCGUUUGGGAAAGUCUACCAGGUGAGGAAAAAGGAGACCUCUGAGAUAUACGCUAUGAAAGUCAUGAGGAAAGAUCACAUUAUGGAG
>2252|0|training
GCUCUCUCAGGGUAACUUUACGUUGAGAAUUAUGUACGACCAGUUCCAGAACAUACUGAACAUGGGUCCACUUAAGGAGGUUUUCUCAAUGCUGCCUGGAA
>3642|0|training
UUGAAUUCUUAGUUUACAUGGUCAGCACAGGGAAAUUGCCUGCUAUUCGGACUCUGAGCAAGUUAAGUAAGAAUCUUUGCAGGCAUGACAAGAGUGAUCAU
>2596|0|training
CAGAAAAAGGUGUCCUUUUUGAAGUUAAGCCACAUGUUCGUAUACCAAGAACUUUCAAACGAUUUGCCGGAAUCAUGUUGCAACUGCUACAAAAGCUGAGC
>3082|0|training
UUAAGGGAAAGGAAGCCGCAGGACAGUUCUUAACAUUCUCCAAUCAGAAGACAAGCUGUGUCCCAUAUUCUGGUUACAUUAAUGGAAACUCAAAUAAUGGU
>3682|0|training
ACUGUUCAAACUUGGAAACUCUUAGUGUGGCAGAUAACAACUUAACAGGAACUCUCAAGCCAUUAAUUGGGAAGCUUCAAAAACUCAGGAUUUUGCAAGUU
>3834|0|training
CUUCGCCACGUGUCGGAGCGUUUCGGUCUGGGAAUCUCAACUUGCCACAAACUAGUCAUCGAAGUCUGCCGCGCGAUCUACGACGUUCUCAUGCCCAAGUA
>2725|0|training
AUGUGGCCUUGCUUGCUUCGGAUCGACUUAUUUCUUCAUUUGCCUCUAAAACUGUCCAACAUGAGGCUGCAAAGGAUAUGGAGAUUGAUUCUGACCAGCCU
>3322|0|training
GUGUGGAGACUCUUGGAUGCACCACCGUGAUAUGCUCUGACAAAACUGGAACUCUUACAACCAAUCAGAUGGCUGUUUCAAAGCUCGUUGCUAUGGGUUCG
>2549|0|training
ACGUCGUAACCGACCCUGGAGACGACGAUCCCGUUAAUCCCAUACCGGGAACACUCCGUCACGCCGUGAUUCAAGACGAACCACUCUGGAUCAUCUUCAAA
>2779|0|training
CCCGGACUGGUGUGAUCUAACCCCUGUCCAAUAUGGAAAUCUUGAAUGGAACUGGGAGGGAGACAGUGUCUGCAAAGAUUCAAGACACGGUGUAGUGAAAC
>3089|0|training
GACCAAUAUUCAGAUGGGAGUUGUUGAAGAUAAGAAAGGUUGGAUGGUGGACAUUGAUCCUUGUCAAGGUUGAAAGAAGAAGUUUAGAAAGCUGAUGAUUC
>2353|0|training
GGAGAUGAGAUCAAACUCAUAACCGAAGAGAAAACCGAGGUUGUCUCUGAACCCAAAGCUGAAGUAGAAGAAGAAGGAACGGUUAUGGAGGAAGAAGAAAU
>2214|0|training
UAUUUGGAAUUUUGAUAUUGUGGAUGUACGCUAAUUUUUGGAUCACUGGAACAUUAUUUAUAGUUGGAGGUUAUUUGUUCUCUUUGAAUCACGCACGGGUG
>800|0|testing
UGGUCAUUGGAGUCAUUGAUGUUACUAGAAGCAAAGAGAGGGGAUAUCAAACUUUGGUUAAAGAAGGAUUCUGUGCUGAGUUGGAUGAGCUCAGGCAAAUA
>2781|0|training
CUGUCCUCAACUCACUCACCUCGACAUUAGUGUUCUUCAGAACAUUGGAGACAUGCCGUUGGCUGAGCUUGGAGAAGGAUGUCCAAUGCUGAAAGACUUGG
>3736|0|training
AUUCUCGGCCCUGCGAUCAUCAUGAACGGGAACAGUACAGUUAUUGUAGAACCUCAGUGCAAAGCCAUCAUUACAAAGUAUGGAAACAUUAAAAUUGAGGU
>2456|0|training
GAGGAUGGCACCAAUGGUGAGGUGAAAGAAACGAAUGAAGACACUAAUAAACCUCAAACUUCAGAGUCCAAUGCACGCCGCAGUAGAAUCAGCUCCAAUAU
>3249|0|training
GGUAUUCGAUCACUUGAUUCCAUUGCAUAAACCCUUUAUUUCUUCUCCAAACCCAGUUUCCCAAUCCUUCCCCAUGUGGAGAAACAUUGCUAAACAAGCAA
>4051|0|training
GAAAAGUCAUCGAUUUCUUAAUCUCUCUGCCGGAGAAACAUCCCGAUCAAACUCAUGUCUUUCUCGCCGGGAACCAUGACUUUGCCUUCUCUGGGUUCUUA
>3214|0|training
AGCAUAUUAAACCCUAAUUAACUAUCUCUUUUGUUUGUAUACUGUUAUAAACCUCCUGAUCAUCUUCUUGUUUUCUUGCAAGAUUUUAUAAAAAAAAAACA
>3302|0|training
GAUACACUCUGGUUUCGGAAAUGGGGAAAGAAGGUUGCGAUGUAGCCAAGACUAAGGUCACUGUAGAGGUGGAAAAUCAAGGGGAGAUGGCAGGGAAACAU
>2148|0|training
CUUUUCCUCAUAUUUUCCAAUUUUUGAAUCCGAUCAAACAACUUGUGAAAACUUUUCUUUCCAAAUUUGUUUCCAUGGCGCAGCAGAGCCAACGUCCAAUC
>4018|0|training
AUCCCUAAAGAAUCUGACCUAAUGAUUAUCACAGCUUCAGACCCCGUGGAACUCAAGGUUAAGCCCGGAUCAGCGGCGGUUAUGGUGAGGAAUCUUUACUU
>4067|0|training
AAGAUUCGACAAGAUCGCUGAAUUCCCUGAAGAUAUCUUCCAAAACCAAAACAGAGAGACAGCGUCAAGAAGAGAAGUAGCUAGGCACUCUUUUUCUUCUC
>3102|0|training
ACCUCAUCAUUGGCGAUGGUGUUGCUUUCUUGAAGAACGCUGCUGAAGGAACCUAUGAUGCAGUUAUUGUUGAUUCAUCUGAUCCAAUCGGUCCAGCAAAA
>543|0|testing
AAGGAUCUGAAUAUGGUGGCCCUGUUGAGUUUACCAGAGAAGAUGUUGAAACUCUUCUUCAUGAGCGAAUCAAGUACAAGAGCAAGUACAAUUACAAGGAG
>3132|0|training
CAACAGCAACAAAAACAGUAGUUAUAACUACAGCAACAAAGAAAGCAGAAACUGAAGCUAGCAGCAAAGAUGGUAAUGAAGCAAUGACAACAUCAACCAUC
>3205|0|training
UUUUCACUCUUCUUCCUCGCACGCGUCAUCUUCCCAAGCUUCACUCUCGAACUAUAUGGCUCGAGGCCUUCAAGAUUGGGUACAAGAUGAUUUACACGAUG
>2740|0|training
AGAAUGCUACUGCUUAUGUUAGUUUGGAACCAUGUAAUCAUUACGGAAGAACACCGCCGUGUACAGAAGCAUUGAUUAAGGCUAAGGUGAGAAGAGUUGUU
>3600|0|training
UAAGUCUGUUGGGCAAGAUCCAGAAUCUCGUUUUCAAAUAGGAGUCCUGGACAUUUAUGGCUUUGAAUGUUUUAAGAAUAACAGUUUUGAACAAUUUUGCA
>3428|0|training
CAGAUAAUCAUAAACCUUGUUGGAAAUUCGGUUAAAUUCACAGAGAAAGGACAUAUCUUUGUUAAAGUCCAUCUUGCGGAACAAUCAAAAGAUGAAUCUGA
>2127|0|training
AUGCUGGUAAUGGUGGGAAUGGCUUCUACAACAAUUAUCGGUAUAAUGAGACAUCAGGAGGGUUUAUGAGCAGCGUUCUGCGUUCUCGGUAUCUUAAACCU
>2566|0|training
UCGGGAUCAAACUAAUGUUGUUCCUAGUCUUGAACCUCUUGUCCCUUCAGACUUCAGUAUUUGCCCAUUCAUCAAACUCUAAAUUCACAAAAAUCUCAAGA
>796|0|testing
GUUUUCACCACAAGACCAGUAUGAUAUGUGGAGUCCAAGCUUCAGAAAAAACUCGUCUUUCGAUGACCAGUUUGAAUUCAGCGGACCUUAUAGCUCAAUGA
>2966|0|training
ACAAGAGGAGUGGAGCUGCGUAUAUAUUUGAUCUUGGAAGCACGCAUGGAACAACUGUUAACAAGAAUAAGGUGGAUAAAAAGGUUUUUGUGGAUUUGAAU
>3129|0|training
CCUUUGGCUGAUGGUUUCGACAUUUGGAACUUUUUAAUUUCCUCUGGCAAACAUGCAAAGAAACGUUCCGCUGAAAGUGUAAUGGCUGCAACCCGGUUCCA
>444|0|testing
UCUUGAAGGAGCUUUCGAAAAUUCUGGGACCUAAAUCUUAAAAGGCCAAGACCUUUGGUUAAUGUGUAACCAUGUGGAUAGAGAAAGUCAAAGAAGAAGUU
>2663|0|training
GUCUGCCAGAUGUCAAACCACGAAUCGCUGAUGAUGCAGAGAAAUCAAAGACUUGGAAGCUGACUGAGAUCAGUGAACGUUCCCAGCUUCGUACUCUGCGG
>440|0|testing
AGAUACUAUGCCAUUGCAACUCCAAGUGCUACGCAGAGACUUCUUCUUGGACUCUUAGAAGCACCACCGUCGUGGGCUCCAGAUGCACUUGAUGCUGCUGU
>2800|0|training
AAUUCGACACCACGUACCAGCCUACCAUUGGAAUCGAUUUUCUAUCGAAAACAAUGUACCUCGAAGAUCGAACAGUUCGUUUGCAGCUAUGGGAUACUGCU
>2920|0|training
ACUACACUACAUUGAAAGCUGCGUAUUCUUACUACAAUGUGGCCACACAGACCUCGUUUCUUCAGCUGAUGAAUGAUGCGCUAAUUGUCUCAAAGCAAAAG
>2569|0|training
CGUUGUCUGAAUGAUUGAUGACGUGGGACAUCACUGAUUCCCGAACAGAGACAGACAGGGAAGGGAAGGUACGUGUGAAUGUACAGUACUACUACUAAGUC
>2395|0|training
AUACAUUGUUAUUGCAAUUGGGCUGUAACCAAGCCACAGUCAGGAAGAAGACUGUUACAUGCAUUGCUUCUCUUGCUUCCAGUCUGUCUGAUGAUUUGCUC
>4098|0|training
AAGUGCUGGAAGCUUCCCUCAAGAUCAGACUAGCAGUGUGAUUUCUGUAGACAUGUAUAUACCUUCGGAUUAUGUGGCUGUUGAUAAGGUGGAGAACUUUC
>2891|0|training
GAAGAUGAUAAGAGGGAAGAAUUUAACAAAAUUGAACAGGAACUUGAAAAACUUUCUCAUAAGUUUUCUGAGAAUGUUUUGGACGCUACAAAGAAGUUUGA
>4069|0|training
AGCAAUGAAGUCCAAACAGUGCGAUGAGUUCAAAGAUAAUCCUGCAGAGGACAGUGAAAUUGAUACAAAGUUUAAGAAGAUGCAAGCAUCUCUUGAAAAAG
>483|0|testing
UUACUGUUUAUUUCCGCUAGACGUUGGAGCCGUGAUCUGCAUGUUGAAAGACAAUGUGAUACUGAAGAUGGUGGUUGUGUCUGUAACCCUUGCCUGGAGCU
>3707|0|training
GUAAAGAGAUUUUGGAGAAUGUAUGUGAUACUUGUAUGCGAGCUAAGCAAACCCGUGAUACUUUUCCUCUAAGUGAUAAUAGAAGUAUGGAUAGUUUUCAG
>2525|0|training
AAUCCACUUCUAGAGAAAGUACUAAUGCUUCUUGUAAGCUUCAUAAAGAGACCUCACCAGAGCCUUGCAGGAAUUGGUAUUGCUGCGUUUGUUCGUCUGAU
>3031|0|training
GGUGUCCAAUAACGAGGUCUUCGGUUAGUGAUUGGGAGAAAAAUGUGGAAACAGUAGUUCAAUGGUCGCCUUACGCUACUGAAGAAGAACUUCUUUGUCAG
>3027|0|training
AUCAUAAUGGAGAACGAACUCUGGCCUAAUCUUAUCAUGGCUGCUUCAGGACUUCUAAUUCCGUUGGGAUUGUUGAACGCUCGGAUGUCUACUAAAUCCUU
>3351|0|training
CUCAGGAACUCCAAUUAAAAGAGAAGAUUUGACUCAGAUUGUUACUAAGAACUAUCGUCAACGAAAUCUCGCUACACACGUGAUUAACGAAGCGAAGAAGA
>2528|0|training
GCAAAAGAUUAGGAUCAAGCUUAGAUCAUACUGGGUGCCUCUUAUUGAGGACUCAUGCAAGCAGAUACUUGAUGCUGCGAGAAACACCAAUGCAAAGACGA
>3115|0|training
CAGUGUCUGUGGAACCGACUAGUUCCUCAGGUGUAAGAUCCUCAAGUAGAACACUUAUGAAGAAGGAUUGUGGCAAAAGGUUGAAUAAACAAGUUGAAAAA
>3284|0|training
ACUGUUGCUGAACUAGCAGGCCAUUGCUGUGCCCGUGAGCCUUACCAGAGACCAGACAUGGGACACGCAGUCAACAUUCUGUCAUCACUCGUUGAGCUAUG
>3730|0|training
GCCUUCCCGAAGUACCUGUUUAUGAACGGGGACUGCACAGAGACCAACAAACUUAUAUCAGAUUUUGGCAAUAAUAUUCAGAGUUCCAUUGACAAACUAAG
>673|0|testing
GGCGCGUUUUACCCGUUUUCAAGAGAUCACGCCAAUUACUACUCACCAAGACAAGAGCUUUACCAAUGGGACACAGUUGCAGACUCAGCUCGUAACGCUCU
>3494|0|training
GAGAUGAGUCAAGUAAAAGAAAACCAUAUGCAGUCACAGCUUCAAGUGGAACUGGAGAAUCAAUCUGAUGUCAUGCGUUACAUACCCAAUGGUCAUAAGAA
>3866|0|training
GCCGCUUAACUCCUAUAUUUUCUUUCUCUUUCUCACAACUUCCCCUAGAAACACUUUUUUCGGAAUUCGAACGCACAGCGAUCGGAUAAUGGCGACGGAGC
>530|0|testing
AAGCGUGAGCAUUUGAAUGAGCUUUUCAUUGAAUUAGCCGAUACUCUUGAACUGAAUCAACAGAACAGUGGGAAAGCUUCUAUACUAUGCGAAGCUACUCG
>3614|0|training
AGAAGAAUUCUGAAACUCAAUUUGAAGAUUCUUCAGUAGAGGUCGUAGAAACCAAAGCUUGUGACCAGGAGGAAACGGUUACGGACAUUGUUGUUGAAGAG
>810|0|testing
AAGCUUCCGGUAUCGACGCGGUGGUUCUCUUCUCACCGCGAAUUUUCAAAACCGCCGGACUCAAAACCGAUCACCAACAGCUUCUAGCGACUGUAGCAGUA
>3676|0|training
GAGACCUAUUCGUUUAGUGUAUUGUGAUGAGAAAGGGAAGUUUCGUAUGGACCCUGAAGCUGUUGCUACUUUGCAACUCGUUAAGGAGCCAAUUGGUGUUG
>3407|0|training
GGGACUGACUCUGCAGAGACCACAAACUAUCCUGGGAAGGUUCCUGAAGGACUUGAUAAUCCUAGUGGCUAAAUGGCUGAAGAGUAAGAGAGAGAAUUCUG
>2173|0|training
GCUUGUCUACUUCCCGGUUUCAGAUUCCAUGGCCCUGAGAGGUCUAAGAGACACAGAUGAUGAGGAUACGGCUGUGACCGAAGAACGCAGUGGUGCUCUGU
>523|0|testing
CAACAUCGCUAAUGUCUGAGACUGGAUAUGGAAUUGUCCCUUCCUUCUAAACUCCUAUGGCGAAGAUAGACUAGAUUGCAUGCUGUAAAUUACUUCUAGUU
>683|0|testing
CGAGCCAAAUUGGGCAGCAGAUGAACUUGACAUGUAUCACGAAUGGGAAAACAGAGAUGUACAAGCUCUCUAACGAUAUACCGUCUCGGAUUCAGCAGUUG
>746|0|testing
GGCCUCCGUGAGAGGUCUAAAGGGUUGUAAAACUCUCAAUAAGGAUCCAGACCCUAAGAACCCAAUAGAGGGUAAAGAAGACAGGGAUGCAGUCACUUUUC
>3971|0|training
AAGGAAGUUUAGGAGCUCUGCAUCCAAGAUAGGAACAAUGCAUCACAAGAACCUAGCAAACCUUGAAGGUUAUUGCUGCGAGCUAGGCAGGAGGUUUCUGG
>4049|0|training
UUCCGCACUGUCUCACCGAGAGAGAGUGGUCAGAUGUGCUACAACCAGAAACAUCCCUUGCCUUCUUUAUCUUCUUCCACCAAACCCCACGUGCCUCAACA
>2967|0|training
AUUUAGUGGACUCAGAAAAUAAGCCUGAAGUAGAAAAUAAAGCAAGUGAAACAGCUGAAGAAAAGAAGACCACUGUGUAUGUUCCAUCAAAACCCCAAUGG
>2399|0|training
GCUAAACGCGGCGGUGAUCUUGGUUCCUUUGGUAGAGGUCAAAUGCAGAAACCAUUUGAGGAAGCAACUUACGCGCUCAAGGUUGGAGAUAUAAGCGACAU
>3348|0|training
GAACUAAGUUGCUUUUCUCUACUACAUGUCAUCCGCAAACCGAUGGUCAAACUGAAGUUGUAAAAUGAACCUUGUCUACUUUAUUGCGUGUGCUCAUUAAA
>3198|0|training
GACGUGACCCCUGACGAGGUGUUUUUUAGUGCAUUGAUUGAUGUUGCAGGACAUGCAAAAAUGUUAGACGAGGCUUUUGGCAUUCUUCAGGAUGCAAAAUC
>3921|0|training
AAUAAGGAAGUGUUUGGUGCGAUUAAUACUCGGAAAGAGAAGACAGUGAGACAGCUUAAGGAGGUCCAAGAUCUUUUAGAUGUUACACAGUCUGAUGCUUU
>3358|0|training
GGACCGGAGCCAGAUUCAUAUGGGUGCCUACUUGAGUUGACAUGGAAUGGACAGAAACCUCUAUCACUCAAUGGAACAACUCAGACGUUUCUCGAAGACGG
>3474|0|training
CCUACAGCCACUGAGGAAGAGAAAAACUUAGCUGCUGACCGCUCCGCAGAACUGAGUUCAAAAGUCAACCAGUUUAUUUUGAGGAGAACCAAUGCAUUGCU
>2480|0|training
AUCCAAUCCUGUUAGGCAAGACUUACGACAUUUGCUUGUCUUUAGUGUGGACCCUCCGGGUUGCAAGGAUAUUGAUGAUGCAUUGCACUGUACAUCGCUUC
>3426|0|training
AAAGGGCCACAUCUCGCUGGCUAUGUAGAUUUUGCGCAAUCGAUAACGGAACACCAUCCAGAUCACCACCAAUCAUAUCCAUGGACGUCUUGGACCAGUGU
>4058|0|training
CCCGGAGAUUUUAGAGGUUGUCGGUUAUGGUGUUUUAUUGAUAGCGAGAGACAGAGUCAGCCUCAUUGGGAAGUUGAAGACGAUUCGAUGAAAUGGAAGGU
>3080|0|training
UCCUCUUUGUGUGUGGUAGAACAGUCAUCAAAUGCUGAGCAGGAUGACAAACAAGAGCAUGCAACACACCUGGAAGAGGAUGAAAACAUGCCAACACGGCA
>2682|0|training
GAGCUUACUGCGAUGAAGUCUUUGGAUGUGUCCUUUAACUCAAUAUCAGAACUUCCUGAGCAAAUUGGUUCAGCAAUUUCUCUUGUCAAGCUUGACUGUUC
>4003|0|training
GCAUGGUUACUGGCUUAGCCGGCGUCACUCCCGGAGCAGGUUUGAUCCAAACAUGGGCAGCUAUAAUAAUUGGAGUAGUCUCAGGAACAGCUCCAUGGGCC
>2838|0|training
GUGGAAAGAAGCUGAUGCAAUGGCCAAUUGAAGAAAUCAACAAUCUCCGGACCAAAAGUGUUAGCCUUGAUGAUUGCUAUGAAUUCAAAACCGGCUCUACC
>2371|0|training
AGGCAAAAGUGAUGAAGAUUGACAAUUGGCACAUACUUAUGAGGAUGAAAACUCCCAAAGAAGGUGGUUCUUGUGAUCCUGUUGCUCCUCUUGAGUUACCA
>3335|0|training
GCCAAGAAAUACAUCGAGGCUGGUGUAUCAGAGCACGCAAAGAGCCUUGGACCAAAGGGUUCAGAGCCACACAAGGCAGCUGUGAUUGGAGACACAAUUGG
>2329|0|training
AAAGCUUGAAGAUAAAUUCGGACGAAAAGGCAUAAAAUUCUCGGAAUCAAACAACAUUCCUAUGGUAGAGCUUAAGGUCAGAAAUGGAAGUUCAUUAAAAC
>2494|0|training
CUCCGGAGCAUGUUAAUGACGAGAAGCAAUCAUCAACAGAGGCAAAAGAGACUAACUCUGAACCAACGGAAACUAAGGUCCAAGACAUUUCCUAGGUAUAA
>3658|0|training
CUUGGUGGACCAGCUACAUUUAUUCAGGCUGCAGUUCCCACUAUUUUGGAACAGACGGAUGAGUCUUUCUUCAAGAAAACCUUGAACUCGUUGAAGAACUC
>2934|0|training
CUAUUAGGGAAUUCCUCGAGAAGAACUACAAAGAAUCCUCUGGCCAAGAAACUAUUAAACUCGCUAUCCGUGCUCUGCUUGAGGUAGUUGAGAGUGGCGGA
>2544|0|training
AUCUCGAUGGAACUCCUGAUACCGGAUACUUUACUCCGGGAGCAAAGAAAACACUUGCAGAUAAGUAUGAAUACAUCAUGCACGGGAAGCUUUACAAGAUC
>3204|0|training
CAUCAUCAAAUCAGAAGCUUGGUUCGACCAACCGUAAACAGAAAGGAAAGACCAGGAACAUGAAAAAGCCAACUCCGGAGGCUAAAUCUGAUAAAAACGUU
>4080|0|training
UACUUCUCCUGUAUGUUGAUGACAUGGUGAUCACUGGUAACAGCUCACAGACCCUAACAAGCCUUCUUGCAGCACUCAACAAAGAGUUCAGAAUGACUGAC
>2629|0|training
UCCCGAAGAGUUUGAUCGAAGAUGUUCACAAAUGGGGUUGCAUGAAGCAAACCGGUGUUAGCCUUAGAUACAUGAUGGAGUUUGGUUCCAAACCUACUGAG
>2865|0|training
AUUGCUCUGUCUUUUGUCAGGAAAGGUUCAGACUUGGUUCAAGUCCGGAAACUUCUAGGAAAGCACGCCAAAAACAUUCUUCUCAUGUCUAAGGUCGAGAA
>3390|0|training
UCGCUGAUGCUUACUUUUUCCCACCGUUCCAGCCAUCACUACUUCCAAGAACUAAAUCUGGACCUGUGAUUCCGAUGAAGCUCCCUCCAAGGCGAGCUAGA
>2717|0|training
CCCCACAGACAGAUGCUGACACGUCGUCGAACCAUGGGGUCACGGCUGGAACUACAUAUGGUCAGGCUUCACGACCAACGGGAAUGGGCCCACAACCUGUA
>3740|0|training
GACUUCAUCAGUGCCACAGUCGCUAGAUGAGAUAUUCCAGAGACUUAAAAACCGGUCUGUAGAACACAGCCCCUACCUCGAUGAUGAUGAUGAAGUUUGAU
>3018|0|training
AGGGAAGUCACAACGCCGUCGUGGGUGCUUUAGGUAAUAGCAACGCUGGAACUUCCUCAGGAGACAAAAAGCAUGAGACUUUUGGAAACGAACAACGGUUA
>3704|0|training
UCUUUUUGAUCUUCUUCUCUCUCAUUUCACUCCAAGGUUUUGCCAAGAAGACCGGAGAUGUGUCGGAAUUGCAGAUCGGUGUCAAGUUUAAGCCAAAAACA
>2691|0|training
UGUUGGCAUUCUUAAAAGAGCCACAAACCCCAUUGUCGAACGAACACAAAACCAAACCGCAGACAAAGAAACAAAUUCGCAGACAAUAGUCGAAAAUGGCU
>3755|0|training
GGCUGGAUCGGAUUUAGUAGAUCCUCUUCCUAAGAAUGGAACAUAAGAGAACAACACUACAGGCAUUGAGGAUAUAAGCAAAUGUUUUAUUCUUCUACACA
>3655|0|training
ACUCAACAUUUAUUCCCAAAUGCCGGGGUCUCUAGUCCUAGAAGAAGUAGACACUGGAUGGGUUCAAGCAUCUCUACAUCUAAAACCAGCGUUUGGCCACC
>807|0|testing
AAUCCAGCAACAUGGAUGCUUGAUGUUAGUUCACAGUCGGUAGAAAUUGAACUUGGUGUCGAUUUCGCAAAAAUCUACCAUGACUCUGCUCUUUACAAGCG
>3526|0|training
CAGGUACACCAGUUGUUAUAACCAAUUCUAUGGCUCAUUGGCCAGCCAGGACCAAGUGGAAUCACUUGGACUACCUCAAUGCUGUUGCUGGUAACCGCACC
>2912|0|training
UGUGUUAUCGUUUAAACUCUGUUUCAUUCCUUUGCUUUGUUAUCGUUUAAACUCUGUUUUUUGUUUGAUUGGAAUGAUUUGGAACCGUCAUUGGAUCUUUU
>2368|0|training
UGAGCAAUCCCGCGAUGGCUUUGGUUGAUGAGAGGAUGUCAACAGAAGGAACAGGAUUACCCUUUGGUCUAAGCAACAACCUCUUGGGUUGGAUUCUGUUU
>4041|0|training
UAGUCAGGAUGAGGUAUGACAGGUUGAGGAGUAUUGCUGGUAGGAUUCAGACAGUGGUAGGUGAUCUAGCAACUCAAGGAGAAAGGCUUCAGUCUCUGCUA
>2402|0|training
UUGUAAACCAGGGGCAAACUUAUCAUUAUCGAUUCAGUAUACUCCUAUGGACAAACUCAGCGUUUAUCAUCAUGGAGUUGGGGCAGGUCCUGAUUACCAAG
>3362|0|training
AAAUCAAACAACAAAGGGAAAGGAGGAGAUAAGAAGAAGAGAGACGAUAAACUGUUGGCUCCGAGUCUGGUUGAAAUCACAGUCACCACUCCGUACGAAAC
>2295|0|training
GAUCAAGAGAAUUGCACGUGUGGGUGCAGUGAGAAACCAAGCUAGCUCAAACCCAAAGGUAGGGUCAUCCUAAUUUUAUUUGCAUUGUUCCGAUUUUAUCA
>2276|0|training
AGAUGUGUAUCCUACAAAUGGAUAUGGAAACGGGAACCAGAAUAGGCAGAACAGAAGUCCCAAGCAAGACAUGGAGGAGUUAGAAGCUUACAGGGCGUCCU
>2880|0|training
AAUAUAGAUUAGAUAAUGGAUUAAUCUGCAGACACAUUCCAGUGAGAGAAACUAAUGAACUUAUACGUGGAGAGGAUGAAAAUGGUGACAAGACAAUCAAU
>3575|0|training
CCUCUUCGAAGAAGAACCAAAUUGCAUACUCGGGAAACAGCAAGAACCAGACAUCGUCGUCUCUGUUAUGGAAAAGAAGGGAACUGUCGCUUGGAUUUAUG
>2327|0|training
GUCCUGAAUUCUAGAGAAAAGCAGAAACCAAAUCUUAGUAAUUGUUUCAAACCUCUUCUUCAACGCUUGUCACAUGAGGAAUUCCAAACUGUCAUCCUUCC
>2584|0|training
AGCCUUAUCAACAUGGAUACACUGCACCUCCGCCUCCUCCUCCUGAUGAAACUAUAAUUCACAUCGGUGACGAUUGGGAGAACGGAGUUCCGUUGGACUUG
>3064|0|training
AUGGAGAAAGCUGCACAAGUGUUUAAAGAAAUGGUUAAAGCAGGAGUCAAACCAGACGCUCACGCGUACAGCAUUUUAGCUAAAGGGUACGUUAGAGCAAA
>2818|0|training
UACAUAGACUCUACUAAUGUCGAUGACUACCUCGUCGAAUCCAUUUCAAAACCUGCAACAGAUCCAAAUGCUGGAGAAGUAUACUACAGAUUGAUGACAAG
>4035|0|training
CUCGGUUGUAUGAUCACGGCUCGGAUCCUCAGACCACUCACGUUGUUGGAACAUUGGGUUACUUAGCACCUGAACAUUCCCGGACUGGACGUGCCACUACC
>3784|0|training
GGAGAUUGGUACGAGGCAUCAACAACUAAUAAACGAAAACGGAGAGAGGAACAACAACAAACGGAUUGGAGUGAAUGAGAAAAAAGAAGAAGAUCCUUCUG
>2895|0|training
GUACCGGAUUUCAUCAAAGCAGGUGCAGAUAUUGUCAGUGUACAUUGUGAACAGCAAUCCACCAUCCAUUUGCAUCGUACCGUCAAUCAAAUAAAAAGCUU
>452|0|testing
GACAAGCUCUGUGACCAGAUCUCUGAUGCAGUCCUCGAUGCCUGCCUUGAACAAGACCCUGACAGCAAAGUUGCUUGUGAGACAUGCACCAAGACCAACAU
>2207|0|training
GUGGAAAUGAUUUGACGAAGAAACGCUUGGCUGAGAGUAAAAUCGGAAAAACAAAAUCUGUAAUUUAUUAUUAUCAGCCUCUAAAUCAAUGGGUGGUGGUG
>2236|0|training
GAUUAAGACAAGGUUUCAGGGAGAUGAUCGUGUAUACAAAUCAUUUUUAGACAUUUUAAACAUGUACAGAAGGGAUAGCAAGUCCAUCACUGAGGUCUACC
>3304|0|training
AUCUGAUAAAAGAUGCUAUUAUGGCCAUAAGGGAAACUUUGCAAGGGGAAACACUGAAGAGCUCGCUCUGCACUGUUUCUGUUCUAGGAGUCGAUGAACCA
>3979|0|training
CUUCUUUGGAAGGACAUGUUAUGCUAAAGAAACUUAGGGAUGCUUUAGAAACCAUGAGAGGUCGUAUGGAUGGAAGAAACAGAGAAGCAGUGGAAAAAGCU
>4019|0|training
ACACCUGAUGAAACCGUGUCCCUCAACUCACCGAGAGACACGGCUCUGAAACUAUUCAGAGACAUCAACCCUGACCUCUUUGUGUUUGCAGAGAUUAACGG
>2557|0|training
AAGCUCUCUGGAGAUUAGCUCUGUCUCGGAUUUUAAAGGCUUGAAUGGAAACUUCACCACGAAAGCAAAGAGGUCGAUAACUUCGGUUGGGUUGGUUAAAU
>3690|0|training
UACGACCAACCACGUUGGCCAUUUUCAACAGGUGUUAACUGCCAUUGGGAACUUUUGCAUCUGCUCUAUCGCAGUGGGGAUGAUAAUUGAGAUUGUCGUUA
>2485|0|training
UGAAACUGUGAAUCGGCUAAACACGGAAGUGUUGAAUCCAUUGCUUCAGGACCUUGUUAAGACACCAUUUUACAGAUAUUUCAAGGUUAAACUGUGGUGUG
>4033|0|training
ACCUGGAACCCCAGGCACUCUUGCUACUACUUUUCUUGCAUUUGUUUUGAACUUGGCAUUUGCGUUGAGCGUGAUGGGUUUCUUAAUUAUGCAUAUUUCCU
>3175|0|training
GAACCUGGUGAGGAUCGGUUUAUUAAAAACCGCUUUGAAGUUCCUGCCAAACUAUACGAGCAGAUGUUUGGCCCGAACAGUCCACAAACGUUAGAAGAGCU
>3034|0|training
UCCUGGACCUAGAAAUGGAGCUCAAUAUGGAGCUCCGUUUAAGGAAGAGGACUGGAGUGAUGAGGAAGUACGUACUGAUGUUCCUUCUACUAGUAAUCCCA
>2963|0|training
UGCAGAGGAAGAAAACAAAGCUAUCUCCUCGAAAAAUUUGGAAAUUAUGGACAAGCUUGAACAGGCUCAGAACACGAUAAAAGAACUCAUGGAUGAAUUGG
>3885|0|training
CUACGCGUUGUUCAAACCGAUACCUCCAAACAAAGAAGCUGUUGAUGCAAACACUCUUGUUCGUUACUCAAACGCUUUUGAUGCAAUGGUUGAUGCAACGU
>711|0|testing
CAAGAACUCAAACACUUCAUAACUAAACAUCCUUUAAAGCCUUUUCAAAAACUCAAUCAUGUCAAGCAACUGCGGAAGCUGCGACUGUGCUGACAAGACCC
>3647|0|training
CUUGUUCGUAGAAAGAUAAAAGUUAUAGGAUCUUAUGGAGGAAGAGCAAGACAGGAUCUUCCUAAAGUAGUGAAAUUGGCAGAGUCAGGGAUUUUCAAUCU
>755|0|testing
CAGUGGUGUUUCUCCACAGAAACAUGCUAUUAAACAUGAUGCUAGUGGAAACACGCAUGUCGCUGAGCUUACUAUUUUGGAUGUUAAAAGCUCUCGGGAGG
>2630|0|training
CGUCAAUUCAUUCGUACGCAAGGCCCACGUAGCAAAUGUCAUAUUGACGAACUUAAAUCCCCUCGAUAGUGCGUACAUUUGAUUUGUUAAUAGUGAACUAU
>4024|0|training
GGAAUGGUAUCCAGUGCUUCUUGACUAUUUUCAGUCAAAACAGGCAGAAGACAUGGGAUUCUUUUACGCCAUCGAGCUUGAUAGUAACGGAAGCUGCAUGA
>3872|0|training
UCGUCAGCCCCCGUGAAGAUGAUGACUGACGUUGUUCCAUAUACGUUCAGACAAGAUGCUGAUUAUUUGUAUCUAACUGGCUGCCAGCAACCAGGUGGUGU
>2901|0|training
AUGUAAUAAUCUUAAGUCCGUUUUACUUUUUUCUCAUCGUUACUAAUAAAACAAACCCCUUUUUCCGGGCAACUUUCAUCAAAAAAACAAAACUUAUGACA
>616|0|testing
UCUGCUCGUCCUGAAUUUGUUGUCAAUUCCACUUUUGAACUAUUUAUUGAACUAAAUGCAACAGAUGAACAGUGUGAUUUCCAAGCGAUAUAUGCUAGUGG
>2193|0|training
GAUGAUAGCAGUCAUUCCGUUCACUUCAAAGGUUCUGGAGCCAUGCCAAAACAGUAUUGCUUAUCAACCUCCCAAUCCUUGGACGAUGGCUAUACUAGGGU
>2896|0|training
UCGUCUUCUUCUUCAUCUUCAUCAUCAUGGGUAUCAUCAUCAUCAGCUGAACAUCAUCAUCAUCAUAAUCAUAACAUGGGUCAUGGUGGUGGAGGAAGGAA
>2582|0|training
UAGUUAAGUAACCCAAAAAAAUAACAUUAAACUAAAAUCCAACACUAGAAACCAGAGAGACCCUCUUAACGACAACAACCUCUCUGUACACAAGACAACAA
>3383|0|training
CAGAGCAGAUGUCUGAAGCAAGUGAUAGCGAGGAGGUUGGGAAUGCAGAGACUAGUGUGGGAGAAAGACAUGAGGAUGAGCCUGAUCCCAAGCGAAGAAAU
>2257|0|training
UUCAGGAGCCACUUCGGAACUUUCCUGAUCUGGUUUCAAUGAUGGCUCAGACAAAGGUUUCUCUUGAUAGGAUUUCUGGGUUCUUGCAGGAGGAAGAACUU
>828|0|testing
GAUGUUGAUAAUGGAGUUGUGUGCGUAAUGAUCCAUCGGGCUGGAAAAGAACUCAGAUCCCUCAAACUUGGUUCUAUUUCUUCCUCAGCUGAACCUACUAC
>3838|0|training
UCUUGGCAUGUACCGGGAGAUCACAAUCGUGUGGGGAGAUAUCAAGAGGAACAUUGCAAGCAAAAACUUAAAGACAACACAAGAUCUGUUAGAGAAGCUUG
>2185|0|training
CAAACUUGGUUGGUGUCAGAUAGCUGCCAAGGGUGCUGAACAUGUUGCAGACAUGUUGAGAUAUAACAAUACAAUCUCGGUUUUGGACUUGCGGGCAAAUG
>3092|0|training
AGGGACUUUGGAGGUAGAGAUUGAAUGUGAAAUUAAAAACUCCCAUAAAAACCAUCCCUUCUUUUAGGAUAUCAACCAUGUCAGGUCUACUACUCUAGAGU
>3795|0|training
UUACGUCGUUGCUUGAAGAACACGGGACAAUUAAAGGGGUUCGAUACAGAACAAAAGAGGGCAAUGAGUUUAGAUCAUUUGCUCCUCUCACAAUUGUAUGU
>3892|0|training
UAAAGAAAGAUGGGACUAGUCCAGCAAAUGAGUUAGAGUCUCAUAUUCAGACCAACAAAGAAACAUUGAUGGGAUCUUUGUGGAAACUUAAUGUUGUCGAC
>3559|0|training
AGUACCAAUUGGAAUGUCAGUGCUCGAAGCUGCUCAUGAAAAUGAUAUAGACCUUGAAGGGGCUUGUGAGGCUUCUCUAGCGUGUUCAACGUGUCAUGUGA
>3583|0|training
AUGUCAAUAAGCAAUAACAAAGUUGGGAGUGCUGAACAUAGCAGCAGUGAACAUAGGAGUUCUCAGAGCUCCGAGAAUGAUGGCUCUAGCAAUGGUAGUGA
>760|0|testing
CAAUCUCAGGUAAUCUCAAGAAUCUAACGAUCGACACAAGAGAUUCAGAAACUCUUGUGGUAUGUUUCGGUGAAAUGUUGAUUGAUUUUGUUCCUACGGUG
>775|0|testing
AAAAGGUCUUUUGGACAAGAAAAAAGUGUCCAAGCUGGAGACAUGUGAGGACUGCAUAUACGGGAAAGCUAAGAGGAUUGGAUUCAACUUAGCUCAACAUG
>574|0|testing
GAUGAAUCGAAGACGAAGCAACGUCGUUAGAUUUGAAGCUAAGAAAGAAGACAAAGUAGAAGAAGAAGAUAACAAUGACGAUUGUUUCUAUGAGUCUCUAG
>3260|0|training
AAUUCCUGAGGCAUUGCCGUAUUUUGUUACACCGAAAAAUGUUGAAGAGAACUCAGUGCUGUUGCAGCAGCUACCGCACUGGGCUGCUUGUUCAAUUACAC
>2956|0|training
GAUACUUGUUAGUUUGGGUUUCGUGAGUCUCGCUUUAUAAAGGAUAUGGGACAAAAGAGAUGGUUCUUCUUGUUGGCAAUUUUUGUUUGUCUUGUUUCAUC
>3340|0|training
GACCAGGAGGAACGACGCGUUACUGACGGAACCUAUGUCGGGCCCGGAGGACUACUCCAGAACAUCCUCGACCACUUAAGUCGACAGGAGGCCAGAACGGA
>2311|0|training
CUCUUUGGUUUCUUCUCUUUGAUUCUCUAUGGUGCUGCUAAACCUAUGAAACCUAAGAUCACUGUCAAGAGUAUAACAUUUGAGACGCUUAAGAUCCAAGC
>3677|0|training
GAGGAAAUCAUUGAAGCAGACCUCGUUUUCUUGGCCAUGGGUUUCCUUGGACCUGAGCCAACACUUGCUGAGAAGCUAGGUCUCGAAUGUGACAACAGGUC
>3620|0|training
UGGAAGGGAAAGUGAAAGUGAAUGUAGACGGAUACGACGAAGAAGAAGAAACCUUUGAGAUAGGGAAAGGAGAUGUUGUUGUUUUCCCUAAAGAUAUGAAA
>2585|0|training
UGUUACAUCAUGGCAUGGGCCAUCGGUAUACUACAACGUCGAAGACAAAGACAGGAAGCAGCGGCUCUAGCUGCCGCAGAAGUUACUUUCAUGAUACACGG
>4117|0|training
AACUCUCAGCGUCGCCGAUAUGUUUUGUCCUGUUAAACCCUAAAACUAAAACCCCGCGAAGAGAGAAGAGUUCUCUGUAGUGUUCUUUUGAUGGCGGAAUC
>2137|0|training
AUGAGACGGGUAUCUCUACUUCUCUCUAGAAAACCAGGACAUCUAGAAGAACCGGAUCAUCCUGGUGUCCCGGGAUCUAGAUACCGUCGGCGAACACAACG
>2936|0|training
UGUAGUUAUGCAUGGUCAAAUCUCGGUAUUUCGCUGCAGUUAUCAGAUGAACAUUCAGAAGCUGAGGAAGUAUACAAGCGAGCCUUGACCGUGUCAAAAGA
>654|0|testing
UCAAAAAGAACAACUGCAUGACAAUGCUAUGUCAAUGAUGCACUCUCAAAACUUUUCUAUGGGUAGAUCUGGUGGUUUCAACUUGGGAGCAACAUAUUCAU
>476|0|testing
GAGUCGUCGGUGGAUCUGAUCUAAGUAAGAUAUCUGAGCAGCUUGGCAAAACAGUCACAAACGACUAUGAUUAUUGUUUCUCUGAGAAUGGUCUUGUCGCC
>3963|0|training
AGAGACAGUUCUAGACCUCUCUGAUGAUAUGCCAGCAUUAGUCAGAGGAGACUCAGCAAGACUUGUUCAAAUAUUUGCAAAUCUUAUAAGCAAUUCUAUAA
>2422|0|training
GACGAAAUUGAAAAUCUCAGAUUUCUCUUAAUCGGCGACGGAGUAACGAAACAAGGAGAAGAAGAAGAAGAAGAAAAUGACGACUCGAAUCGCUCCUGGUG
>550|0|testing
GGGAGGGAUGAUUUCGCUGACGAUACGAGGAGCUGGAACCGGAAGAUCAAACCGGAGUAUGGGUUCGAUGAGGAUUACGAUGGAGAAGAAGAUGAUGAUGA
>2978|0|training
GACUCCUUAUAAUCAGCAGAUUGCUAAUUGCUGCAAGGGUGGUGUUAUGAACUCAUGGGUUCAAGACCCUGCCACUGCGGCUAGCUCCUUCCAGAUUAGUG
>2218|0|training
CAUAAGCCAGAAGAGUUAGAAGAGCAAGAUAUCAUAACGCUAGAAGAGGAACAAGCACGAAGAGGUCGAAAACACUGGGAAUUACCUGGAGGGAUAUUCAA
>2222|0|training
AUAUAUAUGGUCGUCAACUUACCCAUGGAAGCAUGGUAACUAAUCCCGAGACAGUUGAGGGAAUGCUUGGAAGCCUAGGUGAUUUACUUAUGCUUUUGAAU
>2884|0|training
ACAAAAUGGACCUCCCAGAUGCUUACGAGAAGUGGCCAAUGUUUCAAGAAACUCUCCGUGCCCGUGGGAUUGAACCUUUUUGUAUGAGCGCAGUACAAAGA
>2570|0|training
CAAAUUAACAAAGAAGUGAAAUCUAGACUGAGAGAGAUCAUCAUGAAAAGACAGAGGGGUAUGGAUACAGGGGAGGCUCCAAAGAAUGAUCUGUUAGGAAU
>2803|0|training
GCUUUCGGGAGGCACCAGCAGACGCGUUCCAUCUCCGUCGAUGCUGUUAAACCCAGCGAUACUUUCCCUCGUCGUCACAACUCUGCAACACCAGACGAACA
>2382|0|training
CUUGCAAUCUUCUGGAGACAUGUGGCCGUUUCCUUUAUCGGUCUCCUGAAACCACACUCAGGAUGACAAAUAUGCUGGACAUAUUGAUGCGCCUGAAAAAU
>4144|0|training
GCUCGAAGCUGUUGGAAAUGGUUGCCCUGAUCUGAAGCAUGUCUCUCUGAACAAAUGCUUGCUUGUUUCUGGUAAAGGACUUGUCGCUUUGGCCAAAUCUG
>3213|0|training
GAAGUUCUUAUCGGGAGAAGAUCAUCAACAUUUGGAUUACGCAAAGAUAGACAAUGACGAGACUCUUGAUGAUCAUUGGCUUCGAGAGAUUGGCCGUGACG
>4153|0|training
AUUCAACGGAAGGCCUGCUAAAAUGGAAGUAGCAAGGUACUUUUUAGAAAACUCUGGAGUUCUCCAAAAACUUGUUCUGCAUUUGAGGUGUUCCACGCAUG
>4152|0|training
AAUAUCGAUCCAUCAAGUGCACUUGCAUCUGAUGGAGGUCCACCUGAUGAACCUGCAUCUGCUGAAGGUUCACCCGAUGUAGGCAUAUUUGGUAUAAGUCC
>4101|0|training
AGGUGAAACUUUUCGAGGCCGACUCUGCGAUUCUCAAAGCUUUAAGUCGGACAGGGAUUCAAGUUAUGGUCGGAAUCCCUAACGACUUGCUUGCUCCUUUA
>2707|0|training
GGUCAGGAGCUUUACACCAUUGAGCUCCCAAACAAUGUUAGUGAGAUCAAACCAGGACAAGAUGUAACAGUCGUCACAAACAAUGGCAAAUCUUUCACAUG
>3692|0|training
GCGGAGCUGUUCAUCUCGACGACGACAAUAUGGUUAGCGAGCCUCAUGAGACCAACAGAGAUUUGCUCAACAGGUUGUCCAACAUGGCUAUCUCCUUCUAC
>2265|0|training
AUGUGAUGGCUGUAACCCCUACUCGACUCUACUCGUUUACAGGGAUUGGAACAUUAGAAUCUGUUUUUGCUAGUUAUAAAGAACGAGCAGUUCAUUUUAUG
>727|0|testing
AUGACCUUCAUGCCCUCGACACUCGCCAAACAGAUAAAUCUGUCCAUGAGACUGAUGAAGAGGUGAAGCAAGAGGAAGAUCAAGAUCGGGACUAUGAUAUG
>827|0|testing
CGAUAUCGUGGCACAACUAAGGACGAGUCGAAUUUGUACAUUUUUCUUGAACUUGUAACCCAAGGGUCCCUUCGAAAACUCUACCAAAGAAACCAGCUUGG
>3300|0|training
UGUGGUGGAUGAUCUAGCAAAUAAAAUUGCUAUGACAAAUGAGGAUCUGAACAAGCUCCAGUACAUGAACAAUGAGAAAACGCUCUCUCUGCGGAGGGUUC
>2301|0|training
GCAGAUUAAGCUUGGAGUGCCUCAUUCUCUUCACCAGCAGCUGGAUUUGGACAAGGUUAAGUCUAUCUUCCCAUAUGGGAAGAUUGUGAAUGUAGAGGUGG
>4186|0|training
AGUUAUCGGAGUUGGCGGAUUCGGGAUGGUUUUUAGAGGGUCUCUUAAAGACAACACCAAAGUAGCUGUGAAGAGAGGCUCUCCUGGUUCAAGACAGGGCU
>3572|0|training
UGCAAAAGUCGCUGACUUUGGUCUUUCUAAAGAUGUAGCUUUUGGACAAAACCAUGUCAGCACGGCCGUGAAAGGAAGUUUCGGGUACUUAGACCCGGAGU
>3318|0|training
UGAGAGCAGUUGCGACGGUGAGGAACAAAAACAAAGAGGAUUUUAAAGAAACUUUGGUUAAGCAUUUGGAUGCUUUUACUGAUAAAAUUGGUAGAAACGUU
>2768|0|training
AUGAAGAAACUCUUGCUGUUCGGUCUAGACAGUACAACUCAACAGGGCAGACUGAACUCCUCACUGACUGGAAAAAGAUUUUCAGCCGGGCAUCGGUUGUA
>2288|0|training
CUCAAGACGAACAUAACCACUCUGGGACCGCUAGUUCUACCAAUGUCUGAACAACUUCUCUUUUUCGCAACACUAGUGGCGCGAAAAGUCUUUAAUGUGAA
>3059|0|training
AGAGGAAGAGGAUGAUGGUGCAAAAGGUAGUAAAUCAGAGACAACAACAAACUCACGACACACUAAAGGCGGAAACAAAGAGUUAGAUGCAACCAAAACGG
>3705|0|training
CCACCUUCCAAGGACAGAUCUUACGAAGACAUGGGGAUUUAUUUGAACGGACUUCAAAAGGAUACUACCGUGCUCAUGGACGUGCUGAUGACACAAUGAAU
>2125|0|training
GUCACAGCUAGGGCAACUGGUUGAUGUUACAAAUGCUCGUAGAACAAUAGACAUGGGGAUACCGUUAGCAGCUACUGUCGCGACUGUUUUGGCUUCUCACA
>3729|0|training
GGAGUACAAGAGAGUAUUACGGUACAGCAGUACGUGAAACACGAGUGAAAACCGCGCCUGUUCAUGCCUCUGCGAAUUGGUAUAUUGAGAACGUCUCACCA
>2839|0|training
UUACAGAGGAAUUAGUUGCGUUUGUGAAGGAUCUUGCGAUGCAUCCUGAGACUUGGUUGGAUUUUCCUUUACCUGAUGACGACGAUAGCUUUGAUGACUUU
>3841|0|training
AAGAUUACGGAAAAGAAGAGAGAGAGGCUCAAUGGGCACUUGCUCAAAGGACACUUCACGGUUUACAGCCAAAAGAAGCUGUUAACAUCUUCCCUGAGAAA
>3341|0|training
GGCAACAAGAAAGUUGAACUUUUUGAUACUGGAGCUGGAGUCAGCGGUGAACCCACAGCUGAAGAAAACGUCCAAAUGGCUUCAACAAUGUCAAACCAAGA
>3024|0|training
UUAUGCACAAUCACUUGGCAUUUACAGUCCGCUAUCACAGAGAUAUCCAAACUGAUGCUGCAAGAAUCGUGGGAUUUGAGGUUAAACCUUACAGUGUGAAG
>3356|0|training
AUAUUUGACAUCAUAAAACAAAUCUGUGAUGCUGUUCAAGCAAGAGCCGAACAAGACAAAAAUCAUGGAGUCAUCCUAAUUCCUGAAGGGCUUGUUGAGAG
>705|0|testing
CAAUGGGCGGUUCCGGCUUUCUCUUUCCCACGGUUUGUGCAGCUUUUGAAACUCCGUUGUUACAGCAAAGAGGUGAUGUCUGGAUUAGUAAUUUCAAUUGG
>2232|0|training
UUAUUGAUGCUAGGGAUCCACAAGGUACUAGGUGUCAUCAUUUAGAGAAAACUUUGAAAGAGCAUCACAAGCAUAAACACAUGAUUCUAUUAUUGAACAAG
>3007|0|training
GUCUUCCCCAAUUGGUUUAGCGCGACAAGAGCAUCAACGCAAUGGUGGGAACAUCAAGCUCCUCCGCCGGCGACCACACCCACACCGUCGUGAUAAAUGCC
>542|0|testing
GGGAUUCUAGCAGUUGGUAGAGGAAACAAAGUGGUUGAGCCAGUUAUUGGACUAGAUGGAAUUGAGAAGCCUUCUGUUGUGACAAAAAUGAAUGUAACGUU
>2539|0|training
CAGAUAGUUGGUCGACUGUGCAAGAAAGAGCUUUGGUUCAAGCUUUAAAGACAUUCCCGAAAGAGACAAGCCAAAGAUGGGAGAGAGUAGCUGCAGCUGUC
>3435|0|training
UCAUACUCGGCUUGUUGAAGACAAAGGAGGUCAGAACUGGAUUUCACGAGACAAGAACAAGUUCAAGUUUCCUGGAGGUGGUACACAGUUUAUUCAUGGGG
>3182|0|training
GCUCACCAUGUUGGUCACGCCUCUCACAACCCUUACGGGCAUGCUGUAGGACAUGGAGGGUAUGGCCAUGCCCCUGCUCAUGGCUUUGGCCAUGGUGGUCA
>482|0|testing
CAUCCAAAUGUUAUUCCAUUAAGAGCUUAUUACUACUCUAAAGAUGAGAAACUUCUCGUUUUCGAUUUCAUGCCUACCGGAAGCUUAUCUGCUCUUCUCCA
>584|0|testing
GAGAGAGACCUACGAUCUGCUCUUGAAGUUGGUCUAAGCAUUUCUUGUGGACAAUUUAGCUCACAAGCUGCGGAUUCCAAAACAAGGGCAGAGCUUGAGGA
>3981|0|training
UGAGCUCAACACUCAUUCUGAUACAACAGUAGCAAAAAUGCUUAUUGGGAACAAAUGUGAUCUCGAGAGCAUAAGAGCGGUGAGUGUUGAGGAAGGCAAGA
>2452|0|training
AGUGAAGAAACAGUAUAAGAAGAUGGCUGUAUUGCUUCAUCCUGAUAAGAACAAAUGCAUUGGAGCUGAUGGUGCAUUUCAUCUCAUAUCUGAAGCUUGGA
>2442|0|training
UGAUGCUUUUGAUGUUGAUAGUUUUGUUGACACAACUAGUUUGAGAAGAAACCGUAGAAGACCUUCACCAGCCGUACGAGCUUCUUAUCAGAGAAACCGAA
>3012|0|training
GACACGACCAGACUGGUGGAGUUAGCUAAUGAGUUUAGCCGCAGUAUGGGACUUAGCAUCCCUCCGGCUAUCCCUGUAAAUAUUCUUGGCAAGAUGGGUCU
>3987|0|training
AACAUGUGACACGCGUUGAUGACAAACUUGAUCUUAAAAUGUUUGUGGGGACAUGGAACGUGGGAGGGAAGUCGCCACAUGAAGGAUUAGACUUAAAAGAU
>3645|0|training
AAGAAGAAAUCUCGAACUGAUGAGAAGGUGAAGGAAGAUGUGAAGCUCGAACAGAUAAGAUCAUCUGUAAACCUGUCAUUCCAUUCGUUUACAGAGAAAGU
>3233|0|training
UUCUGGAUCUCAAACUGCCCGGACACCGAAUACCUCAAAGAUUUCAUGAAACCACUUAAUUUGCGCGACAAAGACCUCCUGAUACUCCCUGUAAACGACAA
>3635|0|training
CUCCAACUCAUCAGGGAAGAAAGAGCUACAGGACAUUGUGCUACAAAGGAACAUGCGUGGAUACAAUGGUCUGGAUGAUCUUGCAGUAGCUUGCAAGGCCA
>3536|0|training
AGGACUAUGCUGAUAUUCUGGAGUUUCUUGUUGAACGGUGGAAUGUGGAGACUUUGACAGACCUUUCUAGUGAAGGACACAGGGCCCAGGACUUUGUCUGC
>648|0|testing
UGAUUAUCUUUGGUACACUUCAAGCUUUAAGCUGGAUUCACCCUGCACGAACCCGUCUAUCUACACAGAAUCAUCAGGACAUGUUGUCCACGUGUUCGUCA
>3294|0|training
UACAAGCCUUUAGAAGAUCCACUGAUUAAGCGGUGCAUUGAAAUUGUUGAACAUGAAGAUGAUCCGGUUUCAAAACCAAAAGAAAUUUGGUCUAAACUAUU
>2726|0|training
GGACGUUUCUGAAUCUCAGAGCGUCUCUGAAGCUACUCCUCAAGUGAUGGACACUACGGAGACCGGUGACGGGAAACUAGCUUCUCGUGCUCGUAGCUUGA
>2105|0|training
UGAUCUAAGAGACGGCGUCGUUUCGACGGAGGAGUGGAUGAAGACUAUGAACUGGUCAGGAUUGGGAAUGUUCUCGACGGCGGAGAGGCGUGUGUGGAAGG
>2919|0|training
CAGCGUGAAUUGAUUCUUCGCCAGGCCUUACAAGCUGGAUUUGGCGGUGGACUUGUUGUUGACUAUCCACACAGUACUAAGAAAAGAAAAGAGUUCUUGGU
>4160|0|training
UGAUGCAAGCAGUGACUCCUUCAGCUCUGUGCCGUCUCUAUUAGCAACAAACCGCUCGGUUUCGAUAUCCGGUGCUGUUGCGGUGGAUGAAUUUGAUGACA
>3749|0|training
GAGGAUCAAAGAGAACAUCAAAGUGUUUGAUUGGGUGAUCCCUGAACAAGACUUCCAAGCUCUCAACAGCAUCACUGACCAGAAACGAGUGAUAGACGGUG
>458|0|testing
GAUGGAUGGGAAAAGCAGAGAAGCAAGGUUUUGCCACUUCCACAGGGAAGACCAAACAGUGCACCUUCAGAUACGCGUGUUCAGUUCCAUCAAGAUCAAGC
>3167|0|training
UCUGUCACAACUACAUCCGUAGAUUCUUCUUCUUCUUCAGAUUCUAAUAAACCAGUAAGUGAAUCAGUUGAAUCAAGCAAUGGCACUGCCAAAAAAGCACC
>3506|0|training
ACGCAAGUACGCCUAUUCCACCAUCAAAGCUGGCCUCUGAUUCCGCAAGGACUCCAGGAUCAUUUCCACCAAAGCAUCAUAUGCCAGUGAUUGACUCUUCU
>4042|0|training
GAGUGCCCACCGGUUACUAAUACACUUGCUAAAGGUGAUGUCACACAAGGACUUCUUGAAACAACGCAGCGACUAGCCUCAGUUUGGUCAAAACGGGAGUU
>3140|0|training
GAUGGAAUCGUGGUGACUCAGGCGAACUAUCAGGCACUCCAAGCUAUCAAACACGAACUCAUUGACUUCACCGGAGUUCUCAAAAGCUGGAACAACUCUGC
>652|0|testing
UACGUCAACGACACGAGCCAAGUAGGUGAAACGAUGUCGUUUCUCGACGGACUUAUCCACGUCACCAGCAACGCGCUUAGCAUGAUGGUAUCGUACGAUAA
>3988|0|training
AUUGUUAGGAGAGAGAGGAGGUUAUAAAGGAACAAUCGUUGUAGUCAGAAACAAGAUGACCGGGGAGAUUAUAGCGGAAGGUCGACAUUCUAUGUUUGGUA
>2175|0|training
AGAGAUCAAAGAUCUGGACCAGGUGCGUAAGGAGAGACAGCAAAAGGCAAACAAAGUUUCUUAUCUGCAGAGCAAGAGAGGCGGAAGAGGUGGAAGAGGUG
>3607|0|training
GCUGCGUCGCUUGGUGAAGAGGUUUAUGAUGCAUUGAUGCUUGCGAAGAGACUAGGCUCGGAUGUUCGAGAAGGAAAGCGUAGACAUUUCAACUAUAUUGG
>3239|0|training
CGCGUGAUCAGGUCUCUCGUGUUACCAAGAUGUUGGGUGAUGAGUAUGGAACCGCGUCAAACAUCAAGAGCAGAGUCAAUCGUCAAUCUGUUUUGGGGGCC
>2881|0|training
CAAAGCCAUCAUUAGUUAAAGAAGACAAAACUGUUCGUGUUCUCUCUCAAACCUUAACGAUUCCUCAAUUCUUUUUUGUUUUGCAGAGUAAUAGAGAUUAG
>512|0|testing
AACCUGUCUUUUAGCUUGUGAACCGGGCUUAUCUUGCAACUUGGUAAAAGACUAUAUUUCACCGACAAACACUUGUCCAGGCAACUAUGCUGGCGUCAUCC
>3910|0|training
GGCAUUUUUUAGAACAUAUUAGCUUCGCUCAAAUAUCUCUGUCUCAAAAGACAAGUAGAUUCCUUUUUUUUACAGUAUCCAAUAAUUUGUAAUCAUAUAAA
>3197|0|training
GAGUAUGCUCGAGGAAUGAUAAGCGGGACUGGAUCGUCACUGUUUGAAGAACUCGGUCUUUACUAUAUUGGUCCAGUUGAUGGGCACAACAUAGAUGAUUU
>2969|0|training
UCCGCUCCAUAAAUCCACAGACCAUUAUGCUUGGGCAGGAACCCCGUCAAACAACAUCGAACCUUGGGCACUUGAACAAACCAUCGAUCCAGGCUUUGAUU
>3863|0|training
GUUCAAACCAACAAUCACUAUCGCAUCGAAUCAAGAGAUUCUUGAUUCAGACAAGAAUAAUUAAUUCGCGGAAUUUUCUGAGUGUGUUGACUGAGAAACGU
>2992|0|training
UCAAAGCAAUCCAAGCCUCACAACAACAAUCAUCACAUGAAGCUAUGGAGACAGAUAAUAAUAAUAACAAGUCACAGAACCAUCUGACAAACGGUGACAAA
>2599|0|training
AAGAAGGCGUAGAUUUGCCGAGAUGGGUCCAAUCUGUUACCGAGCAACAAACACCGUCCGAUGUGCUUGAUCCCGAGCUCACAAGGUACCAACCUGAGGGC
>3654|0|training
UCCGGUUAUGGGAGGAAACCGGAAUCUGAGUACGGAUCUGGCUAUGGUGGACAAACGGAGGUGGAGUAUGGUCGGAGACCUGAGCAGAGUUAUGGAUCUGG
>4127|0|training
AGUUUUGGACAAGAUCAUCGAUAUUUCAAUACCAAAUCAUGGAAGAAGAGACAAAAAGUGUAUUGAUUGUGGAGAUCAAUCCAAUCUCGGUGGUGUAAUCU
>2486|0|training
AUUGCUUAUCUCGUUGUUACUUAGGGAAGUUAAUGAGGUUGGUUUUAUGAACAGGGAUGCAUAUGGAUUUUCUGUGAGGCCUCAGCAUGUGCAAAGAUACC
>4015|0|training
CCUCGUUGUGUGACAUUUGGAGCUCCUUUGGUUGGUGACUAUAUCUUUAAACACGCGCUUGGGAGAGAGAAUUGGAGCCGGUUUUUCGUAAACUUUGUUAC
>2363|0|training
CAGCAACGAGCGUUUCAUCAUAUGGGUAUGAUGGAGCAAGAGGCAUGGAGACCGCAACGUGGUUUGCCUGAACGCUCCGUUAAUAUCCUUAGAGCUUGGCU
>2708|0|training
UUACUCUAUUCAACGAACUAUACUAUUUCAACUCCGGAGGAACUAUCUGGACAGAUGGCUUGCCUCCCAAGGAAAGCAUAGAAAGAAGCAAGGUUACAAAU
>671|0|testing
GUCCUGAGCAUCUUUCUCCAAAGAAGAUCGAACUUCACAAACGGAACUAGACAGAUGUUUUUACUAGUGAAGUGCCUAUGUGUUGGUUCAAUCACAAAGUC
>3107|0|training
GUGCAUAUGAGCUUCAGGCUCUCCUUGCUCUAGAUGCCCGUGCUGUUGAGACUAUACUCCCUUUAGAUGCUAGUUGCGAAGACAUUGAGGUUGACAAGGAU
>2186|0|training
GGCACCGUUUACACUGGAUCCGCGGAUAGACGUAUCCGGGUUUGGGCCAAACCGACCGGUGAGAAACGUCACACGUUAGUUGCGACUUUAGAGAAGCACAA
>2374|0|training
AAUAUGUGAGGAAAGGUUACAAUAUCAUUGAAGACUUGUACAGUCCGCGAACAGCGUCCAUGGAUUUUGUAAAUGAGUUGGUUCGAAAACGUGGGAAAGAA
>2192|0|training
CAAAUAUCUCAUCUGCGUAGUACUCACCCGGAGUUAGUCACUGUUAUUGAACAAGCACUUUCAAGGAUAUCAUCUGGUAAUUUAGAAUCAGAUGCCUCUGU
>3048|0|training
CGCCUGCUCAUGCCUCAGAGAUCCAGCUUUGGCAACCUACUCCUCCAAAGACACCUUUAUCAAGAAGCAAGCCUAAAGGAAAAGGGAGAAAGUCCAUACAA
>3942|0|training
CGUGCAGGACAAGAUUGAAGAAUAUAGUGAUGAGAUCUUCAAGCUUUUGGACAAUGGAGCUCAUAUUUACUUCUGUGGGCUUAAAGGAAUGAUGCCUGGGA
>2322|0|training
UGCCAAAGAUGUGAAAUCUGGAUACUCUAUAACUUUUCACUUCACUUCAAACCCGUUCUUUGAGGAUGCCAAGCUUACCAAGACAUUUACUUUCCUUGAAG
>2212|0|training
UCAGGAACAUGCUAGAAUUGAAAUACAAGGAAUUUGAGAUUAUCUCCAAAACCUCCCUGACCCCAGAUUUCCCUGCCAAACUCUUAAAAGGCAUCCUUGAG
>3032|0|training
AGUCGUUAUUCGCAUACCCGACCUACGCGAAGAAAUUCAGGUUGUCGUAAACCAACUCAGCUCGGCAAUUCCUCAGACCGCUAUAAACGAGAUACCAAGUG
>4132|0|training
UGCUGCACAAUUGCCGGGAAGAACCGACAACGAUAUCAAAAACUAUUGGAACACGAGGCUGAAGAAGAAGCUUCUGAACAAACAAAGGAAAGAGUUCCAAG
>2165|0|training
GAUCUUUGGGAAACCUGUUUAUCCAAGACUACCGGAAGUUCGAAUGUUAGACUUUCAUGCUCUAGUGCCAAAUGAUGGAAGCUAUGUGGAGUUAAAGUUCA
>2724|0|training
GUUACAGCAAGUGCUUUUCCUUCUACAAGAAGCACGGAAACCAUCUCUAGACCUGGCAGGCGGUUAAAUCCUGGGCAGCCACCAGAGUCAGUUGCAUUCAG
>598|0|testing
UAGUCAGGCUUCAAUUGUUUCUGACACAACUGCAUUACUGACGGAGAAAGACCUUGAGGUUGAAAAGCUUAAGAAAGAGGUAUUCCAACUAGCACAACAAC
>832|0|testing
AACAAAUUUUGAUAUCUGAUUGGUGUUGAUUCCAAGUAAGAAAGAUCAAAACUUUAGGUAAAGUAUGGAUAUGGGUUUCCAUGAAAAUGAGCAAAAUCAAG
>3240|0|training
AUCACAGAGUUGGAUCAGAAAAUAUUAACUUUUUUCCAUAUGCUGGUGAAACCUCACAUGGAUUAGCUAGUUGUAUUGUUCGCGACUCAGAUAGUUCUCCU
>2453|0|training
CAAAUAUUCUGUUUAUAUAACGGUUAAGGAGCUGAGAACCGGUGGAAAGAACAAAAUCGAAGAGAUUUUGCGUGGAAUACCAAAUGAGAGAGUGGUUGGUA
>3156|0|training
CCAACAUUUACCCUCGUUACGCUAAUGAAACUCCCAGAUAUCGAAGUGGAACAGGGACCUAUUUUCCAAAUCCAAAGAUUUCUCCUAGGGAGCAGCGGCCU
>3017|0|training
CUCCUCCUCUUCCUCUUUCUCUAAUCGGCAAAAUUUUCUGCUCCUGAGAAACAAGUAGAGAUACUAAAGAUGGAAUCUUUGAACUAAAUUCGAAACCUUUU
>2752|0|training
AACUAUCUAGCAAAGAAGCUGCUUUAAAAGUUAUUGAAUGGGCUGAGAGAACUGGCAAUGGAAAGAAAAAGGUAAAUUACAAGUUGAGGGAUUGGCUAUUU
>3728|0|training
AUCGACGGCUCAUCACAGGAAGACGAGGCCGAAGAAGACUCAGCCUUGGGACAUUAAGAGAAAGCCUACUGUUUACGCUCCUCUUCCUCCUCUUCCGGCGG
>3980|0|training
CAGUACGGUUACCUCCCACAAAACAAAGAAUCCGACGACGUUUCGUUCGAACAAGCUCUCGUUCGUUACCAGAAAAAUCUCGGUCUACCAAUAACCGGUAA
>3611|0|training
CAGUCACAUUGAGGAAAUUGUUGUUUCUGCAAUCUCCUACCAUCUGAUGAACAACAAAGAACCCGAAUACAAAAACGGGAGGCUUGUAAUAUCUUCUAAUA
>3899|0|training
GAUGAGUCGAUGGAGUUCAAUGACAUGUUCUGGGCUGUUCAUCCAGGAGGACCUGCGAUUCUGAACCGUCUGGAGACAAAACUGAAGCUGGAGAAAGAGAA
>4052|0|training
GCUUGGGGAUGUUAUUUCUGUUCAUCAAUGUCCUGAUGUCAAGUAUGGGAACCGUGUUCACAUCUUACCUUUAGAUGAUACCAUUGAAGGAGUAAGUGGCA
>4184|0|training
UCCCAUUGUAGAUGUUUUAGGAAUUGCCAAGACCAGAUACACCCUGAUGAACAAGGCAAUUCUUGCUGCGCAAGCUAGUGUUGGCGGUAAAGUCAAUAAGA
>3040|0|training
UUUCCGAUUAUCCUCUCCGGAUUCUUUAAUCGACGCAGCUGUCCUCAGGAACAGGACAAAGCCGUCGCAGUCGUUUCGAAUGGAGGUCGUUUCGAGUAAUU
>2763|0|training
UAUGGAACAGUUAGACUAAGUGUGUUAGUUUGUUUUAAUCGCAAUCACAAACAAAUCAUAACCUCUUCUUUUCUUGGCUGCUUUAAUGAGUUUGAUUAGCC
>2365|0|training
AAACAGGAGAAGCAGAAGUACUACUUCUUCUUCUUCUGCUCUCUUCUCAGACCUUGUUUUGUACUUUCUUCUUCUUCUUCUUCUUCUUGUUUGCGAACUCC
>825|0|testing
UGGAGCUGAGGGUUUGAUACAUAAUGGAGAUCGCUUUCAGUAUAUUGGGAACCUGGGACAAAGUAAACCUCCCAGAGGACUAGAGAGUGGUUUGGUGUCUG
>2330|0|training
CAAAUUGGAUUAAUGGUGUCUAUCCCAACGUAACUUCAGAACACACAAAAACACCGGGCUUAGCUGUAGACAUUGAUUCUGCGCAGCACCCGCUACUUCUU
>578|0|testing
AGAAGAGAUGGAAGAAAUCGAAGAAGAGGAGGAAGAAGAGGAAGAAGAAGACCCACGUAUAGGGCUCACGUGCGGAGGAAGAAGAAACGGGUCAAGUAAUA
>3585|0|training
AUGGAAGUUACCAAGCAAUAAGGUAAAUCCGAAGCCGAAUCAUCGUCAGAACAUGAGCUCCAAGUACAGAAUCGAAGAGUUGAACGAGCCUCCUCCUCGUC
>3518|0|training
UGUAACAAAGCAAAGAAUUUGAGAAUGGAUCCGUCUAAGGGAAUCCAAGAACAGAGGAUUGUGAUUCCAAACAGACACAACGAGAAGCUGGUUGGUCUGCU
>2520|0|training
CAAUCACCUGUUCCGGUUCCGACUCCGGUUACAGAGUCGGCGAAGAGAGGACCUGGUCGUCCAAGGAAGAACGGUUCUGCUGCUCCUGCUACUGCACCAAU
>3665|0|training
GGCAGAGACACGAGAUCGAACCGGGCUUCUCUUACCGGGUUAUCAACAAGACCUAGUGACCCGUGUAGCUCAAGCUUCUAGAGGUCCAGUCAUUUUGGUCC
>695|0|testing
AACAAGAACAUCGAGCAACUCUUGAACUUUGUGGGGGAAAAUAGUCUAGGACCACGUCAGGUUCUAGCAAACCUGAAGGAGCUAAUUCGAAUCAUCCAAUC
>2359|0|training
GAAUAUGGUCGGAACACUUAUUUACAUGGCCCCUGAAAUACUGAGGAAAGACAUGUAUACUGAGAAAGCAGAUAUUUAUAGCUUUGGGAUUUUGAUCAAUG
>4195|0|training
UCAGCAACUCUUUGGUCCUCAAUGGAUGAGAGCUCGGCCUCGACGUGGAAACUGUGGAGGCUUCAAAUCACAAAAGAAUCUUCUUCUGCAGACCGAGAUUC
>3290|0|training
CAAGGCUACAUUCGUGUAUGGAAAUUACGAUGGUCAUAAAGAUGAGCCGAACUUCGACCUUUACUUGGGUCCAAAUUUAUGGGCAACGGUAAGCCGCAGUG
>2256|0|training
UUCUGGCCGAGACAACGGUGUUUACGGGCUUAACUUCACCGGCCAAACAAACCAAAUCAAUGUCUCUACUGGUUAUGUGGAGACACGUAUUAGCAAUUCGU
>3315|0|training
GUCAAACUUUCACUUCUCUCUAUAAACCAAACCAGAGCCGCCAUUUUCGAACACACUAUCUUCCUUCAAGCCCGUCGUCUCCUCCCGUGAGCCGCUUUGAC
>549|0|testing
CCUCGGCGGUAGCAGCGGGAAGAACAAGGCACUAUCAUCUACUACCAGAAACCUGACAGUAUUCAAAACAAAAUUCAUCGGGUGUAAAUAACUGUUUUAGU
>3708|0|training
GAUGGAGAUAAACGUCGGGAAGAGAAUCAGACGAGAUUUCGUGAAACUGGACCAAGGAAAGGUUUUGGUGUACCGGUUCAAGUUGCUGUUGAACGGUCGAA
>474|0|testing
GAAAACAGUGUUACUCGUCUUGACCUGGGGAGUGCUAAUCUAUCUGGAGAACUGGUGCCACAGCUUGCUCAGCUUCCAAAUUUGCAGUACUUGGAACUUUU
>2828|0|training
GCUUUGACGCAGACAAUUUGUGGCAAUAUGAAGGAUCUAUUCACGGUUGGACUAGGCUGGAUGCUCUUUGGAGGACUCCCAUUCGACCUGAUGAAUGUGAU
>3857|0|training
AGGAUCUCACUUGCUGCAGCGAAGAGCAGCUUCUUCGUCAAACACCAUGAACUUAACUAAUUCACCCACACGUUUGGAUCCAAAUCAUCCAUUUGAGCAGU
>2615|0|training
GAGACUACAGUUGUUUCACAGAGCAGAGAAUGUCUGAAAAAGCCAAGGAGACUGGAGAAGAGGUGCUGGGAAAUUCAGUGGUGGCGGACACUUCGCCGGAG
>4109|0|training
UUAAAAGAAACCUUUUUGAGAGGGUAAAAAAAGCUUCAAUUUUCAGAGAAACACAAAAGGCAGAAACAGAGAAAAACAAAUCAUCUAAUUCAUGAAACAGG
>2595|0|training
GGUGUUACUUAUGCAGCUGCGGCUACUAUGAUCCUCUCUGGAAUGGAAGAACAAGGUUUCACCACUGCUGAGGGAAUUUUCACAGCUGGCUGGUCAGAAGA
>3554|0|training
CGUCUUCUUUGUCCUCUACAUCUGGUCUAAGAUGUUCAAAAGAUAAAAAGACUCUCCAAACCUACGAUGAAUCUUCAUUUCAAUCGGCGAAGAAUGAAAUC
>2109|0|training
GAGGAAGUGGGGUACUAGUUUCUCCUGUAACAUACAUUUUUCAUGAGGAGACUCCCAGAUGGAGUCAGCUUCUGAGUAACCUCGGCCUUUGAUGCUGCUUC
>3058|0|training
UAACUAUUGAACAAGAAGAGGUUGCGACUAUGUUUGCAGUGAUGAGAGAGACAGAUUAUUAUACUAAACCUCAAUUUCGGGAGAAUUUCUGGAAUGACUGG
>2700|0|training
CCUGAUAGCAUCUCUAUUGGUUUUAGUAAUCUCAAAUCUUGUUCACAUGAACAGCAUUGUGCACGCGGUCUUAUCAACCGUAAGCGUUGUGCUCUACUUCU
>2397|0|training
CAUCUGAUACUGGUCCACUCAGUAACUCGUCCCUUCAGAGUGGACAGGGGACCCAACAAGCACAGCAGCGAUCAGGAUUUACCAAACAGCAACUCCAUGUU
>4076|0|training
ACUCGGCCCGAUCACUUACUUAUCCGGCGGAAUAACAUUCUUACCCCUAAACCUAAUUUUUGGCACUCAAGUAUAAAUACUUGUUCUAAGCCCUAACCCUA
>3727|0|training
UGCGAUGGCUUUUUUGAGUAAAUUCGGGAACAUAUUGAAGCAGACCACAAACAAGCAACUCAAUGCUCAGGUUUCUUUAUCAAGCCCUUCGCUUUUUCAAG
>446|0|testing
GAUCAGUUUAGUCAACUUGAGCGGAACCGUUCAUAUCAGCAACAACUUAGACUAGAAUUAUUGGAGCACGGUCUUCCAUUUGAGAGAUCAGCAUCGGGGCU
>2386|0|training
AGAUCUUUCUCUCGCACAGUUAUCACGGAUUAUCUACCUAUUUUCAAGAAACAUGCACGACUCUACCCUCUCUCUUAGCAUUCAUACAACAUGUGCCCGAC
>816|0|testing
CUCUGCACCUUAGAGAUUAAUACUCUCAAGAAAAACAAGUUUUGAUUCGGACAAAGAUGUUGCAAGGAAGAAGAGAAGCAAAAAAGAGUUAUGCUUUGUUC
>3267|0|training
AUCCUCACGGGAUUAGAUCCAAAGUCUCAAACUUUGAUCCAAAAACACAAACUUUGUUCAAAAGACAUAAACUUUGAGCCAAAGUCACAAGCUUUCUUGGU
>3389|0|training
GCUUCCAUUACUUGCAUCAUAUCUGUUUACAAUCAUUAUGAUUCUGCGGGACUGCUAAAUUACAUUCUUAGUUUGUCGGUUGAGGAGCAAAACUCUCUGAG
>2792|0|training
GAUUUAAAGGCAGUGCAUCAGGAGAGGUGAAGGAGGAUGAGAAAUCUGAAACCUUCCUUGUCUUUGAGAAGCAGAAGAAGAAACGGAAGCGUAGUAUUAUG
>2830|0|training
UAUUUCCUUUCGAUAUUUUCUACUUGUCAAGUCGAUAUUUUCUGCUGAGAACAUUAUGGAGGAUAGCUUUUCCACUGCAGCCAAUUACAUUUCCAGACUUC
>766|0|testing
CCUCUUUGGUGGAGAAGAUCAACAAUUUAAUAACGGCUAUGUGAUGUCAAACCCCAUCACAACUCCGGGAAUCACAUCUUGUGCUACGGAAAUUAACAAGG
>3722|0|training
UGGAUUUACCGAACCAAUGAGAAACAGUAUCGAUGCAGUCUCAGACCGAGACUUCGUGCUGGAGUUCUUAUAUACAAAUGCCAACACCGGUAUUCAUUUAU
>2248|0|training
GGGACUGAAUGCACUAUGGAAGAUGUUUCUGAACUGGAAGAGGUAGGUGAACAGGAUUUGUUGAAAACUUUAUCCGAUACGAGAAGCGGGUCUUCCAAUGU
>490|0|testing
UAAUCCAUUUCUCCGAGAAACCAACAGGAGUCGACCUGAAAUCAAUGCAAACAGACACAACAAUGCUUGGACUGUCUCAUCAAGAAGCAACAGAUUCUCCA
>2149|0|training
CUUUCCCAUCAGGAGGAUUGUACUUCAGGAAUGAGACAUGGGUUAACGAGACAAGGGGGAAACAUGUCAUAGUCCACAAUAACUACAUUAUCGGUUACGAC
>3187|0|training
GGCUCAGAGGUUUCUUCAUCAGACAAGCUUCUCGCUGGAGACAAAACUGAACCUCAAGGCCAAACCGAUUUGGUUGCGGUCAAGGAAUUUCCCAGUGCAGA
>2648|0|training
GAGGUUUCAAUGGAAGCAAAUGCAGAGAAUGGUCAGAUGAUUCAGGGAAAACUCGAGAGUGUCCCUGUGGGGAUUGAAGACAUGUUCCUAAAAGCUCUUGC
>2981|0|training
CUCGGUUUGCUAUGUGCAAACCUUGCUCCAGAUUCAAGACCGGCCAUGGAACAAGUGGUGCAAUACUUAAAUGGAAACCUAGCUUUACCCGAGUUUUGGCC
>3625|0|training
AUUGUACACGGAAGACGAUAAGAAGAAGUUGCCAGCACUUGGAGGGUUAGACUUUACGAGCAGGUCGGAGUCCGAGACAGAGCCGCUUCAGUCUCUAUGAC
>767|0|testing
UGAAAGAGACGUGUGAGAAAGACUCGAACAUGAAUGUAUGUGGCAGUCAAACCGAUGCUGUUACUAGUGAAGACUUAGCUAUGACUCUGUUUAGUAGCAAC
>2507|0|training
UAACAUUCUUAGGAAGAAUGUUUGUCUAGAGAAAUUGCUUCUGGAAUCAAACACUAAACUAGAUGGUUCUAGGGAGAAGACAAAGGAUCUGCAAGAAAGAU
>3412|0|training
UCUAAAAUCUAUAGGUGCUGAAGAUGACAAGCCAUCUGCGAUGGACGUGGACAGCGAGAAUGGAAACCCAAAGAAGAGUUGCGAAGUCGGUGAGAGAGAAC
>3072|0|training
GUUGUAGAGCUGUUUCGUAUUUUAACAAAUAGUGGAGUAAUCGCGAGAAGACCAGAUGUUGCAAAAACUGUAGAGCCUCUCUUCGCGGUCUUGCUGCGGUC
>776|0|testing
GAAGAAGAUUCUGAAGAACCUGCAGAAACUGCAGUUAAUCAGUCACAUGAACCAAGUGGGUUGACAAAUUACCAACUUGCAAGAGACAGAACUCGCAGACA
>2626|0|training
UAUGAGAAGGAUGGGAACAGAGUCAUCAUGAUCGAAGAACUUGCCACGGAACUCGGACUAGGUCCAUCGGUGCCUGUUCAUGUUGUUCUUCAAGAUUGGAU
>3144|0|training
CGCAAGUAUGGGACGCAACUUCCGGUGGUGGGACUAUCUUAGACUCUGGAACCAGCCUCACGUUAUUGGCUGACGCCGCGUACAAACAGGUGGUUACAGGG
>3192|0|training
AGUUUAGGUUGCUGAGUAGUGUUGGUGAGAUCAAGAGAGGUGAACGUAAGACAUUAGACAAUGAUGAGAAAAUUGAGAGAGAGGAACAGAAGAAUGUGGAA
>2138|0|training
UUGCUGAAAGAAGUGGCUCUUGCUGGUGCACCAGGAAGCAAGGCGAUGAAACAAGUCACACAACAGAUAUUCACUUUUGCUCUGAAAUUAGCUGGAGAAGG
>2581|0|training
AUCACGCAAUGUCCUCAGUAAAAAAUUCAUGGUUGGAAAGGACGCUUUGGACAACAUCAACCUUUUCUCUAUAAUAACCAUUAUCUCCUUUAUCUUACUGG
>3909|0|training
UUUGGUUCUCGAAGGGCUUUACAAUGUUCAUGUUUGUGCUCCUCAAACGGACAAAUCAGCCUCUGCUCAUUCUACUACUCCAGGAGAAACAAUCGCUGUAA
>2590|0|training
ACCAAUUAUACAUCGGGAUCUCAAAUGCGACAACAUUUUUAUCAAUGGAAACCAUGGAGAAGUGAAAAUAGGAGAUCUUGGUCUAGCCACUGUCAUGGAGC
>3603|0|training
CGCCAUAGAAAGCCAUGAAUGGAGAAUAGUAACUGGUUGUGACCCCAAAAACACUCGGUGGAGCUACCACAAUGGAGGAUCGUGGCCAGUGCUGCUAUGGC
>3295|0|training
AAAGACGAGAACAAAGGACGGAUAUAACCCCUUACUUGAUGACUUCAAGAACACUAAGUUCUAUCUUAGUGUCCCAACACACAACACUAAGUAGUAAGCAA
>2378|0|training
CUUAGUGGCGUCAUACCGAGUAAUCUGUUCAUAUCUGCAAAGUUGACGGAACUCAACUUGUCAAACAAUAAUUUCUCUGGUUCUCUUCCUCUUCAAGAUGC
>647|0|testing
AGGACAGUACUUUGAUUAUGCAGCUUCUUCGUGAUAACCUCACUCUCUGGACUUCUGAUAUGCAGAUUUGGAUAUCAAGUUUAUUUGAUGCAUUCUUCUGG
>761|0|testing
AUGUUCCUCUUUACGCUAACAAAGUCGGACCGUUUCAUAAUCCCAGUGAAACAUAUCGAUACUUUGAUCUUCCGUUCUGUUCAUCAGCUCCUGUUAAGGAG
>2639|0|training
GAGGAAGAAGAAAGAGUCAAAGUUGUGGAAGAUUCGAUUGUUGAAGAAGAACAAGAAGCUUCGAAAAUUCUGGAUUCGUUUGAGGAAGAAAUAGAAGCUAC
>3686|0|training
GUUGGGUUAACUGCUGCUGUGACUUCUGACCAAGAAACAGGGGAACGAAGACUAGAAGCUGGUGCAAUGGUCCUCGCUGAUAAAGGUAUCGUGUGCAUUGA
>2514|0|training
UGUUCUCAUUGUCAGGCUUAUCGUUGAAUUUCCGUGAUAAACAAGGGUGGACUGCUCUUCAUUGGGCAGCAUACUACGGAAGGGAGAAAAUGGUGGCUGCU
>4123|0|training
GAACUCGAUCUCGACAAAACGAAAUCAGUAUUACAUAUAACAUUAACAAAACAACUUCAGAUUACAGAACAGCUUGAAUCUCAAGACGAAGAACGAAGAAA
>2478|0|training
UUUGGGAAACUCUAAUUUGAUCUCGAGAUCGCUAACAACGAUGGAAGAAGACAAGCAAAUGCACGAGGAGAAAUCAUCUCUGGUUAAAGAAGAACCGGUUC
>3934|0|training
AAAAAUGUUAUCUUCAAAAGACAUAAAUUUUGUCGGCUACACAUACAAAAACUUUGAAAUCGUCAACGAUUAUCAAGUCCCCGGUAUAGCCGAACUAAAAA
>799|0|testing
ACCAAAAGUAAUCAUAUGGCGAAUCUAAUUUCGUUUCACGAUGUGGCUAAACAUAAGUGCAAGAACGAUUGUUGGAUUCUCAUCCAUGGAAAGGUCUAUGA
>3497|0|training
GGGCCAUCCAGAGCCAACAGCAGUAGGUAUUGAUUAUCAUCAGCUUGAAAACAAUGUUCAAACCGGUGAGGUUUUAAACAAGAAGGUAACUCAAGAAAUGU
>811|0|testing
AGUCGUUAUUCGCAUACCCAACCUACGCGAAGAAAUUCAGGUUGUCUUAAACCAACCCAGCUCGGCAAUUCCUCAGACCGCUAUAAACGAGAUACCAAGUG
>2731|0|training
AAAGGUGGUCUCACCAUAAACCCUGAUUUCUUUGUGGACUUUGGUGAUGAACCAGACGGUCCUUCACUAGCCCACGAGAUGAGAUAUCCAGGUGGAGACUG
>3396|0|training
UAAUGAGAUUGUGUCAAAGCGAGCCAAGGAGGCUGAGACUGACUCAAAAGACUUCUUGUCAUUGAUUUUGAAAGCUCGAGAGUCCGAUCCUUUCGCCAAAA
>3716|0|training
AUGUCUGAUCAUCUGUUAACAACUUACGAAUCUUCAUGUAAGAGACUAAAACUUAAUGCCUCGGGCAAAAGAUUUCCUUCACCAACCAAUGUUCAGAAACA
>4176|0|training
CGUAGUGGACAAGACUCUUGAGAAUUUUUCCGGUGAAUAAAAACCAGUAAACAACCGUGAGGGAUAUAUGGAUUGAGAAAAGAAAACAGCCGGAAUAUUCC
>2172|0|training
ACAUGCCGAAUUGCAUUAACAAUUGCUACAGCCUAGAACUAUUCUGGAAAACCUGGCAUGCCUCAUUUAAUAGGUGGCUUAUCAGGUAUAUGUAUAUUCCU
>3127|0|training
UCAAACAGUUCACUGAUAUUCCCUCAGAAUCCGAGUGGGAGAGAAAAGAAACCCUUCCACCUUCGAAUUGGCCCUUCCAUGGCAAUGUACAUCUCGAAGAC
>532|0|testing
AACAAAUCUUCAUUCCAACAAUGGCGAUUCGUUGUGUAGCGAGUAGAAAAACCCUAGCCGGCUUGAAGGAGACAUCAUCGAGGCUAUUGAGGAUCAGAGGG
>3904|0|training
GAGAUAGAGAAAGGGGUAUGUUGUUUUCCAGAUAUCUUGCAUGACAAGAAACCUAAACCUCUGGAUCCAAGAAACAUAUAUCAGACGGUUAAGAUCAACCG
>3139|0|training
UUUUUUCCUUUUUUUUUUCAUUUCAAUAUUCUACCCGAAAAAGAUUCCAAACUUCUACUUUUCUACACUUGAUCACCACUAUAAUCGAAGAUUUAUGAACA
>2373|0|training
UUUCCCUCUAAUGUGCUUUAAUGAUAAUGAUCAAAAGCUUUGGGAGGAAGACCCUCAUGAAUAUGUGAGGAAAGGUUACAAUAUCAUUGAAGACUUGUACA
>3743|0|training
AGGGUAAAGAUGCGAAUGUCAUCGCCCACGGAGCAAGAAAUAGUGGUAAAACACAUCUGAUACAGGGAAAUGAGAGGGAACUUGGUUUAGCUGUCCUUACA
>3710|0|training
AUGUUGCUGAUGUACAAAAAGGUUCAAGUGUUGUGAUAUUUGGUCUUGGAACUGUCGGUCUUUCUGUUGCUCAAGGUGCCAAACUUAGAGGAGCAGCUCAA
>547|0|testing
ACGCUUUUCUGCUCUCCCAAACUAUUCCGCAUCAGAUGCAGAUUUCGAAGACCAGGUUCUGGUGGAAGGAAAAGCUAAAUCAAGAGCUGCCAUUCUCAAUA
>3068|0|training
UUGACUGCUCAGAAAGUCCUUCGGAAGCAGGGAGAAAGAUGGGAGAGGAGACAGAAGAUGGUGAUUGCAAUCAGACUGGGAUAAACGCGUCUGAAACAGUG
>3637|0|training
AAUGAUAUCCAUAAACGCGGAGGAACAAUCAUUGGGACCUCAAGAGGUGGACAUGAUACCAACAAGAUAGUUGAUAGCAUUCAAGAUCGAGGAAUCAAUCA
>2541|0|training
AAGUUCCUUAUGAUUGGGGAGAAAAUUGCUGAAGAGAGAUCCCGUGGUGAACAAGCUUUCUCAAAAGGUGCAUACUUCUUAGGAAAAAUGGUGUGGGCUAA
>2988|0|training
AGUUGAGAAAAGAGGAUUUGCAAGAAAUCAGGGUUCAGACAGAGACAGAGACAGAGACAGAGAUCGUAACUCAAAGAGAAGUGAAAUUCAAUGUCACGAAU
>3621|0|training
CUUCUUCACAAAAAUCUGAACUUUAAAUUUGAAUUUGCCCAUAUUUUUAGACCCACAUUUAUUCAUAUAGAUUUGAUCUGAGUUUGUAUUAUCUCAAAGUU
>3701|0|training
UUCAGAUAAUCUCCGGGAAACAGAAGGUUAGGCAUCUUGUUAAGCUUGGAACUGAAGCUUGUAGGUUCAAUGAUUACAUAGAUCCAAAUCUUCAAGGAAGA
>546|0|testing
GAAUGGUGGUUCUUGAGAUGAUUGGGGCAACGAAAAGAGAAGAAGUUGAAACUUCUGCGACCGAUAAAAGUUCAAUGUACUUUCCUGAUUGGGUCUAUGAG
>3936|0|training
CGUGUUUUGUUAAAGAGAUAUCCUUCCUUUAAAGAAAUGUAACUAAGUGGACCUUUGUUGGGCUGUAUUCUGUGGAUCAUUAAUAAACAUAAUCUUUCCAG
>3230|0|training
AGAGUAUGUUUGAAGAGACUGAACGCCUGAAUUUACUGGCUGAUGAGAAAACAUAUCUGGCAAUGUCUCAAGUUCAUUUGAAUUCGGGAAAUGUUGUCAAA
>3757|0|training
AACUACAAGGAUAUUCAGAAAGCAACACAAAAUUUCACAACCGUUCUAGGACAAGGAUCUUUUGGUCCUGUCUACAAAGCGGUUAUGCCCAAUGGAGAAUU
>3255|0|training
GGUUUCUUCCAGUUACUAGCUACACAAACCGUCAGCGCGGUUUGGCAUGGACUGUAUCCUGGAUAUAUGAUGUUCUUUGUUCAGUCAGCUUUGAUGAUCGC
>2196|0|training
AAAUUCUGCCAUGGCGGAGCAUUUGGCUUCAAUCUUUGGUACUGAGAAAGACAGAGUGAAUUGCCCUUUCUACUUCAAGAUUGGCGCUUGCCGUCAUGGUG
>2863|0|training
AUUAACUAUCUUCUUACGACAACUUUUAGUUGAGAGCAAAACCAAGGAAAACCAGUCAUCGAAGCACAACAACGAGGUUUUGGAUGCAGUUCGCUUCCUUU
>3332|0|training
CUCGUUGGUACCGAGCCCCAGAGCUUCUCCUCUGUUGUGACAACUAUGGAACAUCCAUUGAUGUUUGGUCUGUUGGUUGCAUUUUCGCCGAGCUUCUUGGU
>2567|0|training
ACUUUAGUGGACGAGGAGGAGCUAAUGAACCUACUUUUCUCCUUUUUGGAACCCAACCGUUCCCACAGUGUAAUGCUAGCUGGGUAUUUCAGCAAGGUUGU
>3612|0|training
AGAGAACUGGAGAAUCCUUGACUUCUUCUCCCACCACCCUGAAAGUUUGAACAUGUUCACUUUCCUCUUCGAUGAUAUCGGUAUCCCACAAGAUUACAGGC
>2170|0|training
ACUAAAUGGUUUCCAGUACUCGUUUUACGACUUCUUUAGCUCGAUCCAAAACAGAGUUAUCAAGUCUAAGACUUAUACAUUCGAGACAGGAAACGCUGCUU
>769|0|testing
UACUAUGUGACAUGGCGACACGGGGAUCAAUUCCCUGAUGAAAUUGAAAAACUUUGGAGUACCAUUGCUAGUAAGCCCAGAAACAUCAGCCCUGUAUUGGA
>3808|0|training
UUUUCCCGGGAAAAUCUUGUUAAUUUCGCAGGAAAGUAACAAAUCUUCAAACUUUCCAGGGUCUAGUAGAAGACUAGUAGUACUGAUUGUCUCUACCCAGG
>2531|0|training
AACCCAAAGUGGAUGAACUGAUGAAUUCUUAUCUCCAACUUUUAUCUGAAACUGAGAUUCAAACAGAUAAACUUUGCAUUGCGGGGCAAAAUAUCGAGGAA
>2902|0|training
GAAGCUUUUAAGCAUCUGGGUAUUUGAUCUUCUAUCCACAGAUCAUAGAAACCCAAGAGGCAAAUGUCUAUUUCCCUAAAAAUUUCCCACAUUUCAAGUUU
>3261|0|training
UUAUUACGACUAUAGAAAUCGACGACGAGACAUAUGAAGAGAUUGUUCGGACAACGAAGCGAACGGUACCGUUUCUAUUCGUGAGAGGAGAUGGAGUGAUA
>2157|0|training
CAGGGAGAUUAGCGUCAUUGGGUAGUGACAUUGCCAGAACUACUUUAAGGACUACUCAAGCUGGAGAACCAAUCUGUAAAAAAUUUGGAGAGUUUGCACCC
>2425|0|training
CUGAUUUAUUUUAUUUUGCUGAUGCCGAGACUGAAUGGGCAUGAUUUUGAACUCUUAGCAACAUGCAAGGUAUUUGAAACAAGGGAUCAACUUUUACUAAA
>592|0|testing
GCAGCUCUGUUGUUCUCAUCUUCAUCUCCACAAGCUUUAGCAGUUAACGAACCAGUUCAACCACCAGCACCAACCAUUACUGCUGAAGCUCAAUCACCAAA
>2237|0|training
GAGCCCGAUACCAGAUGCAUCUGAGCUAUUCACAAACAUGUACGUGAAAGACUGCGGAGUUGAGUCGUUUGGAGCAGACAGAAAAGAACUCAAAGUAACAC
>2518|0|training
UUGCAUCAGAGGCCUGAGGUGCAAGCAAUGAAGUGGAGCAUAAGGCUAAGACCUGGGCGAUUUUUUACCAUUCCUGAGGAAUUGCGGGCACAACAUGAAUC
>2607|0|training
UGGUGGCUAUGGAGGCAUGAACCAACACCAACCCAUAGGCAUGAACCAAAACCAUCCCAUGGGCAUGAACCAAAACCUUUCCAUGGGAAUGAACCAGAACU
>2716|0|training
CUGGUGUUCGUAUUUGGGGAAAAAAUCAAAUAUCUGGAUCUCAGAUCGGAACCCUGAUUCGAGACGAGAGCUUCUCUAUGUUGGACUCUAUCUUCUCAUUU
>2991|0|training
GUUGAGCGGUGCUAUAUACUGAAGAAAGGAGGUGGGACUAUUGAACUGGAACCUUCCCUUACACACUCCUCAACUGUGGAGCCAACUCUUGCACCAAUGGC
>2766|0|training
AAACUUCGUGUCGAAGAACAAAGCUGCGCAAUUGAAACACAGUUCAAAAGACUUUGGUGACCUUUCAUCAAAAGACUUGCAGAAGAUGGUUCACGCUUUGC
>2644|0|training
GUCAUGCCUGAGCGAGGGAGAGAGCAAUACGGUUUCGUCAAACAACGGAAACACUGAAUCCUCCUCCACAUCUGAUUCUGAAGACGCCAGUCAGCAAUCUG
>2624|0|training
AGAUGCAAAGCAAAAGAAACAGAAGCUGUUUGAUAUACUCAGAAGUCAAAACCAUUUCAAGCCCCCCGCUGUUGUUUAUGUGAGUUCGAGAGUUGGAGCAG
>620|0|testing
CGGAAGAUCUUGAUGCGGAUCUUGAUAAGUACCAUUCUGGAGAUAUGGAGACAAACUAAGGAACGUGACUGAUCUUCUCAAACCGGUAGGGGUUUUAGGAG
>723|0|testing
AGCUCUCCUUUGUUGCUGUUGACUACGAGCAGGAGAUGGAAACCUCAAAGACCAGCUCUUCCAUCGAGAAGAACUAUGAAUUACCCGAUGGGCAAGUCAUC
>2735|0|training
CUUCUUCUUCUUCCUUCCUUCUCUCUCCUUAUUAAGAAAGACCAACACAGACACGGAAGAAGUAGCUUGGUUCUUCUCUUUGUGAAGGUGAAUGCGGGAGA
>3350|0|training
AGCAAGUGCAGGCGCUCUAAUCGAUGUGCAAAUGGGGAAGAUAGAUUUGAACCUUGGUAAGAAUCACUAUAUAAGCUUUGAAAUUUCAAAGAAAAUGAAGA
>605|0|testing
CGGCUAGCUCCUUCCAGAUUAGUGUUGGUGCUGCUGGAACCACAAACAAAACCGUUAGGGUCCCAAGAAACUUCACUCUCAUGGGACCUGGUCCAGGUUAC
>638|0|testing
CCCGGUGAUUCAUAGAGACUUUAAGAGCAGCAAUAUUCUGCUGGACAGAAACUUCAAUGCCAAAGUUUCAGAUUUUGGAUUGGCUAAAGUCGGAUCAGAUA
>3306|0|training
AGUAUUAUGCAGCAAACUGCACGUGAUUAUUUGGCCAGUAUUUAUGAAGAACAUGAAAAGGCCUCUCAGCAUCUGGAAGCUCAAAGGAAAGAAUAUGAAGA
>3580|0|training
UCCAAAGACAGUGACAGAGAUUCUGAUGAAGAACGUCAGAAAUACACUGAACAAAUGGAAGAGAUUUUUGAGCAGGCAUAUGAGCGGUAUAUGGUGAAGAA
>3551|0|training
AAUGCAGACAAACCAUCGCUUACAGUUACAGAGAUUAAAGAUCGUGUCAAACAAUUUGAAGUACUUGAAAAGACGGUAAUAGUUUCAAAUCAGCCUUUCUU
>2467|0|training
GUUCAAAGAGCAAAAGCACGUGAGAAGAGAAAUUAUCCAAAAGCUGACGAACUUCACCAAAAGAUCAUUGAUUCUGGUUACAGGGUACUAAAUAUUGAGAA
>3413|0|training
UACUGACUCUGCAAAUAGCUCAAUCGACUCGAUUUCGGAAAAAGGAGAAGACUUUGAAGUAAUUGACUCGUGUACCGAUACGGAGAAGAAUAUGGGUGAGA
>2156|0|training
UGAGGCAUGGACUACUCUUGGAAGAGCACAACUAAAUUUUGGUGAGCCGGACAGUGCUAUCAGGAGUUUUGAAAGUGCAUUAUUGAUCAAUGCGGAUUCCA
>2351|0|training
GGGAAAUGGAAUAGUAUUUGCUACGCUGUAACAAGUUUCAUCUGCUCUAGACCCUUUUACAUGAGGAAUUAUCAAGUUUAUUGCUUUAUAUCUACUAUUAU
>2522|0|training
CCCCGUCCAGAGUGGCAUGCACCAUGGAAGAAUUACAGGGUGCUCCAGGGACACUUGGGUUGGGUCAGAUCUGUUGCGUUUGACCCAAGCAAUGAAUGGUU
>2103|0|training
UGUGAUUUCAUCGGUGACUUGGAUAAUUGGUGGACUUAUUAUGGGUAUAAACAUUUACUAUCUUGUAAGCAGCUUCAUCAAGUUGCUUCUCCAUAGUCACA
>3993|0|training
ACUAAAGCAAUGUCUAACAUUAGAAAACUCAAAGCGAGGAGUGAGAGAAGACAUGGGAUCAAGAAGUUCUGUUGAAAUGAGCACAAGCUUUACAACCGAAA
>2354|0|training
CUCUAUGCUUUUGGAUCAGAAUCCUCGAACUGGGUCUACUACUGACGAGGACUCGACAAACUUGAUCAGACUUCUGUUUGUGUCAAUCAGAAAGGCUGUCG
>3269|0|training
AUCAUCAACAUGUUUAAUGGGUUUGCGGAGAUGGCUAUGAUGGUUUCAAGACUCCCUGUGUUCUACAAACAGAGGGAUCUCUUGUUUUAUCCAUCCUGGAC
>2377|0|training
CAUCCCUCAUCAAUUCCACCUAUCAAAAGGGUCAUCGCAAAGGCGACUGAACCUGCUGAAGCAUCUCUAAAAAGGACAACCAGUAAAUCCCAUGGUCCCUU
>712|0|testing
GCUCGAGAGGCUUUGGGUUUGUUUCCUUCCGCAAUCAACAGGAUGCUCAAACUGCCAUUAAUGAGAUGAAUGGUAAGUGGUUAAGUAGCAGACAAAUCAGA
>3100|0|training
CAAGACUUUACCUGCUUCCAUGUUCGAAAAUGUUCCUUCUUGCUCAAGAAACCUAAAUCUUCAAGACUCUUGAAUCCACCUGAAACGAUCUCAAGAUUCAA
>3609|0|training
UAUAAAGAGCACACGAACCGUGAAACAGUCAAAGGUGUCAACUUUUUUGGACCCAAGUGUGAGUAUGUGGUAAGUGGUUCUGACUGCGGCCGAAUAUUCAU
>680|0|testing
AGUUGUCCGGGUAUUUGCAGAGAACAUUCCAGAAGCCUGAUAAUAUCCAGACUGAUUUUGUGUCACGCCCGUUGUAUGAAGGAUUGUUCUUAAAUGAACAC
>2984|0|training
ACUAUUUAUUCUUAGGAGAUUACGUAGACAGGGGCAAGCAGAGUUUGGAGACUAUUUGUCUUCUGCUUGCUUACAAAAUCAAAUACCCUGAGAACUUUUUU
>2837|0|training
ACACAAGAUUAGGGAAAUCGAAACGGUGAUGAUGGGGCCGGACUCGUUGGACUUACUUGUCGAUUGCACGGACUCAUUUGAUUCCACGGCGAGUCAAGAGA
>3452|0|training
UGCAGUUCCAAGCCAACCGAAUGCUCAGGCUCAGGCCCAGUGGGGUAUGAACAUGGUGAACAACAACCAAAACUCAGCACAACCUCAGGCUCCAGCAAACC
>2892|0|training
GCACAAGCAGCUGUUUCCAAGGGCCAUGAAACUGCAACUGCUGACACUGGACCAUGGCUCAUUACACUCGAUGCUCCUAGUUAUCUUCCCGUUAUGCAACA
>2335|0|training
AAGAAGAAAUUAUUGGAUCUUUGAAAAAAGCACAUGUUAUCUCAUCUUAGACAAUGUAUAAUGUUUUUAUUCUAUUUAUAUAUUUGAUGUUUGGAAAUCAU
>687|0|testing
AAACGGGUAAUGAAAGAGAAUGUUGAAGAGGAUAUGGAUGAUCAAGCAAAACCACUACUGAAGGAGAUAAUCGUUAAUACUAGCCUUUCCAAUUGGUUGGC
>3353|0|training
GAUAUCACACAAGAAGGAGUUUCAUUGGUUGAAGACAUAUUUAGACGAAGACAACCACUUCCUUCAAUGGAUGCAAUAUACUUCAUCCAGCCAACUAAAGA
>4047|0|training
AAUCCUUGAUUUAUUAGAUCCAUCGUCUUAUAAUUUACAGCUAAGGGAAGACCACAAAAAAGGUAUUCAUGUUGAGAAUCUAAAGGAGAUUGAAGUUUCAA
>3613|0|training
AAAGCAUUGAUCUUGCCUGCAAGUAUGCUUACAGGAACGCCACCGCAGGGACUACUUUAGGAGAUUACUAUUUCGUCUCUCGGUUACCGGUGGUAGAGAAG
>2190|0|training
UGCUUGCAUCUGGGUCACAAGAUGGAAAGAUUAAAAUCUGGCGUAUAAGGACUGGUGUAUGCAUACGUCGUUUUGAUGCACAUUCCCAAGGAGUUACAAGU
>528|0|testing
GUUGAGGACAUCGAGAAUGGCGAUAAGUUCUCUGGUUCUUUGGAGAAAAAACCCCUGGUUGGGUCACAUUUGCCUCCUAGUACUCCUUCAACAACAGCUCC
>2491|0|training
ACGGAAUCAAUCAAAAGGUACUUGUUUUUCUUGCGUGUCUUCCUCCUUAAACCUCAGAAAAGAAGAAGAAGAAGAAGAAGAAGAAAGUUGAAGUCUUUAGG
>2699|0|training
AGAAUGCCAAGGCACUGGCAUAAAUAUCGAAGGAGCUGUGAUUGAGAGAGACACGUUUCCACUUUCUCAGACAUGGAGGUUCCAGGUGAAAGUGAGUGAAG
>2859|0|training
GGAGCAAAUCUUCAGGAUUGAUCACUAUUUGGGAAAGGAGCUUGUUGAGAACCUUUCAGUGCUCCGAUUCUCAAAUCUUGUUUUCGAGCCUCUGUGGUCAA
>2604|0|training
AACCAUAAUGGAAAUGGAUCGUUGUGGGGACAACAAUGAGCUGGCUUGGAACUUCUGUAUGAUGGAUACAGGGUUUUCUCCGUUUUUGACUGAUCAGAAUC
>3251|0|training
UGAGUUCACUGGAAAUGAAAAUCGGUGAGACAGAGAAAAAACUUCAAGAGACCACCAAGAUUAGCCAGGAUAGACUAAAUCAAGCAUUGGAGGCUGAAUCU
>3744|0|training
GUUCAAUCAUCUGACUGGAACUCCAUCUCGGUUCUUGUUCUCUUUGCCAAACAUUAGUUACUUGGAUUUGGCAUCUAACAAGCUCAGUGGGAAGCUACCUC
>3097|0|training
AGUGGAGUUCAUUUGAUGAAUUUUGCAGCUCCUAUUGCUUUGUUUUCUGGACAGCCUUUGGCUUCUGGUUAUGGAGGAGGAGGAGGUGGCGGUGGAGAACA
>2284|0|training
GCGAUUAUUGCACUCUCUUCCUUACUCCAAGAAACGGAACUAACCCCUGAACAAAGACUGAUGGUGGAAACAAUACUUAAAAGUAGUAACCUUUUGGCAAC
>3057|0|training
GAAGAAGCCCAACAACAUCAAGCUCUAUGUCCGUCGUGUCUUCAUCAUGGACAACUGUGAAGACAUCAUCCCUGAGUACCUCGGAUUUGUGAAAGGUAUUG
>715|0|testing
CAUAUCCCGUUGUACCUUUAUCCCUUCCUUAAUACAACGAGUAAGUCCAGACCUUUCGAAUACUUGCGGCUUACUAGCCUAGGUGUCAUCGGUGCACUUGU
>3395|0|training
UAUGGGACAUGGACGAGACUCUUAUCUUACUUAGAUCUCUGUUAAAUGGAACUUAUGCUGAGUCUUUUAAUGGCUCCAAAGAUGUUAAAAGAGGUGUAGAG
>3685|0|training
CCGGGAACGAAGAUGGCGAUGGCAUCAUUCGGGCAGCUAAAUCUCGAGGAACCUCCUCCAAUCUGGGGAUCUCGCAGCGUUGAUUGCUUUGAGAAGCUCGA
>2650|0|training
UUGCUGUAUUUGCUGGUGGCGUUGAUACCACUGCAACAGAGACCAAAGGAACUGUCCUCAUUCAUAGUGCUGAGCAGCUAGAGAACUAUGCAAAGACAGAG
>3305|0|training
ACAUGAACUAUUUCUUGCCUUACGAUACAUUUGAAGCUAUACAACAAGAAACCAUGAUGGCUAUAAGUGAAAGUUCAACAAUAUCCAGUGAUACUGAUAUA
>4000|0|training
AUCAAGACCUUCACCAGUAGCUAUGAAGAAGACGCCAGUUCCAGAAGCGAACAAAUCUUUACACUCUUUAUCGUCUGAUGGAAUCUCUAUUGACCUCAACG
>3489|0|training
UCGCACGGCUAAGCCUGAAGAAGUGUUAAUUGUUGAGGACGAAAAUGGGAACAUUGUUCGUGAAACUAUGAAGGAUAAUGAUGUUCUUGUCCAGUAUAAGA
>2408|0|training
UCAUUGGAACUUACAUGAACUGGUGUGAAGCUUUAUCUACAUACCCUCGAACCUAUGACCUGAUUCAUGCCAAUGGUGUAUUCAGUUUGUACUUGGACAAA
>3482|0|training
GGCCUCUUCUCAGUUGUCCCCCUGCGAAAGAUAAUGGUAAUAGACUUCAAACUAACAUACCCAAGUGGUACUGCAACAGCUCAUCUUAUCAACAGCUUUCA
>3619|0|training
CCUACUGAAAUUCAUGGUGUCAAGAUCUUGCGUCAAGCUUCAGAUACCAAACUUGCUCAAUUAGGCGUUGCCUCUUGGCCCAAGUGGGAAGGUGCUCCAAG
>4092|0|training
AGAAAAGUGGGGUCUUGAUCCUUCUUUGGAUUUUUUCGAGGUAACAGGGAACUGUAAUUUGGGACGUCCAAAUAGCGAGGGAUCUAAUCAGUCUCUCAUGG
>2799|0|training
UUUUACCUUUGCGGAUGCGAAUUCACUAAAGCCACCUUCAAGAGUUACAAACCAGCGUGAUGCAGAUCUUGUUCAUUUUUGGGAAAAGUACCGAAAAGCAC
>2985|0|training
AUUCGACACCACUGGAAGAAUCACCUGAUGUGGUGCAUGACAUAGCUGAAACUUCAGUAAACAAGUCAGUAGUUGAAGAGAUAAUGUACGAGGAAGAGGAA
>2831|0|training
GUUUGUUGGAUCUAGAAGAAGAUAACAAUGUUGGAUUCUCUAGUGUCGAAACUGCCUUCGUUAUCGACAUCUGAUCACGCUUCUGUGGUUGCGUUGAAUCU
>436|0|testing
CUGUUGAGCUUGAAUCUCCUGUAGGACAGCUUUUGGAGCAGAUUCUUAGAACUCAUCCUCAUCUUUUACCCGUUACUGUCGAUGAGCAGCUCGAGAAAUUC
>4090|0|training
AUUCCCAAGGGUUUCAUCAGCUGCUGCUUCAGCUGAUAACGCAGACUUGGACCCUCGUGUUGCUGAGCUACCUCCAAAGCCUUUCCUCGAGGCGCUUGUGA
>2375|0|training
UCUGAGUUCUGAGUUCUUCGCAUCACUGACUGACACUAUGAAGAUGAGAAACAUUUGUGUGAAAUUAGAACUUCUCUACUAAGUGAAGGUUAUGGAUGUUC
>3992|0|training
AUCAAGUUCCCUACAACGUUAACCUCAGAGCAGAAGACAGGAUUGAAGAAACUUCUCGGAUGAAUGGAGUUAAAAUCAGCCCAGUCCAGUUAAAAUCAGCC
>4061|0|training
UAUGGAACGUUCAGUGUCUUCUUCUCCGUCUUCUUCUUCUUCUUCGGAAGACAGUGGUGAUGUGUCGACUUCUGAGGACGCGGUUUAUGGCGAGAAGCUGA
>2973|0|training
GAAAUUGUACAAGCCCGCUAAUCAGGAAGAUGUUAAAGACUCGGUAGCGGACAGUAGUCAAGAGACUCCCAAAGGCACAAUAUGUGGACUCGAGGCUAUGA
>3229|0|training
UAAUGGAGGGAUUAAAGAUUCGUGGAAGAUUGAUUAUGAAGCUACCAAAAACAGUCUUGUAGCUGGGAAGAAGUUUGGUGCUAAGCAUUUUGUUUUGCUCU
>2349|0|training
UGUGUCAGAUUCUACGUCGAUUUGUGGUCCAAGUAAGUUCACCGGAAAAAACAGAAGAGUAUCGGUUACCGUUUCCGCCGCCGCAACAACUGAACCUCUCA
>2886|0|training
CAAGGAAUCGAUGCGCUUGUGAUUCUCACUAGUGCUGUGCCUAAAAUGAAACCUGGUUUUGAUCCCACUAAAGGUGGAAGACCUGAGUUCAUUUUCGAAGA
>590|0|testing
UGAUGAUAAACCUCUUCAUGGUUACUCAUGUCGUGGUGGCGCAACUACGGACAGGGACUCUACCGGUGAAGAUGAAAUGGAUGACGAUAACCCAGAGCCAG
>3589|0|training
ACAUAUUAACCCGUCAAGGUCUAAGAUUUGAGUGCUCAAGCACCUCUAAAACACAGGUUGAUUCGUGGUUGUCGGUUUUGCGCCUUGAUUGCAAGUCUGAA
>3662|0|training
GCCAUCGUUUACACAGCUGAUGCAAAGUUUGAAGCGGCUUCAGGGUCUAAACAUAAGCAACAGAGCGAAUACGAGUGAAAGUUUGAUGUAAGAUACGUUAG
>4110|0|training
CAAGGCUCAUAAAAUUGAAGACGCUAAGAGGAUUUUCAGGAAAAUGCAGAACAAUGGGAUUGCCCCUAAUGCCUUCAGCUACGGUGUGUUGGUUCAGGGAU
>557|0|testing
UCACCAAUUUGAAGACCUCUUUAAAUCCUACAAGCUCUCUGAUGAAAUGAACAAUCUUGUUGAGGCAAGUGAGUAUGAUUUUGGAGAAGAGAGUGACCUAU
>3823|0|training
GUAACCAUGGAUAUGAUGAAGAAGCGUAAGCUCGAUGAGAACGGUAACGGACUCAAUACCAACGGUGGCGGAACCAUUGGUCCAACUCGAUUGUCGCCGCA
>3507|0|training
GACAUCAAGUCGUUCAGACAGAGAGCAGAAGCGCUUGAAGGUCUAUUGGAACUAUCUGCGGAUUUGCUGGAACAGAGCAGGCUCGAAGAGCUAGCCAUUGU
>3510|0|training
AUCUUUGGAGCAGGCUGCUCCUCUGUGUAAGACUAUGGUUCCGCUUCCGGACUUACGAGCUUUUUUGGAUAAAGGUACGGUUUCUUCAUUCUCUAUAGGGA
>736|0|testing
CUGUCCUUUUGAAUCAGAAGAAGAAAGAGAAAAAAAAGAGAUGGAGAGAAACACGCCGGUGAGAAACCCUCACACUUCCACCGCCGAUCUGCUUUCUUGGU
>3079|0|training
UGUUCAUCACUUAAACGUCAACAACAACAACACAGAGAAACUACAAGGAGACAAAAUGGUACAUGGUAUGGUUUCCUUUGUAGGUGAUUAAAUCUCUCACG
>497|0|testing
CUUCCUGUUAGCUCAUGCAUCAAGGACUGAUGAUUUAAAGGAGAGAAAAGACAUUGUUUCUUCUUUUCUACCCGAAGUUAUACUUGCUUUAAAGGAGGUAA
>3858|0|training
AGGUUCUAUAGGAACUGGACGAUCCUAUUUGGUCAAAUACCUAGCGACAAACUCCUAUGUUCCUUUCAUUACAGUAUUUCUGAACAAGUUCCUGGAUAACA
>2868|0|training
AAGAUUUUGCAAACCCCUAGACAUCAAGCUUGUGCGUGAUCUUUGUCAGAACCACAAAUUCCUUAUCACUGUCGAAGAAGGCUGUGUUGGAGGGUUUGGUU
>3109|0|training
UCAGACGCUCUGAUUCAGAUUCGAAUGACUCGACAACAAUCAACCGAGGAACAAGUGAGCUGAAUUUCUCUGAAGAAGAAGAGGAAGAGGAGGAGGAGGAG
>2833|0|training
GGAGACUGCUCCUCGAUGACUCCAGGGGUGUAGCAGAAAAUCUAAAUGAGACAGUGUGCGUUCAAGACAAGUGUACUGGGCUAACUAUCCAAGGAAAAUAU
>3165|0|training
UUGAACUUCCCUUUGAGGAUCAGUCACAACCACGGAACUGAUAUGAUGAGACAGUUUGUUCCAAAAAAACAAAAAGUAACAGUUUGGAAGAAGAAAGUCUG
>4142|0|training
UGAACUUAUGGGCUCUGACCCGGAGGGAAAGGAAAAUAAUGUUAAGGAAGACUCAAAUCACCGUGGAAAUGGUGUUACAGCACCUAGUUGUUUGGAAUUGA
>3558|0|training
CAAGUUUCUGUUUGGAUGUGCAAAGCCCACUAUUGCAGUACUAUAUCAGGACAACAAAGAUGCUCGUCAUGUCAAAACAUAUGAAGUCUCUCUUAAAGAUA
>3154|0|training
UUGGUGAAGCUGAGGAAGAGAGAUUUCUGGACGAAAUAACAAUCUUGAAAACCAGUGGUGCUAUAAGUGAGCAGUCCAACACUUCUGUAGCGGGCAAUGCA
>3392|0|training
AAGCUUGAAGCCAAGUUUGUUAAUGUUCCUGUCAAUAGUUUCUACAAGGAACAUCUUACUGCUCUUCAGUCUGGUUGCUGCAAACCUUCAGAUGAAUGUGG
>2184|0|training
CAAGUGUACCUUAUCGAGUCUGGUUUGCAGGCCAACAGGUUGGAGGAUGGACUCAAGUCUAUGGAAAUGUCUUGUCCUUUGCAACAGUGCGAGGAGCUUCA
>3726|0|training
UCAGAGAAGAGGUUUUGGGUAGCGAUAUCGCCGAGAUUGUGAGUAAAUGGACUGGAAUCCCGGUAUCAAAACUUCAACAGUCUGAACGAGAUAAGCUUCUA
>2233|0|training
GACACACCAAAGCGUUAUAGCCUAUCUGAUGAUCUGAAACAAGUCAUUAAACCCGAGUUAACCGGUCCUUGGGGGACUCGGCUUUUUGAUAAGGCCGUCUC
>777|0|testing
UGUCGUACCCGAUUCUUCAUGCUCUUCUUCAAUAUAUCUAUACUGGACGAACUCAGAUUUUGGAAUCAGAACUUGCUCCAUUGCGGGAUUUAAGUUCUAAG
>664|0|testing
AUAUCAUCACGACAAACUAGGACUUCUCCAGCACCGGUCAUGCCAAUGAAACUCAAUCAGAAAACAAAAAUAAAAUCUGAUGAGCCUCCUAUAACAUCAAC
>2883|0|training
AUACCAUGGUGAAGAUGAGAUUCUUCGAUGAUAACACACGCAGUUGGUGGACUCCAGUCACUGGAGGUGCAAAUAUCCCAGCACUUAAUAACCUUCUUGCA
>2755|0|training
UAUUGGAAGAGAAAAAUCUCACAGUUAAUUCAGAGCUUGUAGAUGGGCAAACCAGUGGUGUGGUGAAGGAAGUACUAGACAAUCAAACUGUUAAAGGAGCU
>2594|0|training
AGACGCACGCAAAUCAAAAGAGUUUAAAAACCACUUGCCACCGUAUGAGAACCUUGUCUCUGACGGUCGAUUCUCCGCUCGCCACGACGACGCCACGUCAG
>2251|0|training
ACUGGAUGCUGCAGAGGCCAAGGUGGAUCCAUGCACAUGUUCUCCAAAGAACACAACAUGCUUGGUGGCUUUGCUUUUAUUGGUGAAGGCAUUCCUGUCGC
>2823|0|training
UGUCGUCUGACCCUUCUUUUGAAGAGCAUCCUCCUAAGAAGAAAAUGAAAACUGAGAAGAAUGUUCUUCAGUUAUUACUCUUAUUCGAAGAGACUGCUCCC
>3796|0|training
UUCUGGGUUUUGGUCUGAGGACGACGAUGGACUUACCUACGAUCAGUUGGACCAGUUCUGGAGUGAGCUGUCGUCGAAAGCUAGGCAUGAGCUUCUUAGGA
>3416|0|training
ACCUUAUACCACAUGGGUUUUUCUGGACAGAAAUCAAAGAAUGACUGAAGACCAGUCUGUAGUGGGUCGAAGGAGAAUUUAUUAUGAUCAAACUGGCGGGG
>2241|0|training
GUUUAUGUGUGAUGGACAUCUCAUCUACACAAAGGAAGCCAAUCUUGAAGACUGUAUGGGUGAAACAGAAUCCGAAGCUGGACAAUCCAAACCGAAGCUCU
>3592|0|training
ACCUAUCAGAGGUUUUCAGUUUACAUCAGUUUCCAUAUUGCCAAUUACAGACUUUGUUACUUUUUUGCUUCUGUCCAGCGCACCAUUUUGAUGAAGCUUCU
>3845|0|training
CGCUGGUGUAGUGACUGGAGUCUGUGACUUGGACCCGUAUAGGUGGCCAAACUCUAAAUGGAGGUGCUUGUUGGUGCGAUGGGAUGAGUCUUUUGUGAGUG
>4007|0|training
UCCAUCGGUCAAACUGUUGUUUCAAGAUCCAGCAACCGAGAGAAACUCAAACAAAUCAGUGUUUUCAAGUGGAUUACAAUGCAAGAUAACCGAGGCUCCGG
>3279|0|training
UCGUCCCGGAUCGUUUCUCUUCACCACCAGAAACCAUUCCUCUCUCUUAAACUCCGGUCUCGUCCUUCAGAUCUCUCCGGUCUAGGUCGCCACACGAGUCC
>4191|0|training
GCCUUUUCUACAUGAAAUUCGGCAAAGAGUUUCGUACUCACCUCGAAGAAACUUUACCAGAGUGGAGAGACAAGUUCCUUUGCUAUAAACCUUUAAAAAAG
>4197|0|training
AGUCUGACAAAGCAGCUUCAAACACCCAAUCUCGGAUGCCUACCUAUGGAACACAGGUUACUGUUCAAACAGAGUCUGCAAAGCAAAUUGAAAAACUUCGG
>3349|0|training
GCACAUGACCCGAGUAACCCAAUCCCUAUUCCACCUUCCUAUUUGCCUGAACUGCCAUUUCCAGGAAGAAUUGCACAGAUUAAAGAAGGGAUCUUCAAGAA
>503|0|testing
UCAUUUGAAGUUGUGUAUUCAACACAAAAAAAUCUAAAUAUUUAGUUUAAACUCAAUUAUUAAAUUAUGAGAUUUUCAAGUGUAAUGAAUGCUUCAACAUA
>737|0|testing
GAGCUUUGGGGCAAGAAAAUGAGACAAGCCAACAAAAUCGUUGACGGUGAACUUAAACCGGUUGGUUCCGGUUCAAUCCGGUUUGAGUUCUUUGAUGAAGA
>3737|0|training
GAAGCUUAGUAAGAAGGAAACAAUUCGACUCUUCAAAUGGCAAAGCAGAGACUCAUCAUCAUCACCAACAGCUUGCAAAAGCGUUGACCUUUCCUCACUUG
>3046|0|training
AAGUGUGAUACCAAAGCCGAAAAACUGGGGAGGAUUCAGACUUAAACCAAACCUUUUCGAGUUUUGGCAGGGACAGCCAUCUCGUUUACAUGACAGGCUGC
>2202|0|training
UCAACAUCUUCUUCAGAUCCAGAUUUGAGAUCCAAUUUCAAUCCAUUUGAACAAAUCGCGAUUCAGGUCAAAAAAGCGUUAGAUUCGUUGAAGAAACCUGC
>501|0|testing
GUUCCAUCACGAGGAGCAUUAGAGAAAUGGGCAGAGGAAGCUGGAGUUAAACACAGCGAAUUCGCUGAGCUAUGCGAGAAAGGUGAAGCAGUCAAGGAGGU
>2225|0|training
ACUGAAAAUUGGGCGAUCAUUGCAUCAAAGUUCAAAGACAAAAGCACAAGACAAUGCAGAAGAAGAUGGUAUACAUACUUAAACUCUGAUUUCAAAAGAGG
>4170|0|training
CCGUUAAGUUUCUUGACAGAUCUAGCAAAGGCCAUGAGGGAAUCAAUGGGACUCAAUCUCUUUAACUUCGACGUGAUUAGGGAUGCCAAAGAUGCUAAUAG
>2464|0|training
CUAUUGACGGUUCAAACAAUCUUACCAUCUUUGUUCAAGGAGAAACCCGAACUGAGGAACGUGCACGGGAUCCUUGGGAGCGGGAUAAUGGCGCUUUUCCU
>3141|0|training
AUUCAGCUCCCUUGGAAGGGACUUGGCGGUACUAUCUCUGAGAAGAUUGGACAGCUUGGAAGUCUCAGAAAACUUAGCCUCCACAACAAUGUUAUCGCCGG
>3622|0|training
AACAUGGAAUGCGUGAGACGAGUUAGGCAAUUGAGUGAGCUGAAUUGGGGACAGUAUGCAGCAGAGGAAGUCACAGAGAUGUCAGGUCAUCUUCUUAAGUA
>731|0|testing
AGCCAAGCAAAUGCAGCUCCUCCAGCAAGAGUGAAUGAUGUAUUCUGGGAACAGUUCCUAACAGAAAGGCCAGGGUCUUCAGAUAAUGAGGAGGCAAGUUC
>3678|0|training
UGGGAGCCCAAGGGUCACAGGUUUGCUGUGAUUCAUGGUGACCAGCCAAGACCGGAUGUUAGUUUCUACUCGAUGAAGACUGCACAAAACACUGGAAGAGU
>622|0|testing
CUUGAGGAUGGAGGAGGACGUGGAACAUCGGGUUCCCACUGGGAAAAGAGACUACUCAUGAAUGAGAUAAUGACUGGAUCAGUGGACACAAGAUCAGUCGU
>3320|0|training
ACAGUUCCCUGGUCAUUCACAUAGACUUGUUGCACUAGUGUACUUAGAAAACAUAACAAGGUACAUGAAGUUUAUUCAGGAAAACUCCCAGUACAUUCCCA
>2306|0|training
AGGACCACCUAAUGCUCGGAAUAGAACGAUGUCAAUGAAUCUUGACGAAGACAAUAACCUUCCUAUUGUUAUUUCAAGCAACAAUUCAGGAACAAACUGUA
>2674|0|training
ACGUACGAAAGAGGAAGUCCUCUCUGAUUUGCCAGAAAAAAUCAUUCAGGACAGAUAUUGUGACCUUAGUCCUGUCCAGUUGAAGCUUUAUGAGCAAUUUU
>443|0|testing
CUGCAGUAAACGAAGAGCGUUACCAUGAUGCUUCCAGGUUAUGUAACGAGACAGGAAGUGGACUGGUGGGUUGGUGGGUUGGUUUACCUCGAGAUUCUGAG
>493|0|testing
UAUUUUUGAAUCCAAUCCCCAAAACAUAUAAACAAAACUAAAAGAAGAAAACCAAAUUUAGUUUCUUGUCUUAGUUUUCUCAGAGAAAACAAAAACAAAAA
>2555|0|training
UCAGCUCUGAAACAGAGGAACAGAGAGGUUAGGAAGGAGACAAUGGUUGGACCCGCGCGGCCUCAGAUCGUUUUGUUUGGAUCUUCCAUUGUUCAGAUGAG
>3021|0|training
CAAAGGUGGAGGCAAGAUCGUCAUAGUUAAUCUUCAGAAAACACCGAAAGACAAGAAAGCAAAUGUAGUGAUUCAUGGUCUUGUUGAUAAGGUGGUUGCAG
>781|0|testing
AUUAUGGUUACUACGCAAAUCCAAACCCUAGUUCCAUCUCCGAUCUCCAAACUUAUGAAUCCUCAGCUAUUGCAAUUCCACCACCGCCUGGAGUUGUUGAU
>2164|0|training
ACUAUGGGCAUUGUGGACUUGUUACUUGAAUGUGUAGAACUAUCGUACAGACCUGAGGCUGGUGGUGUUAGGCUCCGGGAGGACAUACGUAAUGCACACGG
>2457|0|training
AGUUUUACAUAUCGAGAAGAACACAGAGAGGAAGAACAACAACAACAAGAACAAAGAUAUCCAAUGGCACUUGAUCUUAACUUCACAGCUCAGUUAACACC
>3651|0|training
UAGAUGGAUCGAGAAUUGGAAUACAGUUUGAAACAUCUACUGCAGGAGAAACUUACGAGGUUUACCACUGUGUGCUUGAGAGCAAGUCGUUUUUGGAGAAG
>2673|0|training
CCGUAUGUCAGUAAUGUACAAACAGAACCCAUAGUUGUGCAAAUCGAUAAACUUGAUCUUGUUCUUGAAGAAAAUCCUGAUGCCGAUGUGACAAAGGGUCC
>2443|0|training
GUGGAUGAACUGAUAGAGAAGGCUGAUGGGUUUGCAGGAGUCUUUCCAGAACAUAAGUAUGAGAUUGUUCAUAGGCUGCAACAAAGGAAUCACAUAUGUGG
>3618|0|training
ACGACUAUGGCUUCAACUGCAGCUUAUGGUGUACAAUACUGGAAGAAGAGACCUAUAUCUAUGAUUAAGAGAUCAUAGUUUCUAGUUUCCAACAUUUAUAA
>464|0|testing
UUUGUAAGAUGGAAAACGCUCUUUGUAAAUACAUAGCAACCAGUCAUAGAACCCAAGGACCCAUUCUAUCUGCUGUCACCUUAAUGAAAGAGGUUCCAUCA
>2687|0|training
UCUCGAUUGACUUUAUUGACUGAGAGAAAGCUUUUGACAAUGGGCCACAGACACAGCAAGUCCAAAUCCUCCGAUCCGCCACCGUCCUCCUCCUCCUCUUC
>3907|0|training
UCAUGUUCAAAAAAUUCCAAGGAGCUAUGCAGAUUGUAGCAAUGGCAGAAACUGUGAUCUACAUGAACAUGGAUAACUCCUCACAAAACUAUUGGCUCAGG
>2200|0|training
CUAAAUCCAUGGAGUGAUGAUGAUGAUAGAUAGAUUGAAUCCAAACACAAACCGGAUCCGAGAUUAAAAACAAUCCGGAUUGUUUAUAUUUACUUUAGAUC
>2323|0|training
CCUAAUGACAACCGCUGCAUUCAUGCAACACUUAAUUUUAUACUUCUGGAACCGUUUUGAGGUACCAGCUCUUCAGAGGUUCCUUCAAAGCCGACAGUCAC
>2982|0|training
UAAGUGAUUAUCAAAAGAAGUUGCAGCUUGAGAAGCUGAUGAACCUUGGAACUGGUAAAAGAAGAGAGUUGAGCAAUGAAUGGAAAGCACUAUGUGUUGAG
>3221|0|training
AAUGCGUCUAUGAUGCUUUUGCAGAGUAUCAACUUCCUGAACUUCUGAGAACUCCUUUAAACUCUCUCUGCCUGCAAAUUAAAAGUCUUCAGGUUGAAAGC
>646|0|testing
CUAUCUGUGUAUUGUGCUUGUUUAAUAAUUUAGCAAAAUAUAAUAAUAGAACAAAUAAUUUCUCAAAUGUUGGCCAUCUCCAGUUCAAUAUAUCCUUAAAC
>2949|0|training
AUCUCUGACUCUUCUCUGCAUUAUCUCUUCGAUCUCUCCAACUCUCCAAAACCUUCCUCAGAAUGGGAACUACCAAUGGAACAGACUAUGGAGCAUACACA
>3636|0|training
CAAUUAUCCGAAUUUCAAUUUUGUUGGUCGCCUCCUGGGUCCUAGAGGAAACUCCCUGAAGCGAGUUGAAGCAAGUACUGAUUGCCGUGUUCUUAUAAGAG
>600|0|testing
AUAGUGAUGCAUAACUUACUACAACAUGUGGGUAGACAAGCCAUUCAAAGACAAGAACCUUGGAAACGCCACAUCUUAAUAGAUGCUGACGAGAUAUGCAA
>2238|0|training
GGCGGCGCCGAUGUGGGCGGUUGCGCCGCCGAGUAGGUCUGGUGCUGGGAACACUUUUUGGAUGCUUCCGGUACCGACAACGGCCGGUAAUCAAAUGGAGA
>3371|0|training
UGGGAUCCUGAGACUAUUUGGAGGGAUAUAGACGAGCUUUCGGACGAGAAACUGAGAGAACAUGAUCCAUUCUUGAAGGCCAUUAAUUGCUUGGAUGGUUU
>513|0|testing
AUUCGAACCGGAGAUCGCAAUUGGUGAGGCUCAAAUUGGAUAGAGAUCAGACUCUCAAACUUGUGGCUGGAUGCAAGGCAAGAGGGUUAAAGUUAUGGGCG
>3411|0|training
AUCCACGAAAUGGUUCCAUGUCCACGAGUUCAAGGUUUAAGAGAAACCAAACAAAGAAAGCUAAAAUAUGAGGAGGUUUUUCAUGGAAGCUUCGAAUGUGU
>4099|0|training
UUAUUUAUCUUUUAAUCCUUUAAUCUCAUCUUUGUUUAUCUUUAAUCAAAACCCAAAAUUUACAUGGGUUCUUGAAAAUCUAGAAGAAAUAAAGGAAACAU
>625|0|testing
GGUACAUUCCUUACUACAAAACAUUCGGAAGUAUCAUUACAUCGCCAAGGACAAGGAGCAAGAUGGUCCUUUCUGGUCCAUCCAAAUCCGCUGAGACCAUU
>492|0|testing
UAGCAGUGAACACGAAGAAGUCGAGUUUUCUUAUGGUGGACGGGCACAGAACAUUUUCUCAAACCUUGAAGAAACCAUUGGCAAAAUCGAUGAGUUCCUGU
>698|0|testing
CCCGCGUUUAUACUAUAGUGGCACCCAAUUGAUUUUAGCACGAGAUAGGGACCAAUCUUCAUCCACGGAGAAAGCAGAGGAAUACCGAGAAGUAGAGAGAA
>3571|0|training
CUUGAAAGCACAGGUUGUAACCAACUUUGUAAUCAAGCCCCCGCUAGCAGACCUGGAUGGAACCAACACCAAUAAAAAAUGGCUCCUCCACGUCGACGGCU
>658|0|testing
UUCUUCUUCUUCUUCUUCUUAAAUUUUGGGGUUUUUACUUUUUGGUGAAGACAGCCAUGUUUCAAAGAUUAUUACUCUUCCUUCUCAUUGCUCUUCUGCUC
>3720|0|training
UUCCAGAUUCACCGUAGCUAUGGAAGCAUGCUUGAUGGUGAAUCUGACGAACUAAAGAGGGUGUUUUUGGAAGGAAAUCCCUAUCUGUUGGGCGUCACUAU
>831|0|testing
GCCUGGAGUGUUGAUCCAAGUUUUUGAAGGUGAGAGGGCUAGGACCAAGGACAACAACCUCCUCGGUAAAUUUGAGCUUUCUGGAAUUCCCCCUGCUCCAC
>2526|0|training
GACAAAUGAAACAACUGGUAGAUAUCUACAUCAAGCUUGCAGAGCUUGAAACAAGGAGAGAGGAUACCAAUAGAAAGGUAGCACUACCAAGAGAGAUUCGU
>2744|0|training
GAGCAUCAAAAAGGAAGCUUGCUGGACAAUCUCAAAUAUCACUGCUGGAAACAGGGACCAGAUUCAGGCUGUGUGUGAAGCUGGUUUGAUUUGCCCUCUUG
>3178|0|training
AACAACUUCUCUGGCGAGUUACCGAUGGAUACGUUGUUGAAGAUGAGAGGACUCAAAGUACUUGAUCUGUCUUUCAACGAGUUUUCCGGCGAAUUACCGGA
>2580|0|training
UAAGGGUUUCUCUCCUACUUUCUUGAUUCUCUUCAUUCCCAAGACUCAAAACCUAGCAAACUUGGACAUUUGGAUUGAGUGUCUCUAGUCCGGGUCUCAUU
>2836|0|training
CUUAUGUGUUUUUUGGUAACAUCAUUUGGAUUUGUGAACUAGGUUUAAAAACUGGUCUUAGUCUUGUUGUUUUCUCAUUAGAUAAUUUAAACUGGUUUGCU
>3469|0|training
CAGUGGGAGGUCUGAGAGAUUUCAGCAAGAUGACAUUUGAAAAGAAGAAAACAUCGGAAGAAGAGGAAGGAUCCGGUGACGGCGUCAAGGUUAAUGAUCAA
>582|0|testing
AUGUGAUUGACCCGAAGAUAGGUGGUGUGAUGAUAAUGGGAGAUAGAGGAACUGGUAAAUCAACAACUGUUAGAUCUUUAGUUGAUUUGCUUCCUGAGAUC
>510|0|testing
AUUGAGGUUUAUCUCAGAUCGAAAUCGAGAAGAAGAUGUUUCUCACUAGGACUGAGUAUGACAGAGGAGUCAAUACAUUUUCUCCUGAAGGUCGUCUCUUU
>2935|0|training
CUUAAAGAUGCUUUGACUAAUGUGGCUGACUUACGCCGUGGGCCACCAAAACCAGCAGUAACUCCGUCUAGCUCCAGACCUGUGUCACCUUUCUCAAGGAG
>2431|0|training
CAGCAAUGUCGGCUUUAAAGUACGAUGAUAUCGAAAUCAUUGUCACGGAAACUGGUUGGCCGUCGAAAGGAGAUGAGAAUGAAGUCGGAGCUACUCUAGCU
>3958|0|training
CUUAAAUGGAGAUCCAAAUAUACUAGAAGAGGUUUCUGAGACCAAAAGAGACAAGGAAGAAGAAGAAGAAGUGAAGAAAACAGAGAAGAAAGACGAGGAAC
>3644|0|training
UCCGCCGGAAAUCUCGAGCCUUUCCGGUCUUCGUCACUUAAAUCUCUCGAACAAUGUCUUCAACGGUUCGUUUCCCGAUGAGAUUUCUUCUGGAUUGGUGA
>3146|0|training
GAUUCCAUUUUCAGAAAGGUCCUGGACAGAAGUUUCUGCAGCCUUCAGGGACAGGAACUGACCUGAGCUUCUUUGUUCUUGAUGAUCUGUCUAAACCCUUA
>439|0|testing
AAGGUGUCCAACACAGAACCAGCUCCGAAACAUCAUCACACCCUCCAGGAACCAUUGUGGCCCCCAUGGCUGGUUUGGUAGUCAAGGUCCUUGUCGAAAAC
>2419|0|training
AAAAGACGUGACUCAGAACAGUGGAUGCAUCAUCGAAUGCUUCCACCAGAACUGCGGGAACGGGUUAGACGAUAUGACCAGUACAAGUGGUUGGAGACGCG
>2524|0|training
ACAAAGCAUGAGAUAAAGAUGAAAGAAGAUGAUUUACGUUUGCAACAGAAACAGUACGCAAACUCAAACAGAAUGCUUGGUUUGGAUGGUAUAUUAAACAU
>500|0|testing
AGGUCCAGUAGACAGGAAAGCUUUGGUUGAAUACCAAGAUGAAGUCAGAGACUUGAAGUUAGAAAUGUUGAAACUAGAACAGAUGGUGAACAGAAACAAGA
>3096|0|training
CCUAAACGCGACGACGACGACAUUCUCACUGCUGCUGAAAAAUACAUGGAACAACACGGUACCGAAGCGUUUGAGCGAAUGAUCGUUAAGAAGGAUAGUUA
>2221|0|training
CAAACUGGCGUGAUAAAGUGGUCUUAUUGCAAAUUGCGGUGCCAACAAGAACUGACGUUCCUGAGUAUCAAAAACUCACAAGCCAAGUUCAUGAAAUUGUU
>2871|0|training
GCUAACAGAACAACUUGACGACAAAACACGUUCUCUAAGAGAACACGAAGACCGUGUAACUCAUCUCGGUCACCAGCUUGAUAAUCUUCAGAGAGAUUUGA
>2610|0|training
UAGGGAAGAAACAGCUGGAGUAUGCUUCCGGGGCAUUGAAGAAGUUCAGGACACUGGUUGAGCAAUUGGCUAGAGUAAAUCCUAUUCAUUUAAGCUGCAAC
>3223|0|training
GAACCAUUGGGAUCUUCGAUUGAUCAGGGACCAUUCGUGGAUGCUGGAGAACACGGGAUGGUUGCUGCUGCAAGUGAAGUGGACACAACAAGAGCUGAUGC
>2242|0|training
UUCAGUUAUCUGUCUCCAGGAAGUUUGGGUUGGGAAUGAGGAAUUAGUGAACAUGUACCACCACCAGCUUUCAUCUUCAGGCUACACUAUUUAUCAGUUGG
>3010|0|training
GACAGCAACAUGUUAUGAAGAAGACACGUUCUUCUGCAGUUGUAGUAGGAACUGUCUACUGUGACACUUGUUUUAACGGCGCCUUCUCGAAAUCACCCAAC
>4118|0|training
AAAGUCAAAUCCAGUAUUAACUCCCCAGAUGGUCUUGGACAUGAUAUGGGACUGCCUGACAAAUUAUGCAGAAAUGAAGUAAAAUCAUUUCUCGAAGAGGU
>2324|0|training
AAGCUACUUUGUCUAACCUUUUCAAGAAAGCUGAGGAGAAAACAGCUGGAACUUCCAAGGCUAAAUCAUCCUCAAAAGCUUAAAGAAAUCUUUUCCAGAAG
>4037|0|training
GUGGAGGCAAAAGUUCGACUGUCAAAUUUAUGUGAUACGUUUGUUAAGGAACCCGAAAAGGAAUUUCCAGUAGGAAAACUUGUGACUGGCAGGGUUUUAAA
>2321|0|training
AGCCAAAAUCCUCUCUUUCUUUGGAAUUAGGGUUUCCUCAAAGGAAGUGAACUGAAAAUGGUCGCGGACAAGAGCAAGAAGUCGAAAAUUGAAGAGAAAGG
>2659|0|training
UUACGAAGCUGAUGAUCUACAUUCUGUUAUCCAAUACUUCUCUAACUUGAACCGUGUUGUUACUAUAAUUCUCGGUCACAGUAAAGGAGGUGAUGUGGUCC
>2908|0|training
GAUUCAAAGGAAAGUGCAAGACCUGUUUAUCCGUUUGCUGCUAUAGUUGGACAAGAUGAGAUGAAGCUAUGCCUUUUGUUAAAUGUGAUUGACCCGAAGAU
>2362|0|training
AAAAUGGAUUUUCAACAAGCUUAAAGGAAAACCACUGAAAAGCUUACCAGACCUCCUCAAAGAAUACAACUUACCACCAGGACUCUUCCCACAAAACAUAA
>449|0|testing
GAGCACUUUUUCGACAAUAUCCUGGGCCAUGGCAGGUGAUGCUUAAGCAAACUGAUGGUUCAUUUGCGUGUGUUGCAGAAAGCCCUACUCGUUUCACGCUG
>2948|0|training
UCUCUGUUAACGCCACUUCUCCACCUCUCAAUUCGAAUUCCAAAAACGGAACUUUACAAACACCGGCGCCGGAAACUCACACUCCGGUUGCUAAAAACACA
>4143|0|training
AGACAAUGAUGAUGAUCGGAAUUCCUCUAGUACCUGCCAGACAGGAGUGAACAAUGUUUUGAGUUUUAGCAUUGGCCAGAUUUCUAUGUUCAGUUAUAGUU
>2907|0|training
AUUACCGGAUUAUUGAGUUUUUCUACUGUUGCAUCUGCUGAUGAGGCUGAACAUGGUCUGGAGUGUCCUAACUACCCUUGGCCACAUGAGGGCAUUCUCAG
>4124|0|training
UCAACGAACUAUGCCGUGGGGGAAGCAGCAGAAACUCUGAAUCGAAAGAAACAUUAAAAAGGGUCUUGCUCUCCCUACCACUUAAAGAACGUGUGCAAAAG
>3778|0|training
AUGUUUGGAACCAGAGGAUGCAUGGGAGUUGUUCAAAAACAAGGUCGGAGACAACACAUUACGUAGUGAUCCCGUCAUUGUGGAGUUGGCAAGAGAGGUCG
>3019|0|training
CUACCUAAUGAUGGGAGGAUCCCAAAGACGAAGAUAGUUUGCACAUUAGGACCAGCUUCUCGCACUGUUUCCAUGAUCGAAAAGCUUUUGAAAGCCGGUAU
>3143|0|training
ACUGGAUGAUGGAUACAGGUGGAGGAAGUACGGCCAAAAAGCAGUCAAGAACAAUCCAUUCCCCAGGAGCUAUUAUAAGUGCACAGAAGAAGGAUGCAGAG
>703|0|testing
UUGGGUGAACAAAGAGGACAAUGUGACUUGUAGGUUUGACUCAGAUGAAGACACCACCACCACCGGACUCCGGAUUCCAACACAAGCUCAAGCUAUCGUUG
>2181|0|training
AAGACGUCCAUUGGCAUCUAUUAUGUUAGCAGUGCUAAAGAACUCACCAGACUCUAUGAACAUGUCGAGUUUGAAGGAGUUUGUUGACCCCAACAUGAUGG
>3895|0|training
UCCAAAUGAGCUUAUAUUACUUGUAAGGUUUGUGCAAACACUUCUAUCAGACCGAUCGUCGGAAAGAAAAAGUAACUUAGAGUCUGGCAAUGAUAAGCUGU
>3380|0|training
UGUCUUAUUAGGUUCAGCUCCAGAUCCUCGGAUCCAAAAUGAUUUUGUAAACUUGGCAAACCAAUUACAUUCUUCUCAUGGUGACCGGGCUCGGCUUGUUC
>2668|0|training
GUACCUCAAGCCACUGGGAGUUUCUUGACCGGUACUAUCGAAAAAACAGAACAACCAGUAUCAACAUUCGGAAGUUUGUGCCAGAAUGAGUUGGACAGAAU
>3914|0|training
UCAUCAAAGCUUGACAGUAGCAAGAGGGCAAAUCCCACAGAUAAAAUUGGACAGCAAGAUAGGCAAAUAAACAAGGGCAAUGCUUCUAAUCAAGGAGGUGU
>3918|0|training
UUGGUUUGGUUACCUUGUAUAUUGUUUAGGUAUUUGAUUUUAACCCCAAGACUUAUGUAUCAUAUAUUACUGCAUUUGUAAUAUAUCACACUCAUUUAGUU
>663|0|testing
GACGUCCGAUGACAUUGUACAAUUAGUGGAUCAACUUGAUUUCUCUCUAAACUAUGGGGGCAAAGACCCAAUAUCUUUAUCUGGAAAUUUGGUUCAAGCCU
>3994|0|training
AUGAGACUAUUCCGGACUGCAGUUGUGGAAACCAUUAAAGAAAUGUUGAAACCGUUGUGGCGUGAGGGUCGUCUAACUAAAGACGUGCAUAACAUGAUAGU
>3874|0|training
GAUGUGCCGCUUGAUGAGAUCAAAGAAUUUCAUAGACGUGAAGCUUUUGAACUCGAUAACGCCAACCACGUAAUGGAAAGCACCCGUUUCACAACUAAAUU
>3200|0|training
GAGAAGAGAGACGGUCGAGUAUCCGUAGAAUCAGACGAGCUCUGCAAAGAACUCCAAGCUGCUUUGAGCACUGCUAAAUGGCAGUUGGAAGAGUUUGAGAG
>2298|0|training
AACAAAGGCCCUUGUCAGAAGUAUGUGUGAGAUUCUAUUUAUGUGUGGAGACAACAACCGCGCUGUAAUAGCAAGUUUCACUAAUUUUGAGGAUUCCAGUA
>3549|0|training
UGAAGGAAAAACUUGAUGAAUCUGCGUACAAGACUCUGACAGAUUACCAAACAGCAACUGUAACUCUUCUUGCUCUAAUGUCAGCUUCAUCCGGCGAGGAA
>3862|0|training
GUAAGCGCACUGUUGGCUGGCCUCAGCUGUCAGAUAGAAGAGAUUAUCAAACUCAAGUUUCAGAGUCUUAUAAGUAUGAUUUUGAAACUCGUGAAUGCUUG
>591|0|testing
CCAGUUCUUGCAGUAUUUGGCCAGAAAGCUACUCAAGUUGAUGAACCCGAACCACAGGUGGACGUCAGUCUAGGUGCUUCUGGUCCUGCCCUAGUUGGAGA
>3277|0|training
UAGAUUGCUCAAGUUUCUUGAAUCAAAACCGGUCUGGUUCUUGCUCAAGAACACUGCAAUCGGGUUAUAAUCAAAACCAAACCGAAUCUAACCGGUCUUGU
>3548|0|training
UCCUUGGAGCUGACUUACUCUCAGAGACCGAAAAGAAGAUGUGCAAUGAGACCAGAAUACUGCCUGUACACUAUUUGAAGAUGUUGGAUAUCUUAACAAGA
>2821|0|training
UCUGACAGAGGGGAUGAAGAUGAAGAGGAAGAGGCGUCACGGAAAAGUAGACUUGGACUUAAUAGAAAGAGUAAUGAUGAUGAUGAUGAAGAAGGUCCAAG
>3856|0|training
AUUCUAUCUCCAUCUCAUUGUAUUUUCUAGUGCCUCCACUGUUGGAAUAAACUAAGGAAGGUAUUGUAUGGUGAAGAAUUCUUGAGGAAUUUCUCCAUGUA
>2187|0|training
GAGUUAGGAGAAGCAAACGCUGAGAUCAAAGCGCUUAGGUUGUCUGAGAGACAAAGAGAGAAAGCUGUUGAAGAGCUUACUGAGGAGCUUACUAAGUUGGA
>2345|0|training
GCUGAAAAGGAAAAUUCCGUUUUGUUGCAUGAGAUAACCUCUGCUUUCGAACUUGUAUCUCUUGGCCGCAAUGAUAGUCAGGGUUCUGGCAUGCGUGAAGC
>3735|0|training
GAUAAUGGAAGAGUUGGACCCAGACAAUGCUGGGUUUAUUAUGAUCGAAAACUUGGAAAUGUUGCUAUUACAAGCACCAAACCAGUCGGUGCGGAUGGGAG
>3481|0|training
UGUAAUGUUUUAUUUUUGGGUUAGUUAUAGGUUACACCUCAAUUUUGGAAACUAAUUAAAGAGAAACAAUUGUUUCUAUUCACAAAAACUUUUUGUAACCA
>3683|0|training
GAUAACAACUUAACAGGAACUCUCAAGCCAUUAAUUGGGAAGCUUCAAAAACUCAGGAUUUUGCAAGUUUCAUAUAACUCUCUCACUGGACCGAUUCCUCG
>3344|0|training
UCAGUCUGGAGAGUUGCAGAGGUCGCAAACCAAUGUGUUGAGCAGCGUGGACAUAACAGGCCAAGGAUGCAGGAAGUAAUAGUGGCAAUACAAGACGCGAU
>2598|0|training
AGGCCAAGUCGAUACCUCCCUCAACAUCACAGCCUUCAAUUUCCCCUCAGACUCCAGCUUCUGUAUCAGCACCAGUGGCACCUGCACCAACACGUCCACCA
>2344|0|training
AACAGGGAAAUGGAUGGCUAUAAAUUUUGGAAACAGGGUUUCUGGAAAGAACAUUUACGUGGUAGGCCAUACCAUAUCAGUGCUCUAUACGUUGUUGACUU
>2217|0|training
UUCCUUUGCUUAACACAAAUUUUGAUCAUCUUGAUCAGAAUCAGAAUCAGACCAAAUCUGCUUGUAGUAGUGGAACAUCUGAGAGUUCGCUGUUGUCGUUA
>3401|0|training
GACAACAAGAGAUAGUAUAUACAGAGCUGCAAGGAAUAUAAAACGACGAGACAACAGUCUCUACAACGCUCUUCGAUCUAUCUACCAAGACUCCAUCUUCG
>655|0|testing
UUUAUCGGCAAACAAUGAAAUGAAUGACAUUGAAGAUCACAAUGGGUUAAACAUAGAAAUGGUAGCAGAAAUGGAAUCGUAUGCAAGCCACCCUGGCUUAA
>3689|0|training
GCAGACCUUCCUUGUCUGCCUUUGGCGAAGUUAUGUUCAGACAGAACCAAACAUCUUUUUUGGGAUCGCUAUGGCCAUCCCACUGAAGCUGCUGCUCGGAC
>3731|0|training
GCAAGGAUGGGACUUGAUUCAAUCAGGCAAUUCUUAUUACCAAGACAUGGACCGUUUUGUGGCAAUGGAGAAAGCACUUCGUACUUGGGCGUAUUGGGUCG
>2693|0|training
UUUUUUCAUAUGUAAACAUGGAAGAAGAAACAUGGAGUCGCAUGCAACAAACAUUAUCAGACUUCCUCAAGUUUAUUCAGAAGAAUCAGAGCACUUUCUUG
>2140|0|training
GAGCACUCAUGUUGCACCAUAUGAAAGGAAGUACAUGGAGGAACUUAGGAACAAAGCAGAGAGUAAAGAUGAAGAAGCUAAGAAGAGUCCAGGGCUUGGAA
>3402|0|training
CAAUUUAAACAACUGACAAUCUUCAACCAACAACAAGAAGAUAUAGAAGGACUAAGACAGACGCUCUACACAACAAGGGCUGGUAUGCAAUUUAUGCAGAA
>3297|0|training
GGAAUGGAGACUGAGAAGAAAUUGGAACUUAAAGACGGUAAAGGAGGAAAACUUGUGGGAUUCCAUGGGAAAGCUAGUGAUGUUCUUUAUGCUCUUGGCGC
>562|0|testing
GCUUUACUCCAUCUGAGAUCGAAUGCAUGAAAGCGUUAAAGAUUUACGAAACAGGAGAGGAAAUGAAGUCAAUGAUUUCAGAGUCGUAUGUCUCUGUAGGA
>2971|0|training
GGAGAUGGAGAAAAUAGUCAUACGUACAAACCCCUUGGGUAAAGAUCGGGACUACAACAGGUACUGGUGGUUCCGAAGCAAUGGGAGAAUAUUUGUUGAGA
>2355|0|training
UUUGGAUCAGAAUCCUCGAACUGGGUCUACUACUGACGAGGACUCGACAAACUUGAUCAGACUUCUGUUUGUGUCAAUCAGAAAGGCUGUCGGGGAGAAGA
>4065|0|training
CCCUUCUCUUCUUUCUUCUUCAAGGUAGCCUCCAAGCCAAACACGGAGGAACCUAAUCUGUUGUCUGCUCGUAACUUCACAAGAAGCUAUAAUUUGUCGUU
>2191|0|training
UACUUAUCACAAAAUAAUGGGACCUUUACCUCCUGAUAUUGGAAAGUUGGACCAUUUAAGGCUUUUAAUGCUUCACAACAAUGCUUUAUAUGGAGCAAUAC
>2285|0|training
GACGCUAGCUGAGCCUGGAGAUUGGGAAUGCCCCUCAUGCGACUUCGUGAACUUUAGGAGAAACGAUGCUUGCAAGAAAUGCGAGUGCAAACGACCUAGCC
>3108|0|training
CGAUGAUAGGUCUCAUCGAUUCAAUCAUCAGCAAACGUGGAUUCCUAGAAACUCAUCUACCUCGAGCGUGGUGGUAAAUGAGCCUUUGCUUCCUCCUAAUA
>3317|0|training
UCCAGCACUCUCCACCAAUCUUCAGCUCCUCCUGAAAUCAAAGUUUCGAAACUAUUUCAGUCUUUAAGUCCAGUGUCAGUUCUCGAGAACAGUUAUGGUUC
>3258|0|training
UACGAGCUUAAACCUGGAGGACGAAACAUACGGGUAACAGAAGAAACAAAACAUGAAUAUGUUGACCUUGUGGCCGGCCACAUACUUACCAAUGCUAUUCG
>538|0|testing
GCGGCUCACAUGCAACCUGUUUCGAUGACCUGCAUGUCCUUGAUUUGCAAACUAUGGAGUGGUCAAGACCAGCACAGCAAGGUGAUGCACCAACUCCAAGA
>2619|0|training
AAAGGGCUUGAUUUUCAUAUUAGCACCAUGGUUAAGAGGAAGAAGAGGAAACCCACCAGAAAACGUGAAACCAGUGACAUUAUUGACCCUCCUGCUAAAGU
>4059|0|training
AGAGGGACCAAACAACCCAUUGUCCGAUCAACACCGAUCUACUUCUCCAGACAUGUUCUCACACGUGUCUCUUCUCUCUCUCUCUCUCUUCCGAUUCAACU
>3008|0|training
UGAAAUCCCUGGUCACUGAAAUCUCUUCCUUGAUCGGCGGCGGCAAUAAAACAGGCGCCAUCGUGGAGUCAGUGGAGGCGGAGCUGCUUAACAUGGAUAUU
>3961|0|training
CUCUAAGCUGGAUAAAAUUAUUCUAAGUAGCGGAAAGCUAGUUAUUCUAGACAAGCUACUGGUUAGACUGCGUGAGACUAAGCAUCGUGUGCUUAUCUUUU
>2135|0|training
CCUCAGAUGCUAUAAAACUUGCUAGAGAAGUUGAUCCUACAGGCGAAAGGACUUUUGGUGUUGCAACCAAGCUUGAUAUCAUGGAUAAAGGAACAGAUUGU
>2545|0|training
GGUCAGCCAGAGCUUGAUCCAAUCCAGUUCUACAGCCACUUGGUAUCAAAACUCGAAGUUGUGAAUAUGAAGACCGAUUUUCUCAACAGAAAUGUCAAUGA
>588|0|testing
GCAUAUUUUUGUAAUUUUGUUUUCUUGUGUUUUACGUUUUUGCAAAAUAAACCUUAUUGAACGUACGAUUUCUUCAUAAAAGCGAAAAUAAUAAAAAGGAA
>2208|0|training
UUCCUGCUGCUUCCAAGGAUGAUUUUGAAGCGGUUAAGACUAUAGCUGAAACAGUUGGAAACACUGUUGAUGAGAAUGGUUAUGUUCCUGUUAUCUGUGGA
>2962|0|training
UAUCGAAACCAUCACCAGAAGAGGUGUACCCACUUGUAAUAUCAGCCGAGACAGUAAUAUCACCAAGCUCGGUUUCAGAGGAACCAUUAGUUCAUAAGCAG
>3617|0|training
UCCUGAUAAAUCAUCUGUUUUUGGGAGUUCUGCAGAAGAUGGUCUCUUGAACAUAUGGGAUUGUGAUAGGGUUGGCAAGAAGUCUGAGCGUGCAACCAAAA
>3516|0|training
GGUUGUUGAGAUCCUCUUCCCAUUGACAACAAAACCAGAAACUGUUUCGGACUGGACAGUAGAUGGAAUUCUCGCUCACAUGGAAUCAAACAAAGAACAAG
>3244|0|training
GUAUCCUUGUGAGAUUGUUCUUGUAGUCAACAUAGUAGAUCCCAAACCGGACCGUGUAUCCUGAGUUCCAUUCCCAAUUGUCUAGCAAUGACCACACAAAA
>466|0|testing
ACCAGAUUUACUGGAGUUUGGACAACUUCAGCAGUUAUUUCACUUUAGAGACAGAGGUUCCUGGGAGCUACCUUUUCUACAAGGGUGGUUGAUGGCUCAAA
>3877|0|training
UAAUUCAUCAUCACUUGUCUGAUUCUUCUCUAUUGGUUUAUCUUUUAUGAACCUUCCUCCUUGGCCGGUCUCUCAAUAUCCCCGUUUUAGAGUUGUUUUGG
>2910|0|training
ACUUUGGAGGUUUUAAUACUAAUUUUGGUUCUACAAGGUCUUUUCAUGGAACAGGUUCUUCGUUUAUGUCUGCUAAGGACUACUAUAGUGUUCUUGGAGUG
>615|0|testing
ACAUAAGGUUUCUGACUAGAUCAUUGAAGGAAGAUUUUGAUUUAGGCGGGACUCCUAUUCGAAUCAUACAGCGGGUUAUUCCUCGUGCACCACCCUCCGGU
>3821|0|training
UUGUACCCCAAGAAGCCGUCCUUGGAAAAAGACACAAAAAGAUUCAUCGGACUCACUCUGGCUCUACUGAUUUGCUGUUUCUUGUCUGCAAUCGCUGUACC
>2840|0|training
UGGGCUACAACUUAAGGCGAAUGAAGUUCCCUCAAAGAUUCUUAAGCGAAACUCGAAGUUCAAGAAAGUAAAAGAUUUUGAAGAUGGCGACAACAACAUUA
>3219|0|training
GAAAGAGAGGUACUUCUUUAGCACAAGGGAAGCUAAAUACCCAAAUGGGAACCGGUCUAACCGGGCAACUGGGUCUGGUUAUUGGAAAGCUACCGGUAUUG
>4050|0|training
UCGAGUCUCUAAAGUCUUCCAUGCAAGCUUCCGCAAGCGUUGGUUCCAAAACCGCGAAAGACUAUGUUUCUGCCUCAAAAGCAGCCACUGGUAAACUCUCC
>3400|0|training
AAUCCUUAAGUACCCACUCACCACUGAAUCUGCGAUGAAGAAGAUUGAAGACAACAACACUCUUGUUUUCAUUGUUGACAUUCGUGCUGACAAGAAGAAGA
>4138|0|training
GUUAAACCACCUGAGAAAAAGCCUGAACCAGAGAAACCGGCUCCACCUAAACCAGCUCCAGCUCCAGCUAAACCGGCUGAAAUUGUUGCCUGGCCGGUUCA
>2829|0|training
UCAACAUCAUUAAGUGAAACACAGCUUGAUCAAUCGAAUCGCCAGCUUAAACAUAAUCAUAAGCAACUAUAUUGCCUCAACUCUCAACUCUCAACUAGUCA
>2918|0|training
UAAACACACUCGUUCAUCGAUUUCUUUAUUUCUAAGCAAAGAGAGAGAAAACAAAUCGAGGAUCUGAAUCGUCAAACACUUUACUUUGUUUUGUAUGUUCU
>3403|0|training
AUUGCUUCGCUAGCUCACAAGAACCCACAUGUUCCUUACAGAAACAGCAAACUCACACAACUCCUUCAGGACUCUCUUGGAGGACAAGCAAAGACAUUGAU
>2162|0|training
AAUUCCUUUGCCAUGAGAGUCAGGGAAUGGUAUUCGUGGCACUUCCCCGAACUAGUGAAGAUAGUCAAUGACAACUAUCUUUACGCCCGUGUUUCAAAGAU
>3216|0|training
CCGAGUUGGUGAAGUCGAUCGGUCUAUCUCAGCAAUUGACUUAAUGUCAAACUCUGUGUUUUGUCUUGCAAGAUGGUCUCAAGAGGCGAAAAACUCGAUUG
>2303|0|training
CAUGGAUGAUUUAUCUAUGGAACAGCAAAAGUUCCAGUAUUACUACCGGAACCUGUCUCGUCAGCAAGCACAACAGCAAGCCUGGCUCCAGAAGAGAAGAA
>2796|0|training
ACACGUAUUCCUGCUGUUCAGGAACUCGUGAGGAAGGUGACUGGGAAAGAACCUAAUGUUACAGUAAAUCCUGACGAGGUUGUAGCGUUAGGUGCUGCAGU
>3345|0|training
AUGGUAGACUGCAGCCUCUUCUUGCUAAACUUCUUGAAGGUUCACCGGAAACAAAAGUUUCCAUGGCUUUCUAUCUUGGGGUUCUUGCUUUAAAUAACGAU
>2444|0|training
UCUCUCUCUUGCUCCUCCCUCUCUUCCUCUCUCUAUCUCUCUCUGCAAAAACCCUAAAUUUCCUCCGAUUUCACCAUCUUCAAUCUCCUUCACACCCCAAC
>3366|0|training
AGUGAUAAACAAUACUUCUGUCAAUCACGCUGAAACUUCUCGUGCCAAAGACCGUAAUUUGGGCAAGACGUUAGUAGAGGAAAAUCCACUUCUAAGGGACG
>2809|0|training
GUAGCUUCUGUCGUAGGAAUUAAUCAUGAACGGGUUAUAGCAGGAGUUAAACCAGCUGAGAAAAAGAAUUUUAUCAAUGAACUUCAAAAAAAUAAGAAGAU
>2260|0|training
AUCCAGUGGAAAAACAAGCCUUGUCAAAUAUCUUGCAGCAAUAAGUGGAAACAAAUUUGUAAGAAUCAAUAAUCAUGAGCAGACUGAUAUCCAAGAGUAUU
>3111|0|training
UGGUAGGAGAAAUGUUGCAGUCAAUAGUAACUUAAUGGCCGUUGAGUUGAACCACCAAGUCCCUGGAAAAGGAAAGAGGACGGUUAGAAAAAGACCAGAGA
>2975|0|training
AGGAUUUGGUUCAGAACCCAGACAAAUGGUUAGACAACAGAUCAGAUAAGACAAACGUGAAAUACCCUGACUUCAAGCAUAAAGAGACUGGUGAAGCACUG
>3503|0|training
CUCGGACAAGGUGGUAUAUUGCAUUGGCCUAUAUCCAUUUUUGACUUUGAACCAACAAUCAACAAAGCAAUCAUUAAUUGGCAAACUUGCAGCGUCUUCUG
>3084|0|training
CAGCUUCACAGGAAACAUACCGCUGAGUUUUGGGAACCUAAGCUACUUAAACAAGCUGAUCCUCAACAACAAUCUCCUCACUGGUCAAAUCCCAAAAUCUA
>641|0|testing
GCAGUGAAGUUCGCCCUUGAAAUUGCUAGGGGAAUGAAUUAUUUGCACGAACAUAAACCUGAAGCAAUAAUCCAUUGCGACCUAGAACCUCCAAACAUACU
>2548|0|training
UGUGAAGUUGCAACAGUUCCAAGGUGCUGUUGAUGCUGCAAGGAAAGCAAACAGUGCAAAGACAUGGAAGGAAGUCUGCUUUGCUUGCGUUGAUGCUGAGG
>2254|0|training
UUGCAGGCUCUUCAGGAUCUCUUGUCAAGACCAAGAGCUGCCGAAUUCGGACAACCAAGAGCAAGUGAAAAGACGUGAAAUAGAACGACCAUAUUUCUAUA
>4044|0|training
UUCGGGUUCGAGUUCUUUAACCGGACACAAAAUGGGAUCUCUUUUCGUGAACUGGAUCUUGUAUCGGGAGAGAAAGUUGAAAGGGUUUAUAGGUUACUAAA
>2490|0|training
CGACGGAGCGUCAGAGUUUCUUGAUACGUCGUGUGGAUUCACGAUUAUAAACCCGGAGGAGGAGGAGGAGUUUCCGGAUUUCGCUGACCACGGUGAUCUUC
>2290|0|training
AAUGUAUGAUGAGUUUGGGAAUCUAAAGAAGAAGUACCGUGUUAAAACAAACCAAGCUGACACCAGACCUGCUGUUGCUGCUGGUCGUGCUGGGUGGGAAG
>3853|0|training
GGAGCGAUAUUGGGAAUUCUGGACUUUGGGAGGGAGGCUUGGAUUGAGAGACAUCAAUGGAUGGUAAAUGGGGUUAAUAAAGGUGGUCUAAAGAAGUACAA
>3798|0|training
GCAGCAGCAACAUCAGUUCCGUAGCCUUAGCUCCAGAGAGCUCAGAACAAACUCUAGCCCAAUCGUUGGUUCACCGGUAAACAACAACACAUGGUCAUCAA
>2542|0|training
UUUGCCCGCUCCAUUCUUGGUUUUCACGAUGCAAACAGCACAGAGUUUGAACCAGAAACUUCAAGCCCUUGCAUCAUAUUUAUGCCAGAAGGAUCCACAAC
>3248|0|training
AAAUGCCAUGAGUCAACAAUUGGGUCAGCAACCUUCUGUUGCAGAUGUAGACCAUGUCAGAAAUGAUGAUCAAUCCCAGCAAAACUUACCUGAUGAUUCAG
>3179|0|training
GAAUUCGAUAGUCGGGUCGGGCGGGUUCACGAACGGGCUGAUCGGGUCGAACCGAGUUCGGGUAUGAGUCCUUGUUACUAUUUAAACCAGACGGUUAAAGU
>2473|0|training
GGCAAUCGCUUAAACAAGUGGCUUUCUCUCGGAGGAACCGCCGUAGUUGAACCGCUCAAGGAGAAGCAGUCGCCGCCGCCUGCCUACCGUACCGGAGCCUU
>2279|0|training
GAUAUGGAUUCUACUUUUCGUGAUGCUACUCUCAAAGCUCCUCUUUGGGAACAUGUUUCCAGGAAGCUAUUGGAGUUAGGUUACAAACGAAGUUCAAAGAA
>2788|0|training
AGCCUUUGCCACUGGAGGUUACGCUGCUAUUCAAAGAGUUACUCAAUGGAACCUUGAUUUUGUUGAACAAAGUGAGCAAGCUGACAGGUACCAGGAAUUAG
>3075|0|training
GGAUCUGGAUCUAUAUGCACAACACAAGAGGUUUGUGCCGUUGGACGAGGACAGGCUACUGCCGUGUACAAAGUCUCGACACUAGCUGCUCAGCACGGUGU
>2188|0|training
AAGCAUGAGUAAUGGACCUUCUCGCAGGCAGUCGCUUGGUGGAGCUGAAAACUUACAAAAAUUUACAUCAAACGGUGCUUUAUCAAAGAAAGCUCCAGCAU
>4096|0|training
CAGAUUCGGAUUCUGAAUCGACGGAUCCUCCGAAAUCUGGAUCCGGUAAAACAAUCGCUUCAAAGAAGAAAGAUGAUCCGUCGUCGUCGACUGCUACUUUA
>690|0|testing
UAUCUUGGACACCGAGGAAAAGAUCUAUCAGUUCAAUGGUGCAAAUUCAAACAUUCAGGAGAGAGCCAAAGCUUUGGAAGUCGUUCAGUAUUUAAAAGACA
>3894|0|training
GAAACGAAUCAGGUUUUACGGAAACCGGAGCUAAAAUCAUACAGUCACAAACAAUUUCACUCCUCAAAUGCGUUAGAGAUCUUAAGAGAAACAGUUCGAAU
>2465|0|training
UUGUAUGUCUAAUGUGGAUGCAGCAGAGCAGCAACAAAUCCCAUGUGAAGACAUCAGUUCGAAACGCUCGCUUGGAAGCGACGACUUGUUUGAUAUGUUGG
>2562|0|training
UACCUCUUUUGAGAAGACUAGAAAAGAUACUGAGGGACAAUGCUCAUCAAACCAAUCUGGAGUUGUUGAUUCACUCGAGCUCAUAGAGAGAGAGUAUGUUC
>4136|0|training
AUGCUUGUGGAUGAAGAGGGUGAUGAACAGUUUUCAGAAGGAUCCAAAGGACAGAUUGCCAUAAACUAUUUUCGAGAGCUCUUUAGCAGCUCAAAGCCACA
>3342|0|training
CUGCCAAAUCAACAACCUGCGGAUGAGCAGAUCUCGAGUUUUAGGCUUAAACUCCCAACUCCUGAGCUGGAAAGAGCUCUGGGGAUUAAAGAAGCUUUGGA
>3215|0|training
CCCAGGUGAAAACAAGGAUGACUGAAGAAGAUUUCAUCCGUAACAACAGGACAAUAAAUGGAGGCGCAGACCUUCCUAGAGAGUACCUAUCUGAGAUUUAU
>2418|0|training
UGGAGGAGCGGUCUUAAAGUCCGGUUGAUGCUAAAGCAUCAGACGAAGGAACCAAAACAAGGUCAAGGGCGAGGAAGAAAAGGACAUGAUGCAGAUGUAGA
>2509|0|training
UUUAGUUCAAAUGUUGCUAGAAACUCUGCUGAAGCAGGAAGAGGAUCAGGACCAUGACGACGAUGUCUGGAACAUAUCUAUGGCUGGCGGGACAUGCCUUG
>2783|0|training
CCCACCUGUAUCUACCGAUGAACCUAUGUACGAAGGUGAGGAAUGUGUAAACACAGUGCCUCCAGUUUGUGCAGACAAAGAACCCGUUUAUGAAGGUGAGU
>2297|0|training
UGAGAUCAAGCGGGUUGAAGCUGGAGUCCCGGUAAAAUCCAAAGCCUGAAACUUUUCUUUAAAGAUCUUUAUCUUCCUUUGUUGCUUAGUAUCCCAAUUUU
>2174|0|training
UGUUUGAGAGAACGUCCACCAUCACAGUUGCCUCUAGCCUGGUCAAUAAGACAGCAAAUCGCGCUAGGAUCAGCGAGGGGUUUGUCUUAUCUUCAUGAUCA
>499|0|testing
UCGUAGAUCUGCGUUGAUACUGUCCGGCUGAGUAAACAGGGUGAACAAAAACCAAAAACAGAGAGGGGGUUUAAAAAUCCUGAAGAAAAUCGCAUGAAUUU
>3126|0|training
GUGACAGGAGGUGGGCACCCGAGGACUGCGUUUUACCAGGCCUUCUUAAAACUUGCAAAGUCGAUAUGGAUCUUGCACAGGCUUGCUUACUCUUUUGAUCC
>2230|0|training
AGGAAAAAGAACAUCGAUCUAGCUGUUUCAGCUUUUGCUAUCCUAUGCAAACAUAAGCAAAAUCUGAGUGAUGUUACCCUUACCGUUGCAGGUGGAUAUGA
>670|0|testing
CAGUUCAUGUGGAUGAAGUAAUGGAUGCAGAUGAAGUUUUUUGCACCGGAACUGCUGUAGUAGUUGCUCCCGUGGGCACUAUCACAUAUCAGGAAAAAAGA
>3486|0|training
UCUUAGAAUCAACAACUGCAAUAAUCUGGUAUCACUCCCCCAACUUCCAGACUCCCUUGCUUACUUAUAUGCAGAUAAUUGUAAGUCCCUCGAGAGACUGG
>2428|0|training
UUGGGUGGAAAGGAAAAGGACUCAUUCAGAGUGCAUAUGACAUUCAAAAAACAACUACAGUUCAGCCGGAGAAAUCAGAUGACAGGAAGGAAGGGGAUGGC
>3053|0|training
UCAAGUCUGAGUGUGAAACGAAAGAGAACGAAAUGGUUAUUGAGCGACAGACUUUAAAUGAGAGGCGGAAGAGCUUGCAGCAAGAGCAUGAAAGAUUAUUG
>3628|0|training
GAUUAUCCCAAAUAACCAGAUUGGUACCGCCUCUGCUUCCGCUGGUGAAGACCAUGUCUCUGCCUCCGCUACGUCUGGUCACAUUCCUUACGACGAUAUGG
>4180|0|training
GGUGGGAACAUAGCAGACUAUGUAGCUCGGAAAGCAGUGGAAGCUGGGAAACUUCUAGAACCGGUGAAAGUUGUUGCACAGGUUCUAAUGUACCCCUUUUU
>3051|0|training
UUCCGUUCAAGUAUCAGCAUGUGAAAGUAAAUCUGGUAUUAAAUCUGAGAACAAACCCAGUCCUUCCUCUGCUUCAAAUGAGUCAUACACAUCAAAUCAUG
>3522|0|training
GGCUAAGUGUUUUGCUGUGGCAACAGCUUAGCUAUAUCUAUGAAGGCAAGACUUACUUGAGCCAUUUGAGUUCUCAAGGAACAGAAGAAGAUGGUGAAAAA
>3825|0|training
CUAACAUUGCACGAAAUGCUUCCUUUGGCAUUUGAUUAUGCGGGACAGAAACAAGCUGUGAAAGCUGUGUUUUUUGGCAUGGCAUGUAUGUCUGCGAGUCU
>713|0|testing
UUGAGAUCAUCUGAUCAAAUGCUCUUCGUGGAAGUAAACAUUUGAGGCAAACCAGGUCGGUAACAAGGUAAGGGGGUAUGUCGAGCAAAACCCGGAAUAUG
>428|0|testing
GGAACUUCUUGAUGGUGUUAAAAGAUGUGUACAACAGAUAAACAAGGCAAACCGUGGCGACCUUACUCCUGAGGAAUUGAAAGAAAGACAGGCUAAGGGAA
>700|0|testing
AGCACAUGACCUCCACACCGGCAUUGAUGUUUGUGUAAAGAUCAUAAAGAACAACAAAGACUUUUUUGAUCAAAGCCUUGAUGAGAUCAAACUUCUCAAGU
>637|0|testing
ACCACUCUACAAAAUGGCUAAAACCGUAGCUUAUGAUGUCGUUAAAGUAAACAUCUCUGAGCCAACGGAUCCUUGCAUGGAGUGGUUAGACUCGCAGCCAG
>2819|0|training
CACCACCUCCUCCACGUGGCACAUGUCCCAGGAAUGCCAACCAAAUAAGGACAUGUUCCAAUGUCCUAAGAUUUUUUGGCAACUUCUUAGAUUUUAGACUG
>718|0|testing
GCAGCUAUAAAGAUCACAGCUGAGGUUCCAAAAUUUGUAUGUAGAGGUGGACUCAAGCUGGAAGCUGCACUUGAGAAGCUAGAUGUUGAUGUUUCUGAGAA
>735|0|testing
UAUUUCAGCUGAGGAAGAAGAUAGCAACUCUCUUUUGUUUGACCCCAAGAACAAAAGAGAUCAACUUGCUAAUACUGAUACAAGCCCUAUAAACCCGAAAA
>2824|0|training
UGCUCAAGUUCUUAUCGAUGCUGGAGCAAGUGUUAAUGCGGUUGACAAAAACAAGAACACACCUCUGCAUUAUGCUGCUGGUUACGGGAGGAAAGAGUGUG
>3210|0|training
GACUGAACUUCAGGAGUUGUUACAAUGGCGGCAAGAUUUCUGCACAGGAAACAUUUCCAAGGACAUUGCUGGGGAUAUUUUUUCUAUUGGCUGUGUCCUGG
>4163|0|training
GUGUCGCCACGUGUCUGUUGUUGGGAACUCUGUUCAGGGUCUCAGGAAGAACUACGCUAUGCUUGCUCUCAUUCACGCCGCAUCCGGCGGCGCUAACUUCG
>519|0|testing
AAACUUUGCCUUCGGUGGAGGAGCAGCAACGCAGCCUCCAUCAAUGGCAAACCCCUUCCAGUUUGGAGGCCAACCAAUGGCAAGCACGUUACAGAACGCAU
>3030|0|training
CAGGCCAGAGUUGAUUACCUUCGUCAAUACAUCGUCUAAAACCAAACCGAACCGAACUGAGCCGCCUCACUCAACCAUUUGUGCAUACUUGGUAUGAUUUC
>3054|0|training
UUAAGGGAGGUUGAUAUCAAGCAGAGGGAAGACCUAGUUGGUGAAAAAGAACAUGACUUGGAAGUUCAAUCAAGAGCAUUGGCAGAGAAAGAAAAAGAUAU
>2773|0|training
CUCAAGUGAAGCUCGGUUCCAGUUGAAGGCAAAGGCAUCAUCAGGUGUAGACAUUUCAUCCAAUGAGAAUGAAUGGAAGAAUCGAAGAUGUCCAAGCAACG
>3207|0|training
CUCUCUCCAGACUCAAUUUUCUUCUCCAGUAACCACACUCACCUCCAAAAACCCUAAAGAUGAUGAGCAACAGCAAAAACUCUCCUUCACCCUCAACUACC
>2980|0|training
CGGGGCAUCAGGAGUUGAAGUUGGAACCAGGCUCCAUGUUACAAAUCUGGACCAGGGUGUGACAAAUGAAGAUAUAAGGGAACUCUUCUCUGAGAUUGGGG
>3626|0|training
UGACAUCCAGAAAAAUGACUGUCGUCUGCUCAGAGUUUGAUAAAAUUGGGACCAUAAGAAAUCCCUGUACAGAUCAAAUAUAUGCAUUCUGGAGACCCCAU
>3878|0|training
AGCAACAAAGCAGAUGCUCCGUGCCCUCGGUGUUGCUCUUGCCUGCAUAAACAUCUCUCCUGGGGCAAGACCAAAGAUGAAGACUGUUCUACGGAUGCUCA
>2262|0|training
CCUGAGCAAGUGAACACAGAUAUGAGAGAAGGGGAAUCCGAAGAAGAAAAACUUGCAGGUAAUCAGGAUGAUGUCUCUCCAAUGGAUAUUGAUGACUUGAA
>3545|0|training
AUUCAUUCUGGAUGGCGUCCUAUGGAAGACAUUUUGAAGCUGUUACCAGGACCCCAUCUGGAGACUAAAAGAAGUGGAUUCCCAAGUAGUCCAUCAGUUGA
>2636|0|training
UUCUUGUGUCUUGCAUUGUUUUAUUGGUAAUGCAGAGAUGCUAAAGAUAGACACAGCAACAAUUUCACAAGAAGGAAAUGGGGAUCUGGUGCUAGGUGUAA
>2199|0|training
UGUGUAAGGCCAGACUCAAAAGAAUCAAAACCAUCUUCAAAGCCGAAAAAACCCAAUCGAGAUCGGAAAUUAAACCCAUUCGCCGGAGAUUUCACCAGAUC
>2239|0|training
AGCAGUAGUGACAAAGGUUUGUGUAGACAACAACAACAACAACACAACAAACUCAACAUGCAAGAAGCAGCAAUCUCCUAUAACGAGCAAUACCAGUAUCG
>3313|0|training
AAAAGUUGUUCAGAAACUCCGUGAGAAAGAUGAGGAGCUAGAGAGGAUAAACCGAAAGAACAAGGAACUCGAGGUGCGAAUGGAACAGCUGACAAUGGAAG
>2776|0|training
GCUGCUAUUAAAGCAAUCCAGGAGAGAAUGGAAGAUAAGCUCAAAGCUGAACUUGAACAAAAGGAAACUGAAGCGCAGUUGGCUUUGAGUAAAGCUGAAGA
>2782|0|training
CGAAUAGGUAGCUUGACGGCUCUCUCUGCUCUCAGUUUCCAAAUCGAGGGACAUAAUUUGACAGUUGUUGAAGCAGACGGACACUACGUAGAACCAUUCAC
>2750|0|training
UCUACUUCUCUAGGCUCAUCGAAGCUGUUCCAAUGUAGACCAAUUUGAAAACUAGAAAUCAAAUUUGACGGUUAGCUUUCCGUUUGGAACUUUUGCAGUAG
>3822|0|training
UUGCAACAGCGUGCGCUCUUGCUGCUAAGAAACUGCAGCGUCCUGUGAGAACUUAUGUCAACCGCAAGACCGAUAUGAUAAUGACUGGUGGGAGGCAUCCG
>2853|0|training
CUCAUAGGAUUGUCCGACAAUCGCCUUUCAAUUCGAAAGGUCUUCGCCAGACAAGCUUUUCUGGUGUGGAAGUGAUGCCGCUUUUGCCUGAGGAAGCGGUG
>3243|0|training
CAAGUGAAACGGCUAAAGAGGCCAAUGCUUCAGCCUCAGACGCAGCUAAAACCCGUGAUUCACGGAAAAUGCUGGCAGACAAGAAUGUUAUAAGACCCAGU
>2477|0|training
CAGAAGAGACUAAAUGACACAUUGCAAGCUGACUUGGCAAAACUUGAAGAACAGACUAGAACAUAUGCAGGGGUGAUUGAGAAGUUCUAUGAUAUCCGUAA
>3195|0|training
UCAAGCAGUACGAAAGGAAAGAGAAGUGAGAGGGACAGAGAUGGAAAAGGACAGGCUUCUUCGUCAAGAGGCGGAAGCACUAACAAGAUCGGUCGGCCUGC
>4198|0|training
AUAAGUUGUAUGAAUCGCUUUACAAAUUUUCACAUUUCAAUCCAAUACAGACUCAGAUUUUUCAUGUGUUAUAUCACACAGACAACAAUGUUCUUGUAGGA
>2356|0|training
AGGAAGCAGCAAAUGUAAGACGCAGGGGACGGCCAAGAAAACGUCCGGAAACAGAGCGAAAGAGACUGUUUGAUGAGCAAAGUGGAAGCGAUGAGGAUGAG
>2142|0|training
ACAUGAUAUGCUAGUCCUUGAAGUCUGGGACCACGACACCUUUGGAAAGGACUACAUUGGGAGAUGUAUCCUCACGUUGACAAGGGUUAUAAUGGAAGAGG
>3488|0|training
CUUCUUAGAAACAAAGUGAAGAAGGAUUUCGAAGAGUUGUUCCCUGAGAAACAUGCUUAUGAUCCACCAGAAGAGAUAUUUGGUAGAUGCUGAGGGGAAGU
>486|0|testing
UAGCUCCAAUUCGAUUCCUCAGGUCGUCGUAACACGAGAACGAGGCAAGAACAAUCAAAUCAUCAAAGCUUUGGAGAAAAAUGGCAUAUCAUCUUUAGAGC
>3124|0|training
GCAGGUUUCAGGAAUUUGGAGAUGUAGAAGCUGAGAUUGCAGAGGUUGGAACAGAGAGAGUCAUGAAGAGACUACUCACUUAUAGAACUCCUGGACCGGUA
>434|0|testing
CCUCGGACAAAACCACUUGAAAGUGUGGAGAAACCUGUGAAUGACGAAAAACUGGAAAAUAGUGCUUCAGUCCUUAUACAACGUGAAAAUGCGACACAGAA
>2579|0|training
GUUUGGAUGUUGCGAGUGUGAACAAAGAUCUGGAGAAGAAUUCUUCAAGAACUGGUCUUAAAAAGGAUACUUGGCUUGACUCUGAUCUAUAUACAUGAUUC
>3151|0|training
AUUUAUCUCUGAAGUCGUGCUUUUGAUGUGAAAGGAGAAGAAGCUUGAAGACAGACAACUUUAAAGUUGACGAAACCAAUGCUUCUGGUGAAGUUUUGAGC
>813|0|testing
UACUAUAGAUGGAGAUACUCUGAGGACUGUUCUUCGUUGGUGAAAACAAGACUAAACUUAGGGAAGUUCUUGCCUGAUCUUACAUGGUUGCUUGUUACAUC
>751|0|testing
CAGCUAGCGGCAAUAACAGUGAAACAGUCCAAGCCAAGUGCACUACACAGACCGAUGAUAAGAAGAUCCCAAGGAAUAAAACAUGUCCAUGUGGUUCAAAG
>2504|0|training
CAAAGCUUAACGCUGGCCCUUACCGACAACAACCCUGUACAGGAACCCAAACUGGUUUGUGUCCUCCACCUUCAGAGUCGGGUCUCUUUUUGGCAUUAACA
>770|0|testing
AAAUCUGAUCAAGGAGAUGUUUGUAUGAGACCUAGCUCUCGUCCUCGUAAACCGCCACCGCCAAGUCAAACCACUUCCUCCGCCGUCUCCGUCGCCACCGC
>3977|0|training
GGACAGUUCAAGAAAGAAGGAAGAGGCUAUUUCUAGUUCUAGAGAAGAAAACCUAGAUAAACAAAAAAAAGACGAGUCUACUUCAAAUAGAAAAAGGAAAG
>3138|0|training
AGAUGCUACCCAAAAGCAUGAUUGUGAAAUCAUGAGUCAGGAAGGCCAAAACACCCAAGAAGCAGAGUAUCCAAGCUCUGAUAAAGUUGCAAAGGGUGGCU
>3120|0|training
CUGACGAUAGAGCUGCGAAACAAGAAGCGGUUAUGUGCAGCGUACAAGGAACAGUUAGAUGCUUUUGCAAAGAUUGUUGAAGAGCAUAGUAAUCAGAUAGC
>3468|0|training
GGUUUCGUUUUUUUGAUGGCGUCCGGAGCGAUCUGCUGGGCUUCAAAAAAACAACCGGUGGUGGCUCUUUCUACGACCGAGGCCGAAUACAUAGCUGCAGC
>2487|0|training
AGAAUGUCUUCUCUAGACCUUCGGUUGGGUAUGAUGACAUGUGGGCUAAAACUCUUUUAGAAACUUCAGAAUUGGAGGAAGAAGAUGCGAGAUCAGGUUCA
>2291|0|training
CGUCCUCUACGGAGAGUACACAUGUGGUCAAGGUUCCAUUGAUCCAAUGAACAACAUAAUCUCACACUACUUAUACUUCCUUGACCUCAUGGGUAUUGGAA
>3466|0|training
AUAAGAUUAAGAAUUUAACAUCAGACACGAGAUUUAAAGACAUACUUAAGACAUUGUUUAAUGCUAAUUCUACUGUGAACAGUUUCCUGAAGUUUAUUCUA
>3916|0|training
AACUUAAAAACGUCAAAGUUUUAUCCUUUCUCUCUCAUUUUAGAUCCAAAACUCUUCUCUGUCUCUCUCAAGAUUUAUGUUUUCGUAACUGUAACUCAUAG
>3085|0|training
AGGACCGACAAUGAUAUCAAGAACUACUGGAACACUCAUCUUAAAAAGAAACUAGUGAUGAUGAAGUUUCAAAAUGGUAUCAUCAACGAAAACAAAACCAA
>4040|0|training
GGAGGGUAUCACGUUCUCGAUGAGUCUACGCAUUACAGCAGUGAUCUUAGACCAACAGCGAAGCAACUAUGGAAGCCUAAUAUCGGUGUACUGGAGUUGGG
>2332|0|training
UCUACUUGAAACGAUAAAUCGCCGUAGUUUGUGUUUCGAUCGGACGACGAACAAAUGGAUCCCGACAGGUAUUCCACUUUAUCUAUCCUCUAACUUGGCUU
>3840|0|training
UGCUGAAGAAUCUAGUGUUCAGGAUCAACCCUCUAAAGUUGAAGAGAAGGACUCUGACAAAGAUAUCAAAGAAUCUAAUUCCGCAGCUCCGUUGCAGUUGG
>3983|0|training
GAGAAAGAAGCAGCACGAGUACAAUCUCCAAAAAGAGAAAGAGUUACAGGACAAGAAGAUCAAGAAGCUUCAUGCCAACAAGAAUAAGAUGAAAGUUGAUG
>3370|0|training
AGCCUUGGUUUAUGAACACUAAAUACUUUUGGGUAGGGCCUGGAGAUCAGACUUGGCCUGAUCAACAAACAAAGUUAAAGUUGAAGCUUUUGUAUAUGUUU
>3797|0|training
GAACUUGAUGGUGAGUGCUUGCGUCCACAAAAGCAUGCUAAGAGUCCAGAACUUGCUCGAGAGUUUCUUCUAGAUGCUGCAACGGUUAUUUUCAAGGAACA
>3854|0|training
GAAGCUCUCAAAGGGAAAAAGAGAGAGUGGGUGAGUUUCUUUGAGGAUGGACAAGGCAAAAAAAGUAUCAUCAUUUAUCCAGUUACAUAAUAAGUUUCUCA
>3975|0|training
AGCUAGACGCUAAAGCAAAGUGUGGUAUUCUCAUCGGUUAUAGCAAUCAAACCAAAGGCUAUAGAGUUUUCUUACUGGAAGAUGAGAAGGUGGAAGUAUCA
>2426|0|training
AGCAGCUCAAGGCAUUGACUAACUCAAAGGAAACAGCUUUACUUUCAGAAACACUCAUGUACGACGUUACAGACAAAUCGAACAACCUACCUGAUGCACAA
>3760|0|training
GAUUAGGUUUUAUGGAAGCUUGGAUUGCGUGAAAUGCUUCUCAAUUAAAGACUCAGCACAAGAGAUUUCUGAUUUAUUUCUGGUGUUGGGUUUUUAGAAAG
>419|0|testing
UAUGAAUCGGGAUCAGAAACCUUCACAGUCAACUCAGAAAAAAGAUUCAGACCGGGAGAGCAUGAACUAUAAGGCUCCUGGUGAUACUGUACAAGAAGAGA
>3293|0|training
GAAGCAACGAAAGCCCUUGAAGUGUUACAAAAGGAAGUAGCUUGCCAUAGACUAGGGAAUCAAGAUGCAGCUCAGACGAUAGCUAAGCUUCAAGCAGAGAU
>3437|0|training
UGCUGGUGCAAACUCUAUCUUCACCGGAGAGAAGCUUUUAACCACACCAAACAAUGAUUUUGACGCUGACCAGCUCAUGUUCAAGACAUUAGGCCUCAUUC
>2655|0|training
GGAUGAUGCAGAGAACAUCCCAGUUCCUCUAAAACUGGAGACUAUAAAGAACAAAGGACACGAACGAUUCCUGCAGCAAAUCAGGACAAACCCACCAUCUC
>4178|0|training
AUUUUCCUGUGCGCCAUAGAAAGGUCUCGUUUGAAAGUAAGGGAAACAAGACAGAGAUUGUGAUCUGCAGCUAUGAAGAUCAUAUCCUUAUCAUAGCAACA
>2226|0|training
GAGAUAGUCAACUGCAAAAACCUUAAAGUUCUCAAUCUCACCUCCAACAGACUCUCCGGAACAAUCCCAAACCUUUCUCCUCUAAAGUCCCUAGAAAUUCU
>2905|0|training
AAUUUCAAUUUUGUAUCGUAAAACGAUGAGGUUUCUAAGCCUCGUCGGAAACUCAUUCGGUUGUUCUGCGUCCGGCGAACGCUUAGUAUCAGCGGCCAGAG
>762|0|testing
UCAACCGGAAGUAGUAUAAUGCCACAGAAGAAAAAUCCAGACCCAAUGGAACUUGUCAGAGGAAAAUCCGCAAGAGUCAUAGGCGAUCUGGUCACUGUCUU
>741|0|testing
ACAUGGACAGUGACCUUGAAUUGGCAAAGCAUGUGCUUCACGUACAUCAGACAGAAGAAUCUCCUGCGCUUGGUUUCGAGCCUCUGGAACCCAACAUUCUC
>3081|0|training
ACUUGCUUGAAACUAGCUCGGAACGAUAACGACAAAAUUCGCCACCAUAAACCCUAUUUUUAAUCUCCGACUCUGUCGUCACUUCUCCUUCAAGCUGGGUA
