# Supplementary material for: M6ATMR: identifying N6-methyladenosine sites through RNA sequence similarity matrix reconstruction guided by Transformer
Source: PeerJ. 2023 Sep 11;11:e15899. doi: 10.7717/peerj.15899 (PMC10501384; doi:10.7717/peerj.15899)
Supplement: Supplemental Information 1 [file peerj-11-15899-s001.zip › A101_Train_P.fasta]

>1376|1|training
AACUAUACAAUCGUUUGACAUUUUUGUGUAAUAGAGAUUUGACCUACAAGACUGUAGAAGCUGCAAAAGCUACGAUUACACUUUGUUUUAUUAGUCUUCGU
>1939|1|training
CAUCCAUUAGAGUUUGAUUUCGGUCUAGAGCUGUGAGGUUUUGUUGGAGAACCUUUGAUCAUGACUGAAACGGAGUCGUUUUCCUUUUUUCUUUCAUUGAU
>303|1|testing
UAUGUGAGGAACAAAUACAGCAGCAAAAAAAUAAGAUGAGAAGAACGAAAACACAAUUGGAAUUGUGUUCAUUUGCUUUUUAAUCAUAUACAUAACCUGCC
>232|1|testing
UGUUUGAGCUGCUUCAUGUAUGCUUUCUACCGUGCUGGUGAUAAUCUCAGACAUCAUUUAGAAAUCUUUUGCUUGCUUGUUAUAUAAUAAAUGAUGAUGAA
>895|1|training
GUUAAACUACAGAGAUAAACUUGGGACCUGUUCAUAAGAAGGUUGACAAAACAUUUAUUCAUGAUUAAAGGAAUACAUAAGAUAGAGAUCCUUGUAGGAUC
>767|1|training
GAGUAAAUCCAGUAAUGGUCUGGUUUGGUACUUAUUCUUAGUGUCUAUAAACAUUUCUUAGUUUCUCUUGCCUAUUUGCAUUUCAAUUUCACUUGGUACAA
>588|1|training
UGCGUAAAAGAGAUGUAGAAGUCUGGAUUUUUGGGUGUAAAUACUUAGGAACCAUCAUCCCCAGAGAAAUUUAGGUUGACAAUUACAAGAGGGAAGAAAGA
>1259|1|training
UUGUUGUUGAAAUGGAAUGUAGAUUCGUAACGAAGCUCUACAGAUUUAGAACUACGAAUUUUUGGUUGCAGUAUCUGCUUCUUCUUGUUGUUUUAUCUCUU
>583|1|training
AAAAGUCGUUACCUUGUACAGUGUCAUUUUGUGUGAGAGUAUGAUACAAAACUUGUUAUUAGUUAAAAUUUGGUGCAAGGGUCUCUCUCUCUUUGGCAUGU
>1124|1|training
GUUUUGGGUCGAGAAGCGUCUUGCUGCACAAGGGAUCAUCCCCGUUUGGAACCAAUGAGGUUUUUGUUCACUUGUAAUUAUUACAUUUGUAUACCAAAAUU
>927|1|training
UACUUUAGUUCAUGACAUUUUGAAUAUACAUUAGGAGUCUUGUCUAAAAGACUAAAAGUAAAUCUCUAAUGUUUCUAGUUGGGCCUAAUUUGGAACCAUCU
>800|1|training
GACGAAGAGACAAAACGAUGCCGUCUUAUGAUUGAUCCUACACAUGCUAAACUGUUCAUGAAAUAGUCAUGAUUAUGUUUUUGAAUGGUCAUGACGAUAUG
>105|1|testing
UGCGGAAUGACUGCAGCCACUUGUGAAAGUGAUACGGUGUAUGAUGAAAAACACGUUUGCUUGUACUGAUGAUGUUUCAUCAUUAAGCACUGGAACGUCUA
>620|1|training
AGAGAAAGAGAGAGAUUUAUCCUUCCCAUGGGGAUUGGCUAGUUUUGCAGACUUUAUAUUUGUCUUACUUACUUCGAAAUACUUUUCAAUUACGCUUCUCU
>492|1|training
GCAUGUUGUAACUGUAUUAGCAUAGAUUUCCAUUUUUCUUGUAUUAAUAAACACAAAUAAAGAUUAGUGUCAAGUUCUUAUCAUAGGCUCUCUCCUCUGUU
>823|1|training
GACGCUAGGCCAAUGCUUGGAGCCCAGAUGAAUGAGGGAAGAUGACAAAGACCCUAUAUGGUGGCUAUAGAUAUAGUCAUAUAGAGAUUAUGUUUGUGUAU
>561|1|training
AUAGCUUGAUUUGCUUUCUUACAGUUGUUUUGAUAUGACGGAUAUACAGAACUCCCAUGUAAUGACGUACCACAGUUGCGCAUAACGUUUGAACGCUUUUA
>329|1|training
UACUUAGGAUACAUCACCCCCCAAGAAGAAGAUUAGUAUUUGGCAAGGGGACAAGAGAAUUGGUGCCUUUUGUUUUUUCAAUUUUUGUGAGUGCCACAAAC
>1753|1|training
UGGAAGGCAUACGACGGGCAAGGCAUUUGAGUUUCCUUCAUCGUUGUCAAACUUAUGACACUAACAGUAAAUGUGUCUUUCUUAAAUGAUCAACCAUUUGU
>205|1|testing
CUAUAAUGGGUAGUACUGAAAGUUCAACUCUUUUACUGAAUCUUACCUAAACAUGUUUGGUUUUUAGUUUCCGUUGAAUGCCGUAGAAUACAAUAAAGAGG
>57|1|training
AUGUAGCACAGUUCCUUACUCCUUAGGUAAUAUAGAGGGAUAUGCGAAAGACAUAAUCAAUAGUUCCUCUGUUUCUGUCGAUUGAUCUCGACACUAUUUUG
>337|1|training
AAUAGAGAAAGUGUGUGCACAACUUAAAGUAUGGUAGUAACUACAUAUAGACAAUAGGAUCUAUGUGGUUUGUUUUUUCUCAGCUGUUUUUUUGUUUGGUG
>282|1|testing
UCCUAAUUCUUGGCUGACUUUUGAUGUCGAACUGAUUAAUGUUCAAUAAAACUGCCCUGAAUUCAUAGAAUCUCUGAUGAGGGGUUUCUGAAUGGUGUUGU
>825|1|training
GUUGUUUUCUGAAUAAAUAUGGUGUGAGGGAUUCAGCAUUUCCACUGUAAACUGGAUUUUAGGAUAUUCUUUGCUGGUUCUGGUUGUUCAAUGUUCAUUGA
>275|1|testing
CAUUUGAUCAGAUUUUUCGAGUUUUGUUUUUCGAAUCUUUAUUGGAGAGAACAUUUAUCUUCUUGAAUCCUUAAGCCUUGAAUCAUAGUAUGCGAUUGAGA
>94|1|training
CAUUUCCUCUCCUGGAUUAUAUCUCCCGACUUUUGGAAGAUUUUGCUAAAACUACCUAUGGUUUUUACCCGUAUUAUUUCACCGCUCACUAAUUUUUCAUG
>1855|1|training
CAUAGUUUGAUCUCUGAUUUAUAGGUAGUCUAGUAUGUAUGAUGAAGGAAACACUAUGUUUGCCUCGUAUUUGUGGAUGCAGGUUUCAGUUAUGUGAUCCU
>1584|1|training
UGCAAUAAUUAUCAUACGGAUUACAUUACAUAUUGUAUACAAUGAUAUAAACAAGAGCAGAAGAAGCAAUGUGGAUAUAUUUAGAGAGGCUUAGGAGAGAA
>126|1|training
CUUUAAAAGCAUCAGUUUGAUCUGUCAAAUGUUGGAUUAGUGAAAAGAAAACAAAAUCCCCACCUUGUUGUAACGUAACUCUUAUUAGAUGCCAAUUUUUU
>177|1|training
GUUUAUGUACAUGAUGAUAAUGGGCAUAGCUCUAUGUAUUGGGUGUGUGAACAUGUCUAUGUGUAGAUUGAUCGAGGACGUAAUUGGCCUUUGCUCUGCAU
>8|1|training
GCGACAAUAUCACUUGCAUUGUUGUACGAUUCGAGGUUUCUUGAGCAAGAACCAAAUUCAUAUUGUUCUUGUUCUAUGAAUGUACCAUCUUCAGCUGUUGA
>1458|1|training
UCUCUUUGUUGUGAUUCUUUGUAUUUUGCAAAAUCUUACUUUGGUGCCAAACCCAUCGAACGCUUCUUUUUUUCGAAUUCCUUUUUUUCAUUCCUCCUCGA
>1276|1|training
CAAGGAGGAAGCUGAAGGUUGGACUGACUCUGAUCUUAAAACAUAAAAAAACCAAAAUAUAGAAACGAAAGUUCAUUGUAACAAUAAGUCAACUUAAGUGA
>271|1|testing
AAGGUCAGGCUCUGCCGGGUUACGAAGAAGAUCCUGAAGAAGGUUUGGAAACUUUCAAGUAACUAAUCGGAUCUUGUGUUAAAAAGUAAAAAUUGUUCAUU
>382|1|training
ACUAACUAGUUUCACUCCCAAAUUAUCUAUUUGGCUCUUGUCAUAUUGAAACAAUUUGUGGAUUUAUGAUCUUGCUUUAUUUUUAUUCAAUGUAUAACGAC
>694|1|training
UAUUUAUCUCUGCUUCUUGCUUGUAAAUAAAAUGCGUUCUAUUGAGCAAAACCGUACAAUGCUCAUUAGCAAUGAGCCCACUUUAACAAGUAUCAGUUUAU
>546|1|training
GGCAUUGUGUGCGAGAUUCCUCUGUUGCAUCAGUGUGUGUUUCUGUUAAAACUUUGUGUGAAUGUUAUUGAAAAUACUCCAAAUCAAUCAGUUGUCCAAAG
>434|1|training
CUGUCUUAAGGCCAAGAGCUCCUAAGCCAAAGAUCAACUGAUGUCAAAAGACUCCCCCAUACAAAUUUUUUUGUCACUUUCUGAGACAGUAAAGUUCAUCA
>1893|1|training
AAACGUAGGAAAAGUACUUGGUGUUGGUACCCACGAAGUUGAAAGUUGAAACCUUUAAGCUGUAAGACCGAUCCAUUGUAAAUCACAAUAUACUUUAUUAG
>2075|1|training
UCUCUAUGUAAGCAUUUUGACACUUGAAUCACUACAUAACUCUCACCAAAACAUAAAAGCAUCCCAAAUGAAAACAUUUGCAUUCAAUACAAUGGCUUUAG
>402|1|testing
AAACAAUGCAAAAUUGUGCAUGUGUGUUUGUCUUUUUGAUCCCCAUUUAGACCAGUCGAUCUAUUGUUGUAUUUUAUGUGUCUUGUGAUCUUAUCCCAAUU
>98|1|testing
UAAGAAGGUUCUUGAUGGUGCUGAAGGAGGUUGGUUAGAAAAGUUGUGGAACCCAAAGAAUGUGAGAGCUUGUUGAUUCGGGGUCUACGUCAGAAACAAAU
>1688|1|training
UACCACGAAUAGUUCACCGAUCAUAUCAAGUUUCCUUACUGUUUUUCAAGACCCUCAAUUCCGUGAUCUGUUUGUUUUUUCUUCCUUCUUUUUGACAUCCU
>1924|1|training
GUCAUCCGAUGGAUUUUACAUCAGAUCUGGCAUUACUGUAAUCUUGAAGAACUCAGUAAUUAAAGAUGGAGUUGUGAUAUGAUACUUUUAAGAUCUAAUUG
>1279|1|training
UGGAGCCAACAUGAUCACACCAUGUAUGAUCCGGCCAAAGAUCUGACCAAACUUCUCUCUUUAUGUUCUUAGUUUAGGAAAAAUUGUGUAGGUUAUGUAGU
>312|1|testing
GUGAGUUCAUCAAAUGUCUGAUAAAUAUUUAUUGUUGUGGUCUCCAUUGAACCCCAGUGACUUGUGUGCUAUGUCCUCAUUGCUUGGUAAUGUUGUAAGAU
>707|1|training
CCUUCGAAUGUUUUAGUUGUUUCCUUGUAUUUUACUCAAUGUCUUUAUGAACCAUUAUCUUUCUAGAAUGCACCUUUACUUGCAAACAUUGGUCUAUACUA
>1306|1|training
GGGACUACCCGGAUCUGUACUGUAUCAUUUUUACACGACGAUCUACUAAAACUUGUUUGAUAUAUAUGUAGUCUGCAUGAAAUUUUAAAUGGCAGAUUAUA
>1933|1|training
GUUUGUAUGUCGUUUAAUAGCUGUGACUGCAGAAUUUUACUGCUUGGGGAACAAAAAAUGACUCCAAACAGUGAGUUUAUAUGAUUAUUCUUAAUCUCGGA
>903|1|training
UAUAUGAUGCAAAGCUGAUCAUGAAUAACUGGCUCAUGAAGUGUGAUAAGACCAAAUUUUAUCAAAACGAAUACCAUAUAGAAAUCUAUCAAAGUAUACUC
>86|1|testing
ACUUGUGAUGCUUCCCUCCCCCUAGCUCUCUUAUUACAUGGGCGUUGUAAACUGUGUGUACUACUACUACUAGUCUCUAGGGUAUGUACUUUUUUUUUCCU
>1776|1|training
AGAAGUUGCUUGCCGCUUAAAAACUUUUGCUCAUGAGUGAGCAUAUAGAGACUGAUGGUUAAAGUAACCGUAAAUUGUGACAUAAAGUUUCCGGUUAUUGC
>1789|1|training
AGUAUGCCCCUUAGAAUCAACGAGUUAAUGCCGACACGGUUCCUUUGAAGACUGCCCCUGAACGUUUCUUCUGUAUUUGGAAAUGUAAGAUAUGAUUAUGU
>526|1|training
UUUUGAAGAUUGAAAAGAGUUAAAAUAGAGUAACACUGUUUUCACAUGAGACUUGAGUGUUGUUCAUCAAAUUUUGUUCCUUGGAUCUCUGAGUAGCGUUG
>1359|1|training
UUUGUAUAUAUAUGCGUGUAGAGUAGUAGCAGAUAUAUGAUGUAUGGGAAACUUAGAGAAUUACGUUUACAAUAUUUGGUGCCCUAUUGAAUACCUUCCUU
>858|1|training
UCUGGAAUCAUUUUGCGGGUAAGUCAAACAUUCUUGGCCAUCAAAUUUGAACUCAUUAAACGGGGUUUUACUACCGUUUACGCGCGAGGGAUGAUUAUCUG
>673|1|training
ACGGUAACGAUGUUGUGUUGUUAUUUGAGGUUUAGGAUUUGUUUCCAAGAACCAUUUUAUAAAAGAAGAAGAAGCAAAUGAGGUUUUUGUUUUACUUCCUU
>332|1|testing
GAAUGUGUUUUUCUUCUUCAUAAUAACCAUGUAUCCACCUUUCUUUCUGAACAAGUAACCUGGAAAAUCGUUUGUAUCAAUGGAGUUUUCUUUGUAUGUUA
>1263|1|training
UAGAGAAAGAUGCUGCAGACUGCCACUGGCUCAGGCAGUUUCUGUGAAGAACCCUUGACGUUUUUUGGUUUUUGGUUUUGUAAAUAGCUUAAAUCGGUUCU
>303|1|training
AUUGGGUAUCAUUGAUUCGAUUAAAAGAAGAGCUUUUUCUCAAGUUUAAAACUUUGUUCUAAAGAAUUUAAGUUCUUUGACUUGUAUAUACAUCAUCACCU
>1527|1|training
UUCUCAUAUGGGAUUUACCUUCACAAGAGACUUAAAGAGGAGUUUCUUAAACAGAAUUUGUAGAUAAUACAUUCUGAAUUCAAGAGCCCAUUUGAUAUCCU
>485|1|training
GAAAUCUUCAUAUCUGCUUCUUUUUUCUUUCUCAAGGAUUUUCAAUCAAAACAUUCAAAAGAGAGCAUCAAUACCACCAAACUACUCUUUCUCACUUGUUG
>1550|1|training
CUCCAUAUUAAAUAAAAAAAGCUGGAGAGUCUAGCUAGGUUAUUGUGGAGACUAAUGACAAGAAUGUUUUUGUCAUGUUGUAUUGUAAGAUUUGAGUUAUA
>576|1|training
ACAGAGCCAUUCAAAUACCUCGACCUGGAACCUCCAAAGAGAGAAGUUAAACUUGAAGAAGCAAAGCUUGAGUAAAGUGAUAUUCACUCCCUUUUUUAUUC
>56|1|testing
AUUUUGCCAUGUUGUUCUCUAUGCUUGAUUAUGCUUUGUGUUCUUCAAAGACUUAAUGUUAGAUUUCUUUGGUUUCCCGACUUCCUCUUAAUGGUUAUAAU
>1725|1|training
CCUCAGAAGUACAUAAUCUGUAUUACCUUCGUAUCAACCACGAAUUGUAAACUAAGUUGACAUUUGUCUAUAUAUGGUAUGGCUCCUACUUGGUUCAAUAA
>1926|1|training
UAUUUUCAUUUUUCCUUCUGUUGUUGAUAAUAAUGGAUAUUUUUUGGAGAACCCAAACUAGACACAUAGGAUUAGGACACAAUCUGUUUUGAGAUGUGUUU
>568|1|training
CCAGUGGGAUCUUUACCCGUUGACAAGAUAGUUAGGAAGUUGAGGGAAAGACUAAAAUAGAGCAAAAGUGUUACUGUAUUCUCAUCAUUGUUUUGUGUAAA
>1621|1|training
GAGAAAGAAACUGUGGAUGGAGAAGAGUUCAUGAGUCUUUUCAUUGACGGACAAGCCGAGUUAUAUGUUUCUUAAAAUCAACUAAUUGGCUUGUAAUAAUA
>947|1|training
UUAAAUGUCAACUUUGUUUGUAAAGAAUGUGAUGUUAUCAAAUACAUUGAACUUCAAUGGUGUGUGUUGGUGAGUGUUGGUGGAGUAUUACCAAUUCAAAG
>1094|1|training
CACGUUCUUGUACAGGUUUCUCCCCUAACGUGUCUUUCUUUGUAAUGGAAACUAGAGAGAAAGAUACACAAAAGGGUUAGAGAAUUUGGUUUUGGUAGAGA
>257|1|testing
UUUAAAUCAAUCAUUUAUAAUGCUAUUGUUACCAAUUUCGUCACUUACAAACAAGUUUAUUGUUACUUUACGAGAGAUUGAACUUCCAUACACUUAUGCAU
>1603|1|training
GUGAAAUCUAUUUCUCCCUUUGUGCUUUGUUCACCUGUUUAAUUUAUCGGACCGGACGUUUGUGUACAUUAUUAGACCGAACCGAAUUGUUAGUCUUUUCA
>1422|1|training
UGGUUCUAAGUCAAUGGAUGAUCCACUUGAAGAAGCAAAGAAAAUCAUGGACAAGUACAAGUAAGCGUUGUCUUCUUUACAUGUAACUUAAGCUUAAGAUU
>2041|1|training
ACUAGGACAGUUGUUUUCUGGAUUACCCAGUUCCUCUGUGAAAUCUGCAGACUAAAAAGAUACCAAAAAGUUAAGAUUCAGACGAGAUCCCAUUUUACAAC
>708|1|training
AAAUCCCCUUUUCUGGUUUUUGUUAAAAAAAAGUCUGACAAAUCUUUUGAACUUUUAAGGUGUUUUUCUUUUUUGGUUUCUGCUCGAAUUUGUCUCUCUCC
>405|1|training
UAAUCACUCUACCGACGUCAAUGCUCAAGUAUGAUUCCGGCGUCCCAGAGACAUCAAAUCACUAAGCUUAGGUUUAUUCAUUGUCCGUCAUUGUAACUUCG
>185|1|training
UUACUGCCGCCACACGAGGGCUCUGUAUUCCAGUCCGUUGCAGUUAAUGGACCGGGCUUACUUUGGAUAUUGUUGAAAUUCUAAGUUUUGUUUCUAUGUAA
>1915|1|training
GUGGUGGUUCUAUAUAUGAAGAUCAUCAGCAAAUGUGUAAGAUAGAUAAAACAAAGAGAAGAAUAUAAUUUCUGGUUGUUUCUUUGUAGCAAUAACAAAAA
>965|1|training
AUUGCUUGAGUUAAUGUCACUCUGCUUGUUGUUUGCGUACUUUGUUAUGAACUUGUUUCUGCGUGCCUUGUUAUGAAUAUUUUCCCAAACACAGUUUAUUU
>1553|1|training
CUCAAGAAGCAUUAACAACCAUAUAAAAAGCAAUCUACUCUUAUCUUAAAACAAUUUUCGAAGGUUUUAGUUACACUCCCUCAAAAGGAGACGAUUUGGCC
>1299|1|training
UUGCUCGGUUUCUAUUUUCGCCUUCGCGCUGUUAUUACUCUCUUCAUCAGACUUAUGUUUCUUCAAAUAAAAUGGAUUUGAUGUAGAUGAAAUACUGUAUC
>383|1|training
GAAUUUAAAGGAUACAAAGAAAAGGCUGCUUUGUAAUGUUAAUUAACGAGACCUUCUUUUCUUCUAGAUGACCAAUCAGGAGGAGUACAAGAGUGAAUAAA
>1140|1|training
UUUGAUCAUAAGAUUCUAGCAAUUAUCGUUUUCGGAGCUGUUGUGUUGAAACAAAUAUUUGCAUUUGACCCAAAUGGUUGUUUCUUUUAAGAGCUUUGAAG
>129|1|training
CCACCUUCUUGGAAUCACCCCUGUUUACAAGCUUUGAUGCUUGACAAUGAACCUAACCAAAGGCAUUAGGAUUUGUUUUCUGUUUCGACAAAUUUUUUACU
>1657|1|training
GGCCUUCUUCUUUGUGUUGGCCUCUUUUUGUCCCUUAAAUUUAUGCGGAGACUUGCGAUACAUUGUUUAGAUAAAUUUAUCACCAAUGCAUGAAUAUUGGG
>175|1|training
UUCUUCUGAUGCUUUUAUUUAGGUUAUAAUAAAAAUGAGCAAAUCCAGAAACAAUUCAAAUUUUCUUGGGAGGGCAACAUUGUUCUUCAUCUUACGGCUAA
>414|1|training
GAAUGAGAUUAGAGAUUUGUUUCACAACUCUUUUGGAAAAAGAUUUUUGGACCCCUUUAAAGGAUAGAGAGCCUGUUGUAUCAUAGUGAAAAACCUUUGGU
>467|1|training
GAGGAGGAGGAGGAAGAAGUAAGUGAGAAGAGGCAAGUCAAGAAGAGGAAACUUAACCGUCAAGACGAAGAAGAGGAAGAGGAAGAAGAGAAGGAUUACGA
>1117|1|training
CAAUUAUUACUGGCUUAACCUUAAAGGGUAAGUAAGCCCAAAAAUAAAAGACCAGAAAAAGUUUAAUACAUCUCAAAAUUUGUUCUGGCACUUUCAUCUUU
>1264|1|training
GCUCCUGCUGCUCCUCGUGCCUGAAGACUUCAAGAAGCUGGCAAUCCGAAACUUCUUAUAUUCUAGUUUCAAUCUCUCUUUUGUCUGAAAUUUUUGAAGAU
>617|1|training
UUAUGGGCAAGCUCUACUUUGUCAAAUGAUGACAAAGAUAAUAGUUGAAGACAAUGCCACCCUAAGUGACUGCUAGUGAUCCAAAUAUUAUACAGUGGUUU
>911|1|training
GUAAUGUAAGAUGCAUUUUGAUUUGAAGAUGCAUUAUGCUGAUUUGUAAAACAUAAACGGCUUUGGUCCCUUUUUAGUGUGUCCGAAUGAAUAAGGUGUUC
>424|1|training
GUGAUGUGUUGGUCUUGUUUGUCUUUGUUUAGUUUUUGUGACUUCUUUAAACAUAUAGUAAUAUCAAAACGUUUGAAUUUCUAAUGUAGCCGUUAAAUAAA
>285|1|testing
GUAUAACAACAUCACUUACCGAUAUGGAUUUGCUUGAUUUAGCUUAUUAGACAAGAAUAUAAUCGAUGAACCAUGAGAAAUUUGAAGACUAACCUUCAGCA
>1755|1|training
CCAAGAACAGGUUCCUCUGGAAUAUCCUUUUAUCUUUGUCCUUACUAGAGACAAUAAAUUUAAAAUUGGAUUAAGAUUUGUUGUUUCCUGCCAUUGUAAAU
>1226|1|training
CUUGAAUUGAUGAUAACUCCCAAUGCCGGAGUGAAAAUAUUAUCUCCGGGACUUCUGGUUUCUUUUUGUAUACUUAGGAGAUUUGAUGUCUCUAAGGUUUC
>365|1|training
CUGAGUCUCUUCUUCAAAGAUUUCAUUUUUUCUUACAUUUGUGUCUGAAAACUUUGUUUCAGUUAUGUCCUGUCCCCAACAAACUACUACUCUUGUUCAUA
>1943|1|training
GAUUCAGACUUUUCAGUACAGAACUUCUAGUGAGUUACUUGUCACAAAAGACUGAUAAUAUUUAUCUCAAUGUGAGAGUUUAUAUAAAUCAUAAGCUUAUG
>143|1|testing
UUGCUGUUGUAAUAUGGAUGUUGGUUAAGUAUAUGUAAUACCAACAUCAGACAACUUAUAAGUUCCUCUGUAGGUCCACUGGCCUCUACUCUCUAUGUGAA
>1947|1|training
AUUGGAGCUGCCUCAGUUAUUAAGAUCUGUGUGGUUAAGUGAGAUUACAGACUUCUUUCAAUACCUCAAAUCUUGGAUUGUUGGUAAUCGUAACUGAGAUU
>358|1|training
AACCGUGUUGGAGGUUGUAUCAAUGUACUAUUGCAAGCCAACCAAAAAAAACUCCAGCUUAGUAGGAUCGUGUAAUUUUCCUUAUAUGUAAUGUUGAGAUU
>1881|1|training
GUAAUGUUGAUUUGGGCUCUCUAUGGGAUUCAUUUAAGAGUUCAAAAUAAACACCUUUGCUUAUUGCAUUUCUUUCACGACUUCCUUAGAUAUCAAUGAGA
>438|1|training
CUCUUCUCUCUUACUCUAUGUUUCCUGCUUCUAGAAUUACGUUGACAGGAACUAACAACUAGUGGGAAUGGUUGUAUGAAAAGUUAAUCUGUUGGUUUUGU
>153|1|training
CUCAUAUGCUUAUAUCUGGAUGUUUUGUGAAUUUGUCACUGAGAAAUUAAACUUGUAGGGCAUAUUGAAAGAGAUGGGAAUCUGAAAAAGUAUUUGUAAAC
>1204|1|training
CCUUUCUUACAGAGCUUCGUGUGAUCUGAAUGUUUUAACCAUUUGUUGAGACAUUUUUUUUCUUUCAUGUUCAAUGGUUUGUAAUAGUAGAGAACAUAAUA
>789|1|training
AUAUGGUUUGUUUCUUUUGUAAGAAAGUGUUAAAUGUGUAUAAAACGUAGACAACUUUCUAAGCUCUCAUAAUUAAUUGUGUGGACGAUUUUGUAAUUUAA
>843|1|training
CUUCACAAAUGUCACUAAAACGUUAACUUUAUAUUUUCCCAUUGUAAGGGACAAAAUAGUAUUUCUAUGGUGUUAAUAUACAAGUGAGGAAAUCAUUAUUC
>952|1|training
UAUUGAUCGCUUUAUGAUUUGAAAUCGGUUAAUGAAAUGACCUUCAGAGGACUCUUUGUUGCAUUUCUGUAACUUAACUUGAGGUUGCAACUUUAACCAGU
>1182|1|training
UUUCAAUUCAUUCUUGUAUUGUUGUUGCCAAAUAUUAGCGCCUUAAAAAAACUCGUUUGCAAGUCUUCCCAAGUAGAUGAGCUUUGUGGUUGUAUCUUGCU
>289|1|training
GAAGAAUGUUGUAGAAUGCACACCAAACUUGAGUGCGAGGGAUGACAAAAACAAAUUCCAACUCCUACACAAAAUAGAUUUGUAACUAAUCACAAUCAUUU
>2009|1|training
CUAGUUAUAGCCUUUAGUUUGUAUUCUUCAUUCUUGAUGAUACGCUUAAAACAAAAAUAGGGUUCCAAAGCUCAAGACUGCUCAUAGGCUCAUAGCAAUGC
>1565|1|training
CAUUGUCUUGUAAAUUGAGGAUAUGCAGAUUCCAUACAUUUUGCAAUGAAACACUGUGAUAAGAAAUAUGUUGUUACAUAUGUGUUUUUGACUUAUAAUAA
>1597|1|training
AUUGUAGGCGGCUUAUGUUUAAGUUCUCUCUAAAGGUGUCCAGGAAGUAAACUAGUCCUAGACGCUUGAUAAGAAAUGUUGGUAUCAGUGUGUUUGGUGCC
>744|1|training
AACAGGUAUACUGUGGUUGUGUUGUUCUCCAUGUUCAUUUCAUGUGAAGAACCUUCGACCUUCAAAGAGAUUUUGAGGAAAUCAAUUACACGAAUAGAGAG
>133|1|training
AUCUAUUAAUGUGUAAGAAAAAUAACCAGAAUCUUGAAUACACAAUAGAAACAAUUUUAUUUGAUCACAGUGCUCUAAUAAUUAAACACGAAAGAAAAAAA
>470|1|training
GAUCAGCUUAGAGCAGAGCGUGAGUCUUUCAAAGCUGUUUUUGACAAGAGACAUGUACGAAUCGUUACAAAGGAUAAGUAAGUGUAUGAUUUUCUCCGGGU
>252|1|training
AUGAAGAUUUGUGAAAGAUUCUAAAAUGAUGAAAUAUGAUUUUUGUAUGAACUUAUGAAUAGUAACCACAGCUAAAUUAGUAAGAUAUGUAUAUUAAGCAA
>1983|1|training
CUUCACACAAUGAGAGGCUAAAAAUCACUUCUUUUUUUCUUUUCUAUUGAACAUUUGUUUUAAGCAUAAUUCCCUGGAGAAUUACUAUCGGCCUCUGUAUU
>2050|1|training
AAUUGUUAUGGAGUAGCAAAAGCAACUCUUGAUUAAAGACUCGGCCAAAGACCCCACUUUCAUUAGUAUUCACUUUCCAUACUUGUUUGUGGUUAGUGUCA
>1595|1|training
ACAAGCUUUUAUGAGUGUAUCAAUGACUUCUGUGAUCUACCAACGACUGAACUAUUGUAUUACUAAAUUUCCUUUUUGCCUUCAGAAGAAGAAUAAAAUUC
>1060|1|training
UUCAGUCCCACAAAAACAAAUUUUCUUUUGUUUUUAUUGCAUAACAUAAAACACUUAUCAGUGAAAUUUGGAAGCUUCUCCCGUAGCUUUCAUUUAGUUGC
>344|1|training
GGAGAAGCAAAACCUUAACAAUGAGUCUUGGGAUAAACAGAAGUUCUGGGACAAUUCAGGGUUCAAGAUUGUUGUAUCAAUGUCUAUGUUGAUGUUAGUGG
>42|1|training
GGGUGAUUGAUGUCUCUUUGUGUCACUAAUCUUUUUUUGUUGACAACUAGACUUAAGUGUGUAACUUAUACAUGAUCUUGUCGCCCUUUAUGAAGUUAUGA
>78|1|testing
GUUAUCUCAAUCAAGGCCUACUUUUUUCUAGAUGAUUUUGUUUUGUUCAAACUUUGUUCUGACAACAUAUGACUAAAAUUUAUUGACUCAAGCUUUGUACU
>53|1|testing
ACUGAAUGGUAUCAGUAUCGUGAGUUAACCGAUAAGGAAGAAGAAGUAAGACCCAAAUGGUACUUUUGAAUUUUUUUUUGUUUAGAUGCAAAAAUAUCGGC
>110|1|training
CAAGAAAAUGGCAGAGUAACACAAUUUCUUGCAAUGCCUUUGUACAUAAGACACUAAUCUACCUCUUCAUCUAUUUUACAUGGCUCAGUUUCUUGCAUGUA
>1233|1|training
UGCGGAAAACGAUAUGUUCCCAGUCACGGACGUGUGGGUCCAUUAAAAGGACAGAAAAUCCACAUGUAUCGGUGAAGGUUCCACCAAGAAAAACAAGUUGU
>29|1|training
GAUUUCAUAAUCAAUACAGAGAUGCUCUAUUAACAGAAUAAGAGUGUUGAACUUUUGGUGUUUUUGUGAUUGUGUACUUACCAAUCAGGUUUGAGGAUUUU
>1547|1|training
CGCUCCCUAGCCAUGCAAAUGUAAAGCGAAAAGAAGAGAAUAAAUCUUGAACUGAAUGCACUUCUGGUUUUAUGUAUAGUAUUAUUUGAUCCUCUAAUGUA
>1946|1|training
UGCUGUAUCUUCUUCUUCAGUUUGCUUUGCUACGAUUGUGGUUUUUGGAGACAUUAUAGCUCAUUAACUGUUUGUGAGACCAAAUGUGUCAGAAUCCGCUA
>796|1|training
CUUUACUCUAAAUCUUGGAUUGGUAUUGGAAAUGUAAUAGUUGGUCAAAGACUGUACAACAAAUGAAAAGUUUCUUACAAGAGCAAUUCUAAAAAAAAGAU
>1468|1|training
GCAGUGCUAAAAUCUUUCUUGGCUAAGAUCUACAAGAGGCAGAAGUAGAGACAUACUCGGGCCUCUCUCCGUUUUAUUCUUCUGACAUUUAUGUAUUGGUG
>642|1|training
AAGCAGAUUCUAUAGAUAUUAGCCUUUAGGAGCUCCCUGUUCUGUUCCGAACAAUGGCUACUUCUUUCUUAUAUAACAAACAAGACAUCUACUUUUUUAUA
>1902|1|training
CCCCAAAUCUUUCAUUUUUUUUUUGGGUGGGCACGAGUUAGUUGGUCGGAACCCUGAGAUCAGUGAAGGCCUCCAUUUGUUGAAAAGCCGGAGAUUUUCCU
>1965|1|training
GGGGGUUCGAUUACUGAACCUUCCGGUUUUGGCUCCAAGUUUUAUGUAAAACCAUACGAUAUCUAAUAAUAUGGGGAAGAUUUUUUUUGUUGUACGAAGAA
>1787|1|training
GCAGGCGCUGACUCUAUUAUCAAACUCUAUUGCCACUAGAUUGGUCGCAAACCAUAUUUUGACAAUUUUCAUCUCUUUUCUUCUUUGUUGUAUUCACCACC
>1987|1|training
CUUCUUAUUCAUUGUUGUCUGUUUGAUCAGGAUAGGUGAAGUUAUGUAGAACUUUGUAUAAUGUUCUUGUUUUUGGAUUUAUGCAUUGGGCAAAUACGAAA
>733|1|training
UUGUCUCAGUUUGUGAGUCUAUUUCUUUUCUUAUGUUGUUGGAUUUCAAAACCCAUCAAAAAAUAGCUGAGUAGUGCUUUUUGUAAUGUUUGUAUGGUGGA
>246|1|training
UAUGAUUGUUGGAUCUUUGUAGAGUGUGGUGGUUGUUAUAUACACUGUAGACUAAUAUCAGCUUUGUGUAACGUCAAAAUACUGUAUAGAAGAGGCAAAAG
>704|1|training
AUACAGUGAGGACGAGGAAGAUAAGAAGAGAGGGUCAAAGAAGAAAGUAAACAAGGAAUCGAGUUCUGAAGAGUCAGGAUCAGAUGAAGAGUAAAAGAACA
>116|1|training
UAUGUGUUCUUCCAAUGAGUACACGCUUCGCUACUUGUGUUCUGUUCCAAACAAUCAUUGAUUAUGUUUUCUGCAUUAUGUAUCACCGGAAAUUUUCAUCU
>1619|1|training
CCGUUUUAGGUUUUUUCUGCGUUUGUUUUCCGAUGUUUGCUCUUUGUUGAACUGGGGAUUGAAGGAUCUAUAAUACUUAAAAUAUAUGCUUCUUAUGCCUU
>1214|1|training
CUGUUCGAUAUCUGAGAUCUGUGUACCACUCAAGCUGUUUAAUAGAAAGAACAUUUUCAUAUACGCAGAGUGGUAUCUUGUUUGUGUACUUCUACGAAUCC
>1541|1|training
UAUAUUUCAAUAACUGAACAGAGAGAAGAUACACACUUCUUAAAAUAAAAACCAGAGAAAGUGUCAGAUUCUUUAUCUUUCUAAAGAUGUUUUGGAAAAAU
>1142|1|training
GCCAACGAGAUUAUAGGGACUACCACGGAGGAGCUUGUCCUCAAGGCCAAACAGGGCGUCACACCUUCUUGAAUUCACCUUCUCUUAUUUUCAGCAUUUGU
>1012|1|training
UUCUACCUCGAUUGAUUCACAUUCACUCUUUAUUUUCUUCUCGUUACAAAACAGAGAAGAUAAUCCUCCUUGUAAAUUAUGAAUCUUGAUUAAACAAACAC
>363|1|testing
UAGAAAGAUUCUUGGUCGAGUAACAAAAUUUGACUCUUUUGUCACUCUGAACCAUUUUACCUUAUCUUCUCUCUUGUAAUCUCUGUAAAGUCUUUUAAGUU
>992|1|training
UGGAUAUCACAUGUUUUGCUUUUGGAAAAAUUGUUCGUUUCAUUGUUGAAACCAGUCACUUUGGUAUCUUCAGUUCCAACAUUGAUCCAUUGUCCGGUCUU
>665|1|training
AAACUACUUAAGCAAGUUGUGGGAUCAUCUCAUUCUCACAAGGGAGGAGGACAAUAACAAUACUAAUGACUUUUUUUUGCUUGUCCCCAUUAUUCUUUAUU
>2012|1|training
UUUGAUAUUUUACAGUUAAAAUCAUGACUCGUGUUUGAAGUUUCUCCAAAACUGUUUCCUUAUGUAUGAGAAUCACUCGAAUCCUUGUCUUAAAUCAAUGU
>1365|1|training
AGGUUAGCAGAAGCGCACGGUGAACAUCUCCAGAGAGGAUGCAGAUUAAAACCCGAAUUCAGUGUUCAGAGUGUGUAUAAUUUGAAGGCUUUGUACAUAAC
>1294|1|training
AUAUAUAUGUAACCGCCGUUACUUUUAAAAGGUUUUUACCGUCGCAUUGGACUGCUGAUGAUGUCUGUUGUGUAAUGUGUAGAAUGUGACCAAAUGGACGU
>5|1|training
AUGCUAUAAAGGAUAUUGAUGAUGAUGAGAAGAGAGAUGCAAAGUAGGAAACAAGCCAGCGAUUGGAUAAUGGUUUUGACUCUCUAGGAUUUGUAAAACGC
>1420|1|training
UUUUGAUUGUACAUGCCAGAUUUGGUGUUUCUUCAAAUGUUUAUGUGUAAACCUGACUAUUAUUACCUGCGUUUGAUUCGAUAUGGUUUGUGAUUUGUGAA
>227|1|training
CUUCUUACCAGAAAAUUUGAUUUUUACAUAUACACGAUAUACCAGUCAAAACUUAAUUUAUGUGCAUAGAAAUCUCUGUAAUGUUUUUUAAAAAACUAUAU
>1138|1|training
UCUAUUGUUAACUGUUGUGUGACUGGUGUUUUGUUCAUCUGUAUGGAUAAACAACACUCCACCUUCUAAUAAAUACAGACUCUUUUGAUUUUUGGACCAAA
>1120|1|training
CUAUCGUUUUUUAAUCAGUUAAUUGUUUCAAAGUUAUGAUUAGGCUUAAGACACUUUCUCAGGCUUUAAUCUGUUGAAAGAGUGACAAUAUUAUAUGUUUG
>1103|1|training
CUGUAAGUUAUAGAUAAAACGAAUUUUGUUUGGUCAGAUAAUGUAUGUGAACCGUGGGCUUACCUCGUGUUGUUGUAUACCUAUACCAUGUUGUCUUGCAA
>237|1|testing
AGACAGAAGAUUUUCUUUUGGGUUGCAGAUUUGUACAAUGUUUGACUUAGACAAAUAUGUAUUUGAAAAUGCUUAUGUAUAUAUGCUUGUAUCUAUGAAUG
>2047|1|training
AACAUUAAAACUAAGUGCCGAUCUCCUAUUAAGAUAGUGAAAUUCUAAGAACAGAAUUCGUUUUUGAGAGAUUUCACAAUGACUGAUUCUAAGUUGCAACA
>1086|1|training
GGUCUCUUACCGACCCAAAACGCACCUCUCCAGUACUGAUGAAGAAGCAAACCACUUGCCUGUGUUGGUUUUUGAUGUUCCUUUUUAAUUUGCUAUGUUGU
>111|1|testing
GACGCUCUGCUUCUUGUUUUCUCUUUUUACUCUCUUCUAAUAAAAGAAAGACAAUAUUUUACUUCUCUUAACGCAAAAUUCAGAUGCUCUACAUUGUUGGU
>563|1|training
GCUUCAAUGUUACCAAAAUGGUUUUAGAUAGUUGAUAGUUUUGAGGAGGAACCACAAUUUCGGAUUUUCUUGGAUAUGGUUUUAUUUUGAUGCAGAGACAU
>1842|1|training
AUGAACGCUCCAACUUUUUCGAGGUGAAGAAAGCUCUCUAAACAGAUUGGACAACUUUCAGUAAUACUAUUUACGAUUGAGAAUCUCAUUAGAUUUCUCUU
>1792|1|training
UUAGGGAGUUUUUUUUUUCCUUCUAUACGGCCUUUUUAUACUACUGUGGAACUGUAUCUUUCUUUUCUCUGUCUCACUCAAUGUAUCAUGUUAUAACCAUA
>165|1|training
UGAGUGGCAUCAGAAUCUCUACCACUUGACUGUUGUUUUCAUAACCAGAAACUGUGGUUUGAUGUUUGGUCUUUUCUUUCACAACGUCUUUCUGGUUGUUU
>713|1|training
AAGUUUGAGACAACACCGGUCUCGCAUUCAGGUGCCUAAGCAAAGGAGAAACUAUUAUCACUCUGGAUUGUGCUUGAAUAUCAGGCCUUUUUAUACUCAUA
>1843|1|training
ACAAAAUAGAUCAGAUUUUGUCUACAGUCAGAUUUGCCUCCUGAUGAAGAACUCUGUUUUGUCUGUUGUUUCCUAUAUAAUCAUUUUUGGUAAUACUUGAG
>1249|1|training
GGGAGCAGCCACAGAUGUGUAUGUUUGCUCUUUAAAUGGUUAUGUAGUAGACACGAAUCGUCUCUUUGUUCAAUGUGAAAAAAGAAAACCCCCUAGUAGAC
>1236|1|training
UCAACAGGUGGAUGAGCCAAGGAAAGUAUGUGUACACAUAUAUGUAGAAGACUAACUAGUGUGGAAUUAAUUAGUAUCAAAGUCGCUUUUUAGACAUUAGC
>307|1|testing
AGCUUCAACACAUCGCCUAUCAUCUCAAUAUAUGUAACAGCCGAAUCAAAACAGAUUCACAUAUUUUCGGGUAUUUUAAAUCUUCUAAAUUUGGGUUAUUU
>791|1|training
AUUAUUAGGUGCGUCACCAAGUUCGGUUGAGUAUACUGUUUUGCAUAUAGACUUGGGUGCUAAAUUUCUUGGUGUAAGCAUUUUUAUACCCAUUGUAAGGU
>44|1|training
UGAUGACUCUAGCAUUUGAGAUCUCUAAUCAACCUAGUCACGGUCUCAAAACUCAUUUGUUGUGUCUGUGUAGUCUUUUGUAAGGAUUCACCAUUAUGAAU
>266|1|testing
GGUGACUCAACAUGACUCAUAGCUUCAUGGUCCUAACAUGUACUUCUCGAACAUAUAUUAGCCAUGUAAAUAUAAAGGAAGGUGAUGCUGAUUUUGGUUAC
>1670|1|training
UCUGCUGAGGCAUUGUGAUCAUUGUGAGUGUGAGAGAUAGUACGGAGAAAACAGAUUCAUUCGUUGAAGUUUUGACUUGGAAUAAUGGAGACAGGUGUUGA
>1467|1|training
CAAGUUUUUUUGUUAGAUUCCUCUAAAGCUCCCGUUCUCAGUAGCACCAAACAGUAGUAUUCCUAUUUCAGUUACGAGUUUGGCUACGUUUAUUCUGGAAA
>1769|1|training
AAGACAGGUCUUCACAUUUAGGAAAUCUUGGUUUUCUUUUAUGAUCUGGAACUUUGUUUGUACUGCAUCCUUUGGUUUAUGUUAUCGGUUCUGCUUUUCCU
>242|1|testing
UACUGAAAUCAUCGGAGCUUAAGAAAUCGAGAGAUGUCUUUUUCUUCUAAACUUUAGCUUUUUGAUGCUCUGUCGUUUCACACACUCUUUUGUUCCCGGUU
>1096|1|training
AUGAUGUUCACCUUAAAUCAUUUUGGUUCCACGUAUUUUACAUUUAUAAGACUUGAGAGAAGUAAAGGUUUGUUGGAUGAAUCAUUUGAUUGUAUUGUGUG
>119|1|testing
CUUGGAAGAUUUCGAUUAAGUGGGGAGAUUUGUGUGUGCAUUAUCUAAAAACAGAAAGAAAAGAUUUUAUGUAUAUAAGGAUCCGAGUCUAAUUGAUCGGA
>1055|1|training
CUGACUGUAUUAUGAAGAGAUAGGAUCUUUGAUGUGUUGUGUUAAUAUGGACAAGUCUGGUCUUUGCCCUUUUUCUUGAUAGAAUCGUAGAUGGGUUUGUA
>364|1|testing
AAGGAAGAAUGCUUGAAGCUUUUUGCCCCCAAAAAAAACUUAGUAAUAAAACACUUGAUGUUUUUCUUUAGCGAUUCAUCUGCUUUGUAUAGAAUAAAGGU
>1465|1|training
AUUAAUAUUGCUUCAAAGCCAGCUUCUCCUAUAGUCUUGGAGACGUAAAAACUCUUUUUGUGAAGGAAGUAUAUAGUUGUAAAUACAUUGUUACCUUUUAC
>1399|1|training
AAAGCUUUCUCAACAUUGCUGUCUGGUUCAACAAGUACUGCAAGCUGUGAACACUUGAUUUUUUUUCCGUAUACUGAGUUUGUUUUCUUACAAAAUUGGAG
>1029|1|training
UCUUGUGUAAGAAUAUAUAUGUAAAGAGAGUUUUAGCUGAUGAGUUUAAAACUUUAGGUUUAAAAGCGUGUUCCAGAUUUUGUUGUACAUUUGGGCUUUAG
>182|1|testing
UAUAGAGAAGCUUUCCUUGGGGCUUGCUGGUUCUUGUAUCCCAUGUAUGAACCCCAAAUGUAAUGUUUUAUUGCUUCUUGCCUUUUUUUUCUAUGUAAACG
>613|1|training
CAUUGUUGCCUUCAACAAGAUAUGAGGAUGGAGAAUAGCUUGAAGGAAGAACUGUUUAUGUUGUUGUUUUCUUCUCUAUAUCCAGUUUUGUUACCUGUUUU
>1498|1|training
ACCUCUGUGAAAACGAAACGCUGCAAAUGUGGCUUCUCUGUCGAAGUUGAACAAAUGUAGUUUUGACUUCGUUUACUGGCCCUAGGAGUCUAGCUAGGAGU
>14|1|testing
AUGGAGAUCGAAGAAUGCUUCUGCACUUUACCCAUUUCCCUAAAAAAUAAACAAAAAAAAAUGUAUAAUGUAUGUAUGUAGCGUGAUGUGUACAUAUUACU
>1720|1|training
AUCUUUUCCACUCCUCUUCAUACAGUCUUGUUUAAGGUAAAAAGUUAAAGACAAAGAAAUGUAUAAAGAAAAAAAUGGAAUUGGUUUAAUUUUGGUUUUGA
>1629|1|training
UGAAGGCCCCUUGUACAAUUUCUGUAAAACUGUAAAGUAGCUCUUGAAAAACUUUACCUGGUUUUUUGACGAAUAGUCUGUUUAGCGGUAAAUGUACCGGU
>699|1|training
UUAGGUACCACCUGGGACAAUUCUACAUUGUGAGUGAUCAUUUUGUAGAGACAAGGAAUACUGAUCCGGAAGCUACUUAGCUAGAUGGAUCCAGAAAUCUG
>750|1|training
UUGUUUUAUAACGCAAAGCUUAUGUAUAUGGUUCAUGUGUGUGUCACAAGACUGUAACUUUGUACUUGAGAGAGAUGCAAUAAAAGUGUGUUAGAAAAUGA
>59|1|training
AGCCUAAAGGUCCUAAACCGGGUUUCAUGGUUGAAGGUAUGACAUUGGAGACUGUCACUCCCAUUCCUUACGAUGUUGUCAACGAUCUCAAGGGUGGUUAU
>1880|1|training
CGAGCCUCCCUCGCUUUAACAAUGUUAUGUAUCAUUUCUUCAACCUUUAGACUACUGUUGUAUACAGAUUAAGCAUUCGUCAUGUGGCAUAUGUAUUUUUA
>1152|1|training
GCAUCUGCAGUGUCCUGAAAACUGAAACUUUUUGUAAAUAUAGUGCUUGAACCGGCCCGUGUUUUUGCUUCUGUUAUUGGUUUCAGGCUUUCGCCAGUUUA
>636|1|training
CCAUAAAAGCAUGUUGAUCUCCACCUCUUCUUGCUUAGUCAUAUCAGAAGACUCAAAUUUUUACAUUAUUUUGCAUUUAAUCUCAAUAUCCUAUUUACUAC
>1329|1|training
GUUUGUUUUUAAAAUCCAAUGAUGCAGCAGUGGUAUGUGGUAGUAAAAAAACAUCGUAACAUCUUACUCAGUUAUGUCUCUGAGUCCUCUAAAUCCUAGUA
>294|1|testing
CAGUUCAUAAAUUUUUGUCCUUUUUGUUUUUAGGCCACGGAUAAAAUAAAACUGUGACCAUCCUUUUUCUGUGUAAAUGGAAGUGGCAGUUGAUAUUUGAU
>163|1|testing
CGUGUAUCAUUACGAAUUCUGAUGUUAUGUAACCCAUGUGCCAGCGGAAGACAAAGGCAUCAACUCUCUCUUAUCCUAAAUUUAUUGUACUUUGUUGAGUU
>1980|1|training
CUGAACUCCCUCCUGGCUUUGGCUAAAACUGUUUUUUGUAUCAUCAAUAAACUCCCUCUGAAAUAUUAUUGCGUUUAAGGUAAUAACACCAACUGUUUGUA
>1304|1|training
ACAGAAGGCGAGCAAAGAAUCUGAACUGAGAGAGGACUUAUUAGACAGAGACUCGUCUGAAGGGUCUUUAAUCAUAGAAAGAAGUUGCUGAGUGAUUGCUU
>1312|1|training
GUGACUAAAUCACUCAAGCAUUUUCUUAUUUUACCUUGUUUGUUGUUAGAACAAUAUGGAUUAUGGUUUGCUAAAUGAAUGUUUUGAGAAUAUUAUUCAUU
>1153|1|training
CGGACUGGGAACAUGUCAUCAAGGAUGAUUGAGUAGUGAAAUUUCCUUGGACAAGAAGUUUCGAUCCUAUAAUGAAAUCUUGUUAUUAUAAAUAAAAGGUA
>1109|1|training
UCGGAUUUGAGUGCUACAGUUUCAAGGAUUGGUGUUGAUUUGUACAAGAAACCCUAAAAGCACAUAUUGUAUAGCCAUUUUCAUUAUCAUUGAGUGUAAGU
>456|1|training
UUUAAAGUUGAGAAUUUUAUGGAGGAGUUUGGAUUAUACAGAGAGAGGGGACAGUAUUAGAAAGUAACUUUUUGUGCAAUUACAUAGUAACGUAGUUUGGU
>291|1|training
UGUUGAUGAUGGCUCUUGUCCCCUCGAGUUAUCCGAUUCUGAUGAAUAGAACUAAUUUUUAUUUAUGUAAAUAUAUAUACACAUAUGUUAAUAUCAGUAUU
>1531|1|training
CACAUUGUUUGUAACACUCUACAAUUGUCACUAUUUUUUUAUAACUCUAAACAACUUUUUGUUGUUCUUUUACACGCAUUAAUAACAUAGAAUAUAUAUUG
>233|1|testing
AAAAUGAUCUCUGGUUCUUCGACUGGAUCUUGAUAAAUAAAUGCUGUUGAACAUUUUCUGGUUCCUAUAUAAGAAUAACUAUAAGAAUUGGUUUUAAGACA
>327|1|testing
AUCACUGAAAUUUCUCCGAGAAAGAUCGGAUCUUUUGUAUAAAGAAAAAAACAAUGCUUGUUCGUUUACUCACUUUCCUAACUUCAUCUUGUCCCAAAACC
>21|1|testing
GGCUUUUAGGUUAUGUAAGUUAAUUAAUGUGGCAUUAGAGAGCUGUGUAAACCAGAUUUUAUAGUCAUUAGAAUUUCAUUGUGGAUCUUUGUGGUGAAGCC
>575|1|training
UCCACUUGUUUAGUUAUAUUUGGAUUUUGUGCCUUCACCAGAUGUAGCAAACACACCCUAAUACCUCUGCACGUCAGCUUAUUUGGGCUUUAGCCACUAUU
>2051|1|training
UAGAAAUCUUCUCGAGUUUCUUUGUUUUCAUCAUAUCAAAUCUUUUUCAAACAAUGCCACUAACUAAUCCCAGGUAGCUUUGUGUUUUCGAACAGUACAGU
>1536|1|training
UUUUGGUUUUAGAUUUAACACUUUGUUCAGAGAAAAGUAGUUGAUUUUAAACUCAGAAUGACAAAAGUUUUCAUUGUUCAGCAAUGUGAAAGAGCUAAAGC
>1758|1|training
GAAGGCAUUGGCUUUGUAAAUACCUUCUAAGUAAGUUCGAUGGUGAAAAAACUGAAAACUUUAAUAAAGCCUGCCUCUUUUGUUUAUGCUUAGUAAGUUGU
>1131|1|training
GAAUAAGUUUGGUUUCUGGAGUGAAUAUGUUUCCUCUGACUGUUAUGAAAACUUUUUAACACCUUCAACUUCAUUCUACUUGGUAUUAUUGUAUGUCUUUG
>518|1|training
UAUCGAUUCGACCUGGAAACGCUCCAUUACCGGAAAAUCAUGGGUUCAAGACUGUCACAUCAUUCUCCCAAAUCUAGAGUUUCCUCUAUGUAUCUUCUUUU
>1510|1|training
GAAAUCCGCUGAUUGACAAAGCGGGUUCUGUGUGGAAGUAGGAAAAAGGAACCAAAAAUUGGAAUCUGGUUCCUAGAUUUUUGGCUGUUCUCAUAGUGAAU
>89|1|testing
UCGGUUUUAUGAAUAACUUGGAAGUUCUUGUAUGACUCUACUGUUAUAAAACAAUGAAGUUUAAGGUAGUCGACAAUGGAUUGAAACUUGCUGUAACACUU
>2001|1|training
AUCUCAUCUGCGUACUCAACAUAGUUGUAAAUAUGACAUAUACAUGAGAAACCUGUGGUCUUAAUGUCUAUAUACAUGAUGCCUCAUAUUUUAUCUUCCAU
>497|1|training
AAAGGUCCUGAAGCUCUUGUGGGACUCUUCCAUGGUAAGAACGUUGGAAAACAAGUUGUUGUUAUUGCUCGUGAGUGAAUAUAUAUAUCUAUGGGAGUAAU
>1630|1|training
GCUCUCAGAAACUCUUUGAGCUUUUAUAGUUAUUAAGCCAAGUUUGUAGGACAAAAUGUCUUUUACUUUUAUGAGUUUGUAUUCUCCUCGGGAGUACUUGA
>2045|1|training
GUCUGACGGUAUCGUUAAGAUAGAUGAUAAUCUUGACGUCAAGAUUCUGGACCUGGCCUUAUUAGCCAAGUUUGUGCAACCGUGAUACUGUUCUAAUGAAC
>1961|1|training
CUCGCUCCCGCUGCACUUGUUGGGCUGUUUUCCGGGAAAAAUAUCGGUAAACAGGUUGUUCGGGUUGCUAAAGAGUGAUUGUUUCUGAAAGUAUAUUGCAA
>213|1|training
CGCAUUGUGGGAUGUUUUCUAUUUAGCUCCAUGUGUUUCAUUUUGUCUGAACCAUUUUUGUUUGUGUUAGAUUGUUGAAGAGCUUUGGAGUUUAACACUUU
>1989|1|training
UCUGUUUUUACUUUUCGAGUUUGUAGUUUUAAGGUAGGUUCAUGAUUUAAACAGAAUCACUAAAGUCUAAAGGUAAACUGACUGGUGUUUGGAAAUUUCUA
>2025|1|training
AAGACUCUCUUCUGUUGUAAAAAAAGCUUUAACCGACCUCAUAAGAACGAACAGUGAGAGGAGGCUGUUUCAUGAUCAUGGUUACUACUAUUAUUCCAACA
>110|1|testing
UCCGCUUCUGUUUCUAUUUGUUCUUAAGGUGUCUGGGAGCUUGGUACAAAACUCAAAUAAUAACUUCAAACUUGUUUACGAACGAGAAAGAAAUAAUGCUC
>1766|1|training
GAGCUUACCAGUAGAGUGAUGGAGACUCUAUGUCAAAAUGUAAAUUAAGGACCACUUUGGAAUGUUAUUUUUUGGUCAAAUAGUUGGCCUGAUUUGUAUGC
>1791|1|training
CAAAAUUUUGACAAAAAAAAAAGGGUUCAUUGUUUUGUUGUGCAUUGAGGACAGUUUCAUUUACUCUUUAUAAAAACUCUGCUUCAAAAAUGUGAUUUUUU
>1472|1|training
UAAUUGAUUAUUGUUGGUCACCAGGAUCUUUUUGCUCUCUCUAGUUCUAGACUUUGUUCACCUUAAGCCAGAGCUCUUUAAUCAGGAGUUACUCGUAAUCA
>179|1|training
UUACAAAUCAAUCUUUCUUUGCACUUUCAUUACUCCAUCUUCAACUUUAAACCAGUAAUGCUCAUUGCAAAGAGGAGAGAAGCUUUCCUCUGUAAAUUUGU
>590|1|training
GGGGAAUUUGUGACUAUUCUUGUAUUUAGUCACUUCUUGUCUUAACUAAAACAAGCUUGAAGAAGCUACUUUGCUUAAAUUUCCAAUGCUUUUCAGAUACU
>259|1|testing
UGGCUUCUCUUUAGGCUACUUUCAUCUAUCUAUCUAUAUAUAAGUAUGGAACUUAGUUUAUAUAACGGCUUUAAAAUUCGGUGGAUCUAUUUGGUCGUUUA
>80|1|testing
GAUUGAUAUUCAUGUUGUGGUUGUCUUGGAUGCCCUUUUGGGUUUUAUGAACAAAGAGUGUGCAAGCUAAUGGGGAUUGUAUAUUCAAACUUUUCAGCUGU
>783|1|training
GAUCCAUAGAUGAUGUGUAAGCAAUGAUUAAAAACUCAGUUCCAAAAAAAACAUAAUAAUAUACUGAAAUGCUUAUGUACAACUUCGUUGAAUAAAUAUGU
>270|1|testing
CUUGAAACUGAAGGUGACAACAACUCAAGAUAGAUAAAUAACUGUAUAAAACAUUAUCCUUUGUUUUAAAUUUUGUAAAGUGUCUGAAGUAUUGAGCCACC
>130|1|training
UAUUGAGCCUAUUUGUAAUGUUCGGAAAAAAGGUCUAUUUCCCCAUGGGAACUAUCGCAUCUGGCUAGAUGAAGCCCGAUCUUUGACCUCUUGCUAUUUAC
>226|1|testing
CAAUGAGGAAGAAAUGUGCUAUAACAACAACUUAAGCAAAUUACUCCUGGACUCUUUAUUUGUGUCUGGAUUUCUUUUGUUUUUCUUUGAUGAAUAAAUUA
>3|1|testing
GGCUUUGUUGUUUCUUCUACUUGAGUUAGAUCAUGUUAGUAUAAUCUUGGACAAAAGGGCAAAUGAGCUAAAAAAUGCAUAACUAAAGAAUUUUCAGACAA
>1986|1|training
UUUGUAAUUGAUGUGUCAAAUUUACGUUGUAAGUUGAGAGAUUUUAAUGAACUCAACAGUCCACAUGGUCACACUCACACAUGACUCGCAAAUAGUUGACA
>97|1|training
GUUUAAUCUUGAAAGGAUUGAUUAGUUUCAAAGGGUAUUUGGCAGAGGAAACUGUAACAACACUCUUUACUUGUUCAAAACUUCAAACACAGAUUUUUUUU
>45|1|training
CUGUAAUCUUGUUUCAUGUGCUUUUUUUCCACCAGAAGAUACAAUGAGAAACAUGGUUCGUUGAGCUCUUUUCUGCGUUUUAACUCUCUUGCAUCCUUGAU
>141|1|training
AGCUUCUCCUUUCAGUUCUUUUUCGUGAGUUUGAGUUCUGUUAUUAUUAGACACACUUGUGUAACUUGGGUGAAAUUAUAUGACUCGGUACCAAAAGCAUU
>513|1|training
UAAGGUUUAUGUUUGAGAUUUAGUAAUGGAAUGAGUUGCAUUUGAUGAAAACCAGUAGUAGAAUUCCCUCUCAUUUUUGUUUUGAUGAGUUUUCGUUUACA
>1081|1|training
UCAUGGAUUUAGUGAAAGAUGGAUUAAAGGGUGAAGCGUUUAGGUUUUAAACAAGUUCUUACAACAUAUACUAGUGUAAAUUUUUGUAGAUGCGAAGCUCU
>210|1|training
UAUUCUGUAUAAUGUUAUCAUAUCGUGGCACUUUAGAAUAUACUGAAAGAACACAUUCAUCCCCGAAUUGCAUUUUUACAUUCCGCCAUUGUCAUCGUUAA
>1198|1|training
UAGUCAAUGCUUGUAGGCUAACAAUGCAACUAAGUUGGCUUGAAUAAUAGACUUGAUCGAGAAGCCUCAGUGACUCAACAUUGAGGAUUUUCCUGUGCAAU
>403|1|testing
AGUAUCUCAUUUACCUACAAUACUAAGUUAUGGCAUGUAGUAAACGUUGGACCUUUAGUUGUUUGGAGUUAACCAGAUUUUUCUCUUUGACCUUAAAGAUC
>1930|1|training
CCAUGGUAAGAAUGUUGGGAAACAAGUUGUUGUUGUUGCUCGUGAGUGAAACUAUGUUUGAUACUUGUACUUUAUCCAAUUAGAGUUUGUGUGGGUGGUUU
>1230|1|training
CAAUCUUGCGGUCUACAUUCACUGUUUAUGUCGCUCUGCGUGUAUCAAAAACUGCUCAAUAAGAAUCUAUCCAAUUUGUUUGUUUUUUUUCUCCCACAUAU
>1795|1|training
UCUUUUUCAUGACGGGCAAAGUGUUAUGAAGUACAAUGCAAUUGUCUAAAACAGGAUAAGUCAAUGGUUCGUGUGUGCCAUAAAGUAAACAUCGCUGUGUA
>1038|1|training
UAGAGAAAGAGAGAGAGAGGUAGAGCAAGUUGUGUAAAGAGGGGAGAGAGACUGUUACAGUGAGCGUUGUUCUCCUGUUAUUUUUUGUGCUGAAUUUUGUG
>1957|1|training
GUUCAAAAUCUAAUGUGAAGGAAAGCAAAACUGACACAACUUUUGUGUGAACCAGAGCAAGUGAAAGUGUGUCGAAUCUGUACUUUUGUACUGUGUAAUCU
>176|1|training
UUGUUUACAUGUAUUCGAUAUGAUUCAUGUUCUUUGUCUUCCAUAAUUGAACCAGGCAUAAAAUUCUCCCAGUUUUCUCUGAGUUUCUUGUUUGUGAUACU
>1534|1|training
UGGUCUUAAAAACAUAUCUUUGCUUAUGGUUUGUUCAAGCAUACUUGGGAACCAUUCAGCUUGUGUAUAUAUUUAAAUGACUGUAGUACCCCUGAUAGGCC
>70|1|training
AAGCUCGCCGUGUUCGUUGAAAUAUGACCAUAUUUCAAUCUUGUGAAUGGACCCAGCACUGUUAGAUUGAUUAAAAUAUGUCCUCAAAGAGAUGUUUUGUA
>1395|1|training
UGGUCUGUUUCAUAAAGUAACAUGUUAAAGAAAAGAUGUAUUUUUUUGGAACUUGACUCUUUUGAAGCUUACAAUUUGAUGGGGAUGGAGAAAAAGAAACC
>459|1|training
UGACUCUUUUAAACGCUAUUCUUGAUUGAUAUGAUCAACUUUUGAUGAGAACACAAGGAGAUCGCACUGUAUUGUAUAAUAUAAAUGAAUAACCAUGCUUC
>1940|1|training
AGUUUUGUAGGUAUGACACAGAUCGGUGAAGAAGCAGUAUAUGUAUUGAGACUUCCAUUUUUAUAUCUUUGGUUAACUUUUAUUUGAUUGUAAAGCUUUUG
>919|1|training
ACAAAACACAUUGCAGAAUGAUUUUUCUGAGGAAGAGAUCUCAAAGCAGAACCUUUCUUGAUUAACUUCAAAUUGGGAUCCUCAGUUUCCUCUCUGCCGAU
>752|1|training
AUCACGUCUGUGCCAUGUAAAUGAGGCCUCAUUUGGCCUUUUGGUUUCAGACUUUGUUGUGGGUUAUGCCGGUAACUUAUCCCUUGCACUCUGAUUAAUAU
>829|1|training
AGCUUAGAAUGAUAUGUGAUAUCAUUGUUUAUGUAUAGAUAUAUAAUAAAACCAAAAGAUAAUGGUAACAACUGAAUCAUAUUGAUAUGCAAACUCCCCAA
>652|1|training
UUUGAAAAGAGUUUUGGAAUUACUAUGCUUUGUUAUAGUCUCAACUCUGAACAGCUUUGGAUCUUUUUCUGUAUGACCAUAAGAUAUUCAAAAAUUGGUAG
>1324|1|training
AGAAGAACUUGUCAAAUUUCUGCUGGAUGCAAUGGCUGUUCAAUUUAGAAACCCCUCUGUUUGGAGCUAAAGAGAGUAAAUAAAGAGCCACUUUUUGCUUG
>1268|1|training
AGGUAACUAUUGUCUGUAUUUUUAUUUACUGUAUGACUCAGCGACGGUAAACUCUUAAUAUUAUAUAUAUGAUUGGACAUGAUGGAAGAAUGUAUAAGCUA
>1743|1|training
CUUAAGAGUGGGAAACAUUAGUCUUCAGGGUUUAGAUUUUGUGUACAAAGACCAUAGCAGAUGGGUAUUUGAAGCCUUCGAAGCUUGGUUUCAUAUUUCUU
>790|1|training
UUAAUAAUCAUGUUUAAAUCGAAUACAAAGAAUUUGAUAUCUAUAUUUGAACUGUAAAGCUUGUUGGCUCAAAGGUUCUCUUUGUAUCGCACAAGUUAAGA
>640|1|training
CUCCUCCUCCUCCUUCUCCUCCACAUUUCUCAUUCCUUCACCGUCGCUAAACCAAUCACCGAGCUCCACGCUCUUCUCUCACUCAAAUCCUCCUUCACCAU
>1834|1|training
UGGUCGGAUAUAUAAUACUCUACCUUAGUUGCAUUAUUACAGAUCGUGGAACAUUGAUCAAAUUGAGACUGAUAUAUGUUGGCAGAAUUGAGUUUGGGAAU
>1243|1|training
UAUUCAUCUCCAAAUUUCAAAAGUUUCCUUUUUGAUAGAUUGAGAAAAAAACAAAAUUCCAAAUUUUAUCUUUUUGGUGGGUUAUAUGUUCUUUAUUUGGU
>122|1|testing
GUACCAAGGUCAUCACAAAGCCACUGUGUGCUGUGCACUUCACGAUUAAAACCUUAAUAAGAAUCAAAGCUAAAUUAUGAACAAACUACGAUUGUGUUAUU
>346|1|training
UUGUGCAGUCUUGAGUAGUCCAUUUGUUUCUUUACUUUACAUUAAAUUAAACUUCACUGUACACGAUUUUUUUUUUAUCAUCUUACUUUCAUCUACUAUCA
>221|1|training
AGAAACCUGAAGACGAUGAUAUCAAUCAACCACUUGACGAUCAAAAUCAAACAUCGGAUUCGGAUGAUGAGCUUGACGAAAUCCGUCCCUUUGUCCUCGAA
>293|1|training
GGAAGAUUGUUGUACCAUUUCUCUAGUUUUAAUGUGUUAUGUGAUGAUGGACCACACAAGAUGAUGUAAUAUGAUAUGAUAUGAUAUAUAUAAUAUAGGAC
>1401|1|training
AGUGCAAUUGAGGAAACUGCGGCAGUGGUUUUAAGGCUUUACGAUGAGAGACAAAGCAAUAGAGCAAUGCCUCGCAUCUCUAAAAGCUACUAAAUGAUUAU
>607|1|training
UCAUCAUUAUCUGCUUCCCUAUGAUUCGAUCCGAAUAGCCUAUUUAAAAGACUCAGAAAGCAUUCUAUGUGAAAGAUGGGAAAGAGCUCUUCUGUCAAAUU
>44|1|testing
GUUUUUUUGUAAAGGCAGGCAAGGCUUUGGAGCUUUAUUUUGUGUAAAAAACAAACGCAAAGAUUUGGAGAAAGCUUAGCACAAGCUGAAUUUGUGUAGAU
>1366|1|training
ACUCUAUUUGGUUAUCUCUUGGUAUUUUCAAUUCUACCUUUGGUUACUGGACUUUACAAUUCCAUCUUAAACGUGUGUACACUCUUAAUUGCAAUCUGGCU
>1128|1|training
AAUGUUGAUAGUUGAAAAAGAAAGUGACUUCUUGCCUUUUGAAAAAAGAAACUUUUAUCACCAACUGAUAGCUUCACUGUACAAAAAUUUGAUGUAACCUU
>1270|1|training
CAAAAAUUGUAUACUUAAAUAUUCUUCUGGUUGGGAAUGUAGUCUGCGAAACAUUAUAUCUUAAUCCUGAAAUGUGUGCUUGGAAGUGUAAAAUGUAAACC
>1591|1|training
ACCUCAGUAGUUUCAGUGUUCAGAUUCAUUAACAAAGAGAUAAAGAGUAAACAGUAUUUUAAUGGAGAGAGCACUCUCAAACGAGCUUGUUGGAUAAGUUG
>1262|1|training
AGCCAAGCUGUGUGCAUAUACACAUAAUACUUCUGAGUCAGAGAUGUGAAACUCGGUGAUACUGAAUUACUGAUAUUACCAUUACACACAUAUUAUGGCGU
>86|1|training
UGAAAAAUCUGCUGAUUGUAUGCUAGAAUGAGUGUCGUGUAUACCUGUAAACCCAUUUCUUCUAACGGAUGAUAGAGGUUUCUCAAUGUCUGGUUAGAUUC
>83|1|testing
UCUCGAUCGGGUUAACUUGGCCCUGUAAUUUCCAACUCAAGUGACUGUAAACAGUUCAACACAUGUACAUUAGCUCCCAUGACAAAUUUUGCCAAAAGCAU
>803|1|training
AAUGUCGUUUUGUUUUUGCCACUUGAGAAAUUAUUUUUAGGAGAGUCAAAACAAGGAAAAGUUACCCGUUUUCUACUCUCUUCUCUAAAAUCAUUCAUCUA
>1260|1|training
UGAAUCCAGAGAAAGAAGAAGAUGAGAAGAAGCCAAAGGUUGGUAAGAAAACUGGCAAAGCCAAGGUCAAAGUAGUAGAGCAAACUCCUACAGUAGCUGAA
>1235|1|training
ACGUCGGAUGGUUUUUUGAUACGCCGUCGGUCAAGAAUCACGUGUUUGGAACUUUGGGUCUCUCAUGUGAUUACGUGGCGUUAUGUAAUUGGGUAAUGUUA
>1868|1|training
UUUUUUAUUUGAAGACGGUUUCUCUUUGGAAGUGUUGUGUUUUCUUUAAAACUCAAAAGACUGGAGUCGCAAAAAAUACCAUCCCAUGACUUUAUAUGAUG
>1938|1|training
GUAGAACCGCCGUGGUUUAUGCUUUAGCAAACCACGAUUAGAACUUUCAGACUUUGGAUCCAAUAUCAUAAUCAAGGAAGAGUGUGUGAAAAAAUGUUUUU
>1072|1|training
CCAUUUUCACUCUCCAUUUCUCUCUUAUCAAUGUUAUGUACAAUAAUGAAACAUGUCUUUGUAUGUUGGAUUUGAUUUGUGUUGAAACAUGUCUUUGUAUU
>1616|1|training
ACUUGGUAGGUAAAGCCAUUGAAGCACAGCUUUCGGUUUAAGCGUAGAAAACUGUACAUAACUCAAUGAUAGGAUUAUCCAACAGCACUCAAAAGUAUCAU
>1659|1|training
AAUGGAAAUGGGCUUUGUUUGAAGUAAUUGUGGAAGAAGAUCUGUAGCAAACACAAACAUUUAGGGACAAGAUAAAAAGAGAACAUAGUCAAUAGACAUUG
>365|1|testing
UUUUGGCGUCUACUCUUGGAUUUGAAGAAAGAAUGAAUUUGAUUCAAGAAACCGGUCUUUGUAGCUCUGAUUUGCAAUUGUAUAUUUCCACUCUGACAGAA
>1866|1|training
CAUGGUCGUGGCUAAAUACAAAGAGGAGAUUGAUCAACUCUACAGUUAAGACAUUUGUAUUAGUCUUGUUCCUGUUGCUAAUAUUAACUAUAACAAUAAAA
>1377|1|training
AAAUAAGCAACUGAGUAAUAAUUUUAUUACUCGAUUUUGACGGAGCCAAAACUAUAAUAUUUAUUAAUUUCAAAGGAUAAUGUUUUAUGUUUUUUCACUAA
>1175|1|training
AUGUAGCGACUUCUAUUCCUUGUUAUGAUGCUUCAUGAUAUUAGGCAGAGACCGAAAUUUUGUGAAUGCAUCAUCUUUAUGAAGUGACUUCUAUUCCUCGU
>1732|1|training
AUGGAGCUUUUGUCCGGAUCAACCUUAGCUUUGGUUUGAUUUGUUUUCAAACAUUUGAUACUUAUUUUAUGAGGGAACGUCAACCUUAGCUAAGGUUACAG
>1784|1|training
CGACCAACAUGUCCAAGAGAAGCAUUGAAUCCAACAUUGUGGGAAGCGAAACUCUUCUGUCUGUUUAUUUUAGGAAUGACCUGAAGCUGCUUUAUGCUUCA
>1919|1|training
GUAUGUACGUUCAUCAAGCACUGCUUGUUGUCCUACGUUUAGGAACGGGAACUGCUGGCUACCUUUCGACUGUUGUAAGACCAAUUUUUUGUACCAUUUGC
>297|1|training
UUGUACAGAGCAGGAAUCAACAGUAGGUUUUUGUUUCCUCUAUAGUCAAAACUACACAGUACACAAAUGUUUGCUUUUUCAGUUAUUGUACGAUUUUUUAA
>1248|1|training
UCCAAGAAGAAAGUGCCUGUUCUUCUUCCCUUCCAUUUACAAAAUGUGAAACUUAAAAGAUUUGUAAUUGUUUAGUUGUGGCUUCUCUUGUGUUUUUAGUC
>560|1|training
UAUCCUGUUAUGAGCUAUUCUAACGUUGAUGGUGGUGAUAAUUUGUACAAACAUGUAAUAUUCGGGUGAAACUUCAAAAAGAUUGCAUAAUUAUUAGUCAG
>909|1|training
UGGGCUGCUCUUGGUCUUAAGCUUAAUGGGAAUAAGAGCAGCUGGGAGAAACUAUAGGUUACAUUAGUUUUCCUACCCUUUUCGACAUUUUUUAUUUGGUG
>15|1|testing
ACACACACAUUCUUCCUGUUUUUUGCUUUUUAUUUGUUUUCUCAUUUUGAACUGUUUUAAAAUUUCUGUUAUAUGAAUGAAUGUUUUCCCUGCGGUUAUUA
>252|1|testing
UUCUUUUACAUCUUUAAAACUGAGAAAAGUAAUUUAUUGAACCAAAAGAAACAGAGAGAUUUGCUUCCUUGUUUGUUUUGUUGAUCGUGAUUUUUUGGUAA
>384|1|training
GUGAAAAGCUCUAGACUGAGGUUGAAGAUCUGAAUGGAGUUUUUCCAUGAACAGCUUACUGUUUGACAAAAGGCAUGAAGAUUAUGUUUGCUUUCCUUCAA
>1828|1|training
UAAAUCAUAUACUAUUUCUAUACAUGCUCUUAAUACCAGAGAUGUCGAAAACAUUUGUUAAUGCAAUGGAGAUUAUUGUUCUCUUCACACUUAUAUAAGUU
>90|1|training
ACGGAUUCUCCAAUAUUUUGAGUUGGGAUUUACUAUAAUAAUGAGAUUAGACUUAUAUGAGUUGAAGUGAAGGCAUAUGAACUAAUAUAUUAUCUUCUACG
>962|1|training
CUCAAUUUUCUUCAUACCCUCAUUGGAUAGGUUAUACUUUUGGGUGACAAACACCAAAAAUAUCCCUUUUUGUUACGAUUUGAGAAUACGCUUUUUAAAUU
>827|1|training
GUUGAGGUUUUGUCUUUUCAACAUUUGUUGCUUAGAUUUGGUCUUUUGAGACCAAUGGCUCGAUUUUAGGUAAUGUUGGAUAAUGACGAAUUCAUUAUGAA
>355|1|testing
CUUCUCUUCUCUUAGCCACGUUCAGAUGACAAGGAAAAUUUCCCCACCGAACUCUCUUUGUUAAAGACAAGACAACGUAUAAACUAUAAACCACUACACUU
>1600|1|training
CUAAUAUAUAUACAGUCUAGUCUAAUUCGUAUAUUGACUAAAUACCCUGAACUUGUUUGAAUCGGGUGUAUCAUCUCUGUGAAUAUGUAUUGUGGUAUUAU
>1878|1|training
UGGAUAAAUCGAUUUCCCACCAUUAUGAAACAUCCCGUUGUGCAAUAGAAACUAUUAGAUUUGGUCUCAGGCUGUUUCGAGGGAGAGAAAUAGUCAAAAAA
>60|1|testing
UCCUUUGAGCAUCUCUAUGAUGAUUGUUGGAUCAUUUGGUUUUAUUGUGGACUUUGUGUCACAUGAAGGGUCGUAUUUGCAAAAUACUUGACAUAAAGAUG
>1883|1|training
GAAAUUGUUUUGAUUUGCGAAUUUUAUAGGUGAGGGGGUAAUAUUUUUGAACAGCUUUAGAAGUGUAGAAAUAUAGAUUGAUCCUUUGUUGUGAUGUUCAA
>924|1|training
CUCCUGGAUGCGCACAUUGUUAUGCUCAGAAACGACAAGGCUAGCUUUGGACUUUAACAUGUACGUAGUAGCUGAGCUAUAAAUCUUGAUGUAUUGUGAUA
>15|1|training
CCUUGCACAGGAAGGUAACGGUGGUUACUUGGCAGGUACGGCAGGGUUGAACAGAGUCGUAAUAACAGGAAAAGCACAGAAUAACAGUUACAUCUUGUAAA
>787|1|training
AUACUUUUCUCUAUCGACACUUGUGCACGUAGUUGAUUCUCAAGGAACGGACAAAAUAAAAAUGUUAUUUUAUAAUUGUAGCGUGAUGGUGAUGUGAUGUG
>388|1|testing
CAAGUAACGUGUACCUAAUAUGGAAGUAGGAGUGAGUAGUAAGUAGGUAAACAACAUGUAAGGAAAUGGAUAUUAUUCAUUCGAGUAUAGCCAACGUUUCA
>304|1|testing
UACCUAAAAAAAAUGCUAAAUCAUUGAGAUCAAAAGUCUCGCACUAGUAAACAGUCUCAUCUCAUGUGUGUGUAUCUUUGUAAGCUUAUUAGUUGGUGACG
>682|1|training
AAAUCCUCGAGAGAGGUGUCACAUAUCUGCUGUAAUCUGGUGAUUCAGAAACUACUAUUGCUUCUAUUUACCUCUGCAAAUGGAUACACCAGAAUGUAUAG
>910|1|training
UCAGUUGUAGAUUUUCAGUUCACGGAUACAACCAAAAGUUCCAGUCGUGAACAAUCAGCCCGCUAUAAAUCAUAUGUUGGAUGAUAAAGAAUUUAAAGUUA
>170|1|testing
UAACAAGGAAAACAGAUCCCACUAUACUUUGACGAUACAGAUGAUUUUGAACUUUGAUGAUGAUGAUAUUGUAUCCCGGUUUGCAAAUACACUGAUUAUUU
>251|1|testing
UUUAAAUCUUAAAUGACAUUUUAGCGGAGUUUCGAUACUUGUCAGUUGGAACUAUGGCAUGUUCAGUAUUCUAGAUGACUUUGCAUUUGCGCUCAAGAGUU
>272|1|training
UCAAGUUUUGGAUAUUUUGGAAUGUUGUCAGUGGAUCUUUAUGGUGCUAGACAUGAGAACUUAUGUUUUGAUUUUGAGUAUUUGAAGUUUGGUUAUGGAAG
>2070|1|training
ACCCAAACCAAUAGCAUCAUCAUCUUCAACCGUGGAACGCAGUGCCUAGAACAACGAGGUUGUUUGACAUGUAUUGUUUGUAUACUCCCUGUAACUUCCAC
>522|1|training
UGUAAUUUGUAUGUAUUGUUUACUCUUUAGUCUUAAGCAGUAAAAUAAAAACAGCGGCUCCUUCUGGAUAGUUGUUCUUGUAACAUACUUUUGCGAUGUAU
>455|1|training
CCUCUUUGUAACUAAAGUGGGAAAUAGAUAUUUGUCCCCUUGAGAAUAAGACACCCUGCAACUCUCUUUUUAACUUGGAGAGACAUAUUAUAAAAAGUAGA
>94|1|testing
AGGUGAAUACCAACAGGAAGAAGAGUACUGAGAGUAAUUUAGUUAUAAAAACCGCUUGAAAAAAUCAAUUUAGUCGUUUGCUACUUUUUUUCUUAAAAAAA
>156|1|testing
AACACUUGUGAUAUAUGUAUUAGCAAAUCUAAUCCUCCAAGAAAGAUUGAACUGGGAGAAAAAAUCAGUAUAAUUUAAAUAUACAUCUAGCUAUGUGGUCC
>294|1|training
UUAAGUUUCCUGUCGCAGAGAUUACAGAAUCUACGAGCUCAGAAAGCAGAACCUAUCUGUAUUUCAGGGGAGAAAAAAAUAAGCAUCUAUAGUUUAUAUAC
>666|1|training
GCCUAAGUGGUUUAAAAUGUGAUUUCACUUUGUUUCUCACAUAACAAGAAACAUGUUACCUUUGAAAAGUGACAGUUCCAGUGUGUCGGCAUCACUUCACA
>274|1|testing
GUUCCUUCUAGUUUGCUGGUAUCCAGAAUUAGAAAGAAUUAUUGUUCUAGACAUGUGAAUUGAUGGUUGUGUUUUACUUUUGUCUGGUUGGCCAAAUGAUC
>447|1|training
GUAGCUCUAUUUUUACAUGGUUAAGAUGGUUAUUGGCAGUUCGAUAGCAGACAGAAUAGAUUCACUUGAAAUAGUGGACAUACUUGACCAAGUUACUUCUA
>721|1|training
AGUGAUUUAAUGAUGCAUUCAUGCACAUCAAAUGUAUAAAUAUUCCAAAAACAUCAAUUUGUUUUGUCUUCACUUUCUGCACAUUGAUGUAUUCCGUAUUC
>192|1|training
UAAAGUUCUCCUUUUGAGUAUCUGAUAUGUAUAGUCAACUUGUUUCUAAAACCAGAAAUGGUCAUCUUAUUGUUUGUCCUCGACGUCAACUUGUGCUUAUG
>321|1|testing
AAGUUGGGAAACGAGGUCACAAAAUCAAUAACUGAAAUGAUACUAAUUAAACCACUUUUUUAUAGCGAAUGGAACGAUCUCAGCUCGUCCACGAAAGUUAU
>1588|1|training
AAUGUAAUGUCUCUGUCUGAACUGUUACUCUUCGGUAACUCUGAUGGAGAACUUGUUCUCGUUUUGGUUUGAUUUUGUACCCUCUUUUUUUUUUUUGUUUU
>1935|1|training
CAAUUUUGAGCUCUUCUGUUGUUUGUUAUCAAGUGUAGAGAUAACUUUAGACCAACUUGACCUUUAUUCGACAAUAGUCAGGAUACUAUUAUUAUUAGGAU
>1360|1|training
CUUUUGGAUAUGAAACGUACGUAGUUGUGUAUCUACCAAUAGGUAAAAGAACACUUGAUUCGUACCCUAGUUUCUUAAAGACAUAAUGUUUGAUUGGAAAU
>1127|1|training
UGGUGGAGCUCCUGGCUAGGGUUUUAUUCCAUUCCAUUAUAUCUUGUGGAACAAGAGAGAGAAUUGGGUCUUUUAUUUACUAAUAAUGAACAAUUUUUUAG
>1223|1|training
CUUCUCAAUGCUUUCUUAUGAUUUCUUUGUUGAGUUGCAUUUGACUGAGAACUCUCGUGAGAUGCUUCACAUACUUAUAAAGUCUCAGUCUGCUUGGCAUG
>1634|1|training
UUUUCCGGCAUGUUAGAGCAAGAUUGACUUGUUUUUGCUGAAUAAUACAAACUUGUGAUUUUUGUUUGAAGUAUACUCAAUCUUCGUUUAUCCAUCGCUAG
>1|1|testing
GUGGAGUAGAAGAAUUGAGAGCCUUAUCAGUUUUUGAAGAGAGGGCUGAAACUCUCUAGUUAUCUUUUGUUGCUUUUCUAAUAAUAAGAGUUUACACACAG
>916|1|training
GAUUCAGCAACAGCUUUCUUCUCUUUUCAUUCAUGUCUUGUGUUUCCAAAACUAUUUAAGUGAUUCCAUGCUUUGAUGUAACCCAACAUCCUUAAAAAAAC
>140|1|testing
AUUACUUCCCAAAUAAGUGGUGUGAAUGUAAAUUAAUAAGAGCUACAGAAACAUUGAUUGGCUCAGUGUAUGUGUUGUAUUCAUAUUCGUUGUUUUAUUUU
>141|1|testing
AAACAAACCGAUUAGAUGAAACAAAAGGUUAAUAGUCAUGAGAUUGGUGAACUCAUUUUGUUUAGGCAGUGUAUCUGUAAAUCGUUCUGACAUUGCAGACG
>1555|1|training
AUUGUUGGAUUGGAGCUGUUCCUCUGUUAUGAUUUGAGCUGUAGAUAUAGACAGAGAUAUAUUGAUCAUCUAUAUAUAGAAAGAGAGGGAGAUGAAGAAGA
>1328|1|training
UUUGUGUUCAUAUUACUUCCACUUGUGUAGAUUUGUAAGCCCCAUCCAAAACACAUGCCAAUAGUAUUUUUUUUGUAUCAUAACGACACUAUAGGGAUUUU
>1240|1|training
AAAACGAGGAUUCAUAUAUGUUUACACCAUGAAUCUGCAGAAGCUCAAGAACAAAGGUUCUGCAGAUAAUGAAAUGCCACGGCCUCUUUGUAAUGUUUUGU
>804|1|training
CAACUCUCUUCUUUAUCAUAUUUGAUCACAUCAUUGAGUGGGUAUCAAAAACAUUCAGUGAUUCGGCAUAAGAUUCCUCAAGUUGUAACCAGAGUCUGGGA
>584|1|training
AAAUGCACGAUCGAGUUCACGUUUCUAGUUUUCACUUAUUUAGGAUUUGAACCCAAAUACCCUUUUAUAUUUUCUUCCAUUACUUUUGACCAAUUUAAGUU
>28|1|training
UGAGCCAAGGUCUUAAGCUAAUACUUUUUUAUUUCUUUGAAAUGGAAUAAACCUUAGAUCUUAGUUACUUGUUAUACAAUUAAAAUGUGUCUGAGAGCUUU
>11|1|training
GGUUGCAGGAGUUUACACAUCUAUGGAGAGUUGAAGGCACAAGUAGUGAAACUGUAUGUAUUAUAUAUAAAAUUCAUGAGUCUUAUAGGCAAUCAAAUAAU
>761|1|training
GUAUGGCCUGAGUCUUGUCCGGUCUGUCUGAUGCAGCCGGUAAGUAAGAAACCAGUAAAAAACCAAACUCAACGUUGAGAAACCGGUACAAAAACAGAACU
>1865|1|training
CCUCUGAAAAUAGGAAAGACAUGUCCUCGAAUUGUUUUUUAACCUUGGGAACAAGAUGAGAAAGUGAGAGAGAGAAAGAGAGUUAAUGUAAUCUGCCUCUC
>1285|1|training
CUUCGUCUUUGCCUUAUUGUUGCUCAAUAACCUCAAAAGUUUUACAAUAAACAGAGCACACUUGGCAAUGUUACGAGACACACUAUUAGCAUCAACAAAUU
>1571|1|training
CAUGAGAAUUUUAUUAAUGUUACUGAUAAUAAUUGCUGCUCUUUUGUAGGACUACUAGCAUUAUGGCCCCUGCUAUGCAGGGUCAUAGUAUCUGGCAUAAA
>647|1|training
AUGUGUGCCCAAAUUGUAGUGUCUCAAAUUACAGGAAGAAGUCUCAGAAGACCUCCAACGGUGGCUUGCUUGUACCUUAGCUUUGUACCUUAGGUUCAUGU
>538|1|training
ACUUAUUGUCAUUGUGUGAUUUAUCUUUCUGCUUUUGAUUUGUAACAUAAACUGAGGGAUAAUACCAAAACAGAACCCAAACCCAUUUGCCAUUUUACUAU
>1678|1|training
GUGUUUGUCUCUGUAUUUACCUUGGGUCAUCUUAUGACCACCAUGCAUAGACUAUGCUUUUUUGGAAUUUUACGGCCUCGGUUCUGAGACUACUUUUCUCA
>349|1|testing
GAGAAAAAUUCUUCAUCUUCCCUAAUUGUUUACUCGUUUUUUCUUUUGAAACAUGAGAAUCACACAACACCGAAAUCACUGAUCACUGCUGUAUUUUUAAC
>585|1|training
GAAGGUAGUGUGAGCUUUUUACUUAACCGGGGGUCUCUUUGACUGAUAAAACAAAAUUUCUUCUGGUUUAGUUUGAUUAAGGGCUUUGUCUGUUUUGGGUA
>1047|1|training
GAUGCUGAUUUUGUAUACAUGAUACAAUAUCGGAUUCAAGAUAUUGUUGAACAAAAUUUCAAGUACCAGAGAUCAUUGUUGUAGUAGCAUCGCCAAUGUAU
>946|1|training
UUCUUCAACAUCCACAUCAACACCAACACCAGCGUCUGUCUGAGUAAGAGACCUUUGAAUCUCUGUGUAUAUUAUCUUGAGAUACUUCCCCAUACUGUGUA
>11|1|testing
UACCAAGAUUUGUUUUCUUUUUAUUGUCAACAAUGGAGCUUGAGUGAAAAACUCAUUUCCGAUCAUAAUAAUGACACACUGAGUCUUGUGUAUCUCUUUUC
>878|1|training
GUAAGUUUUUCUCCUCCACUCGUAUCCUUCUAAUAAAAGCUUACUGUGGAACAUAAUAAGGAUUCGGAGGAUACUUCUUAAGAAAUAAAGAUUUGGUCUAC
>300|1|training
CGGCUUACUUUGGUUCGUGUAAAUUACGCUGUAAUUUGUCUUCUUUUCAGACCAGGGAUUCACUGAUCAGACUGAUGUAUACAUUGUGAUAAAUUUUGUCG
>915|1|training
AAUUUUCGAUUUGCUUUUAUGAUUAAAUGUUGAAAGUGGUGAAUGUGAGAACUUGUUAUCAGUUUUAGUAUUGGUUCAUGGUCAUGCUCUUGCAGUAAAAU
>1099|1|training
CCAACAUACUUUCACCUAUACAACUUAUGGACAAAGCCCAUUAAUGCUAAACACCCUGUUUCUAUUUCUGUUAAUCCGUUUCAUCACUUUGUUACACACUU
>218|1|testing
AAAUCAGUUAGUGACUGUUUUACGAGGGUUGUUAUUGAGAUUUGAUUAAAACCUCCUCUCAUACAGAAAAAAGUUUGUUAUUACCAUAAGUGGUUUUGCAC
>809|1|training
AGAAGAAGAAAAAAGUUUCAUAAUUUGAUGGAGAUUUGAUUUUUAGAAAAACUGGAAAUGGUGUGAUUGUGGAUUUGCUUUGAUGGAUUCCAUGAUUUGUA
>1976|1|training
GGAUUUUGUACUGUGUCUGUCUGUAUUUGAUGAUAUAUAUCUGCAGUUGAACAUUUUCAGAGAAACCAUAUGAUAUGCUCACAUAAGAAAACCUUUCCUGU
>1318|1|training
AUAAGAUUGUGAGAUCGCUUAGUUUGAAGUCAUCAUCUGGUGAGCUAGAGACUUACAGUCUGAUGUGGUCAUUGCGCCCGUUUGUAGAAGAUGAGAUUGUG
>457|1|training
UUAGAGUUAUCUGCUUUAUGUUGUAAUAUCUAUCUGAUGAAAUCACAAGAACAAUCUUUAGUGUUUUCUCAGUGUCUGAUAGAGAAACAUACAUUUAAGUG
>188|1|testing
UAAUGUUUACCUCUUUGUUUGAGAGUGCACUCAUCCAGAGCAUGGAUUAGACAAGUAGGUUUCUUGUGGAUGUCAUUGUAAUUUGUAUUAUUUGGAAAACG
>1144|1|training
CGCCGGAUUGUGAGUGGGUUUUUGUUAAGUUUUCUCGAUAAAAGCAGUGAACAAUAAUCACUUCCUCUGUAUAUAUAUUCUUCUAUAAUAGAACCAUUACA
>392|1|training
CGGUGAGAUGCAGGAUUUCAUGAGCAGUGGGGAAGAGGAUGAUUAUAGAGACAACAUUCGUUCUUCCUAAGUUUUUUUUUGUUUUAUAAAUUUUAUUUACU
>953|1|training
AUUCAAGGCGAAGAUGAAGAGAAGUAAAAGCAGAGCAGAACUUUGAUUAAACUUCCUAACUUAUAUGACUACACCUUUAUAGUUUCCAACUGUGGAUCUUU
>701|1|training
GCGAGCCAACCUGCAGGAGGAUCUAAGCCACCAACGGUCCAGAUCCGAGGACAACCUGUUAACCAGCAAUCAGGCUGCUGCUCCUCUUAAUUCGCUUUGGU
>1641|1|training
AUCUUGAAUUGAUGUUUUUUACAGUUGUUGUGAUUGCUCAUUAUUUGCAAACAUAAAAUGGAAUCAAAUGUAAAGAAAAGAGAUGAAGAAAAUCAUUUGUA
>840|1|training
CUCAGUUUGUAACCUAUAGGUCUUACUUGGAUUGUAAGCCAAGCAAUAAGACAACAUCAAAUAAAAGGGGAUUUGGUUUUCUGGGGUUAAUGUUGUUUGUG
>1246|1|training
UCUGUUUGCUGUUCUUUUGACACACUUUAGCCUUGUGGUGCUUGUUUUAAACAGUGAGGGCUUGGUUUCAUGUUUGAAAUGACUUUUAUUUUUCUGUUGUA
>1681|1|training
CUUCUCUACAUCUUCUCAGUCUCUUAAAUCAGAAUUCCUCUUUGUAAGAAACUAGUUACCCUCUGAUUACUGAAUAUCUGAGAAGGCAUGUUCACAUUUCU
>1674|1|training
UUGUUGUUGUGUUUGAUGUUUUGUGUUGUUUCGUUGUUUAACUUGUCAAAACUAAGGCCUUGUGCUGCUUCUCUUCUUGCGCUUACUUAGCAAGAGAAUAA
>298|1|testing
AAGAAGAGACAACUACAGUUCAGGGCCAGACAGAAACCACCAUGGGGGAAACCGGUCUCGUCCAUAUUGAGAGAAAGAGAGGAAUGAAUGAAUCAGCUGUU
>62|1|testing
CCGGUGAUUAUCAGAACCUUUUAUGGUCUUUGUAUGCAUAUGGUAAAAAAACUUAGUUUGCAAUUUCCUGUUUGUUUUGGUAAUUUGAGUUUCUUUUAGUU
>612|1|training
GGAGUUGAUGGACCGAUGUUUAGCGAUUUGGUUGACCAGUGAUGAGAGAAACAGCAAUGACUUUGAGGCUCUCAGAUUGAAGCUCUCUUUUGUACCAAUCA
>1239|1|training
GCUCAGUAGUCUAACGUGGGCCUGUGAAUUGUAAUUGGGUAACGGACGGAACUGCUUGCUAUUUUUGAGAAUGUAACAAAAACGACGAGAAGUUAAGAUCU
>1344|1|training
UUUUUUAUUAUCCUUUUUGUUUUUGAGUUGUAUGAGAUACGACUGAUUGAACUGAAGUUUUUGAAAGAGGUAAGCAGUAGAUUCUUAGACGUAUAUAAUGU
>295|1|training
AAAUAAGUGCACAUUGAAAAAAUGUUUUGGUUUAUUGAAUUACAUUGGAGACUGAGAAAAUGGUAUUAAGAUUAUGUAGAUCAAACUAUCUUAUGCACAAU
>1972|1|training
UUUGUAACAUAACCUUCAUGUUACUCGAGUGUUUAUCAUCUGAUUUGUAAACUGACGAGAGUCGGAAGUUUUUUCAUUAGUCAUAUUUUGUCGAUGGAACA
>217|1|testing
CAUUUCCUGGACUAAUUUUUUCAUGCAAGUGUCACAAUGAGAUUGCGGAAACCAGAUUUGCUAUGUUGAUGACUUUCAUUUACUUCUGUCAAUAAUAAACG
>1457|1|training
AUUGUUCGUAACACUAUUGUAAUGAUUUUCCAGUGGGGAAGAAGAUGUGGACCCAAAUGAUACAUAGUCUACAAAAAGAAUUUGUUAUUCUUUCUUAUAUU
>117|1|training
AAACAAAGUGACAUAGGCAAGUGAGGAGAAUACUUGCAGAUACUAUCCAGACAUGUUGCUAUCUGUGUUCGUUGUUGUGGUCUUAAUUCUAUGCUUUGUGG
>1015|1|training
CUUCUUAUCUUCCUCUAUAACCAAGAAAAGAAAAAAGAUACCCAUUAUGAACAUUGUUUUGUUGAUGUUAUUAGCUUCUUCUUCUUCUCCCUUCUGCAUCA
>939|1|training
GCACUCACUGUUUGGCCAACAUUCUUCAUGUGGCUUGUAGCUUAGAAUAGACCCCCAUACUCAUCAUGUUACAUGUAUUGUUUUGUUCCAUUGAUUCAAGA
>834|1|training
GUGAUGCAACAAAAAAAUUAGAUAGGUGCACUUCUGUACAUGAGUUGAGAACCUACCAUUGUUGAAUGAAGUUUGGUCUUAUGUUUAUUACAAAAUCAGUU
>1694|1|training
CAGAAAUCUCACAAAUGUAAACCAACUAAAAGUGCAAGAUCUACCGUAGAACAAGUCAUGUCAGUUCUGACAAUGGUCUUCAUAAAAAUCACACUGUAGUU
>160|1|training
UCAGUUCUUAAAUUAUUUCUGAUCUCUAAAAUCUCUCUACUUGUACUCAGACACCGCACUAUCUUGUCAAGCCAAUUAGAGAAAUUGAGAAAAUGUUGCAC
>381|1|training
UGGAUCUCUAAGCUGAUCUCAGAAGUUGUCUUUUGCUGCGUCUCUGAUGAACAUUGAGAAGCUUUAAUUUUUACAUGUGGAAGAAUUAAAUGUUGAGAUCU
>631|1|training
AAUCUAUCUACAUCUUGUACUUUGACUAUAGUAGGAUGUUUUUGGUUGAGACUCCAAAUGCUACAUACUACAUUUUGCUAUCUAGUUUUUACUUUACAUAA
>1126|1|training
GGAUUUGAGAUGGUGGAGCUUGUUAUUCUAGCAGCCGAGAUAAUGAAAGAACAACACCAUUGAAAUUCAUUCUUCAGUUUGUUACCGGCAUUUUAAGUUGG
>1689|1|training
CUCAUGUUUCUUUGUUAUUUUAGCAUCUGUGAGCUUUUUGGUUGAAAAGAACCAUUAUCCAUGGCUAUGUUUACUUAUUACAAUAAUAUGAUGAUGAUGAU
>269|1|training
AGAGAGGGAGAUAUUCUCACCUUGCUGGAGUCCGAGAGAGAAGCUAGAAGACUUCGUUGAUUCUCUUUGCAAAUUGUUUUUGGUUGCUUUGAAGAACAAAU
>361|1|training
UCUUCUCUAUCUCUCUUAUCUAUCAGGAAUAAUUAUGUUUUAUAAAUAAAACCUGAUCUCUUAGUUUGGUUUCGUGCUGCGUCACAUGGUCUGUUCCUUUG
>1461|1|training
CAAUUCUUGUGAAUAUUGUAUCUAGUUCUGGUCCCUUUAACCGUCCAGAAACUAGUGGGUUCAUGGUAAGCUCUUCUUCUUAGAUCGUUGAUUCUAACUUU
>854|1|training
UUCAUAAGUAUUAGAUGUGUUUCUGCAUGAAUUACGAGGCCUUUCAAAGAACUUUGUUUUCUCUUGAUUUUAUCUUAUUAAACGCAUCAGACACUCCUUGC
>1948|1|training
UAUGUUAAUUGUUGUGUGUAUGUUCAGCCUACUUUCUGUUCCCCCAAUAAACUGAACGCAGUUAUCUGUAGAGGUUUUAAAUGAAGACAUGUACUUAUAUA
>1577|1|training
AGUUUUUGUAUUGUGGGAUUGUUGAUUUGAUACCUAGUCUAGUUGUUAGAACUGGAAUCAUAUGAAUUCAAAAUCUUUGGUUGCAAUAUCCAUAACCCCAA
>1017|1|training
AGAAAGUUUCUGUUCUUCUUAUUAUUAAGGAAAUUCACUGCUGUUAUAAAACAUCGUAUAAAAUACUUAUUUGCAGGAAUUACGGUUAUUAUAAAUUUAUG
>2076|1|training
UUAUGUCAAACAAACAAAAAAAAAACUAAAGAGAAAAAUUAGAGUAAAAGACCUGUGUGGGGUUGUUGGUUAUUUGGUCGGUCUGUUGUAAAUUCACAUUG
>1888|1|training
CCAUUGCGCUGUCCCGGACGGAAAAUGGGGAUGUGUUCGGUCAUAAGAGGACAGAUGUUCAUUGAGUUGGGGUAGUACAAAAGUAUCUAAAAACACUGAUU
>1288|1|training
UUUCAAAAUCAAAAUCUGUUUCUUUAUAAUGUACAUUUAGUCGCUUUCAGACUCUUCGCUUGUUAAGUUCGAUCUAAGCAUUUUGUCUUCUACUCUUGGCU
>415|1|testing
UGGAUAAAAUUUGUCUUUCUACCGGAUCACAGCUAUUCUAAGAGUUUGAGACCUUACCGAUUCUCCUUCAUCGGUUAUUUGUUAAGAGGUCAAAAGCGUUG
>1900|1|training
UGUCUUUUGUUGUAAGAAUUAUAUGCUAAUACACACAUAGAGAGAGAGAGACAACAAAAGCUUUAAAAUUAAGUGAAGAGUAUCAAUGCAUUAUGGUAUAA
>359|1|testing
GCUUUAUGGGUUUUGCAUUUCUCUAGUAGUGCGUCUCUGUGUCUUUAAAAACUCCUUACUCUGGCUUGUCAAAGAUAUUUUGUCUUGUGAUGUGAUGUUAC
>1611|1|training
GAUUGAUUAAUGAUGUUAGCAUUUGCUCUACUCAUUUUCUCCCCCAGAAGACUAUAAUGACCUUAUUCUUUUGGGCAACAGUCUUGUGUGUAUAUAAAGGU
>313|1|testing
AUCUUAUUGUUUAUGAAGCUCCUCUUGCUUACUUGAAUUAUUUUUGAAAAACUACGUUAAUUUUCUCAUUAAAAAAAUGAUCGGGACAAUGCUAGUUUUCU
>1623|1|training
UGCGUCGUAUCAGUUUCGAUUAGUCUCAAAUCUACUUGGGUUUCGAUAAGACUUUGCUAACAAAUCGGCUCGUCCAUUGUCAUAUUGUAUUACAGCAUUGU
>883|1|training
UAUACCUGAGAAUUUGGCGACAGUAUUUUGCUUUAUGUAUUAAGGUUGAAACUAAAAAGAAAUACUGUAAAAUCAUACACUUGGUGGAGCACGAAAGGAUU
>318|1|training
AGUCAGUCUCUCUACACAAGAACAAAUCCCGAAUUCUUUUGAAAUCAUAGACCCUUCAGGUACUAAGAUAGAUUCAGCGAUAUCAAGUGACGCUAGAUUAU
>1340|1|training
CGGUGUAUUGUUUCAUCAUUGGUUAGGUGUAGAUGAUCAUUGAGCUUUAGACAGUAGCUUGUCACCUAUACUUUUAGUUGCACGUUGUUCUUUGGUAGUAU
>975|1|training
UGAUUGCAAAGACUACCCAAGUUUUUGUUUUUUGAGUCAGAAAGUGAAAGACUUGGUGGUAGAAUGGAUCCUAUAUUUGUUUUUCGUGGAUGUUUUUGUUU
>352|1|testing
AGCUUGAGGAGAAUAGAAAGGUGUAGAAAUGGAUUCUUUUGUGAAAGUAAACCCAAAAAACGAAAUUGUAGAUUAAUGAGAAAACAUGAGGAGACAAUCUG
>172|1|testing
AAGAGUGGUGAAGAAGGACAUCAAGUACCGUUUCGUGAUUGACAUCAAGAACUCCCUCAAAUAGAUGUUGCUCAAAGGAAGGAAUAAUGGAGUCUGUAAUA
>358|1|testing
AGAAUAUUUAUUUAUGCUCGAGUGCUAGUUUAACAUUUUAUUAGAGCGAAACAUAGCUUGGUUUUUCACUUUGCUAGUUCAUGUUUGGGGAACAAUAUGUA
>261|1|training
GAUCAGAAUCGCGAGAGUAUGUUCGUUGAUGUUUCAUUCGGCUGUUUAAAACUCUAAAAACUUAAGAAUCCUUUUUGUUUAUUCUAAAUCAAAACUUGAUG
>1876|1|training
AAACCUCGGGGAAGGAAACCCGGGUAAGACCUCAAUGUCGAAUGAGGCGAACAGGAAGUUUUGUUACGUAUUUUAAUUUAAGUUUUGGCAAUUCUUGACUU
>685|1|training
UGGCAGAUGAUAGAAGUUGUUUCUAACUCUAUAGUGCACAAAAAAAGUAGACAGGAAAGGAAAGUCGGAAAGUAGCAAUGUUUCAAAUUGAUCAAAAGAAU
>1564|1|training
UUCAAACUCACCAAGUAAGCCUCUGUAACUAAAUCCGACCAAAUCAAAGAACAACGGUUGUUUUCGUUUUGUGAGUCUUUGAUUUAUCCUGUUUCUUCUUU
>1892|1|training
GGAGAGAAACGCCAAGAGGAAACUGAGGUUGGCUUCAAAGAAUAAAGCAAACAAGAAAAGGAGAAUGACGAGCAUGAAAUUGUCUAGAUGGGCUUGCUCUU
>757|1|training
GUGUGACCGGAUAGAAGAUUCCAGGAAGGUUCUCGAGAAAACGUCUCAGAACCACCUAGAGAUUGUUCCACUUUAGCCCUCUUCACUAUUAUUAUUUUUUG
>117|1|testing
UCAGUCUUUCAGACAAGGUCCAGAUGCAGUUGAGCGAGGCCAUACUUUGAACUCUAUGUACGUAUCUAUGUAUAUAUGUGUGUGAAUCAUCAGAUACAACA
>393|1|testing
UUAAGAAAAGAAAAAGCAUGAAAGGAUGCCAAAAUCUCCGCGCUUAAAAAACUUUGGGUUUAAAUCUCUUCUGUCGAACAUUGGGAGAAACUUUUUUUGUA
>1372|1|training
GAAUUGGUAGCGCAAAAGGGAUCAUAUGCUUCACUUGUUGGCACUCAGAGACUAGCCUUUGAGUAAUUUACCUUAACUCGGUGUAAUUUGUAACAAAUUAC
>1026|1|training
UGUCAAAGAUGUACUAGUUCUCCACCUAAGCUGGGCUUUCAUCACACAGAACAUUGUAUGUUUCCAUCUUCAUGUCAUAAAAGAAAAUUGUCUAUGACACA
>134|1|testing
GGAGAAAAGAAGGCAAAAGCCUGAAAUUUUCUUCCUCCCAAAAGCUCAAAACAAAGCCCUUUUACAGAGGUUAAAAAGGGUAAUGUUUUGUUUUAAAUUUG
>1385|1|training
UAAUGAGUUUCUUUUUGGAACAUACAUUUUAUUAUGUUUAGUCGGAUCAAACUCUCAAGCCAAAGUUUUUUAACUGAGCUUUCUGUUAUGUUGUUGUAAUC
>480|1|training
GCAACCACGUCGUGAAAAUUAUUCCUUCUCUAGUGCUUUUUGCUAUUGAGACUAUUUUGAGAUUGCAAAUGAUUUUGUCUGAUCAGUUAUGUUUUGACUCU
>2029|1|training
UAAGCCACUAAUAUGAGUAGCAUUCAUAAUUCAUGGGGGGAAUAAUGGGAACAAUCUAUUCAAGUUUCAAGUGUCCCCAAGGCAAAAAUUGUAUACUUAAA
>52|1|testing
UUCUGUUGUUUGAGUUUCAUGAAAGAGCUCAAAGUGGAGAUUGAUCGGAAACCGAAAUUGUUAAAGUCAACAAUGUUCUCUCAAACAGAAAUCGUUUUAUU
>400|1|training
AAAGAGAUGUGAGCUUCGUGGAUUUAUUCACUACGGCACAAAAAUUAGGAACAAGAAAAAUUUGGAGCUUGACUUGAGCUUUCAACUUAGUUUUUAUGACG
>1058|1|training
AAGCGAAUUCAUUAAAAUGCCAAAGGUAUUGGGGGCUUUUAACAAAACGAACUCCACAUUGUAUCAAUGGUCUAGAGUAGAUCUACUUACUUUGGGAUGGU
>41|1|training
AAGAGUAUCCUUCUCUUGUUGCUCAAGAGCUCUACAACUUCUUGCAAGAGACUUUUGCUAAAUGUUAGAUAGAUUAAAGCUCACGUAUACAGCCAGGCCCA
>418|1|training
CAGCAGGAUUGUAAAAGAUCUAUCUUGUAGUGAGAUUUGGUGUCACUAAGACAAAUUCUUGUUAUCUCUUUAAGUUUUCAUGAAUUUGAGAUUUGAAACGU
>1007|1|training
UUGCACGGCCUCAUUCGCUCAAGUUGAAGUGUCUCUGCUAUCUUCCUUGGACCUAUUUUCCAAUAUUGUUAAGGUUUUUUGGGUGCGCAUUUCAAAUUUCU
>688|1|training
UUUCCCGUAGGCCGUUUAAGUGGAUCAUUACUCUAUCGUGCAGUUACAAAACAUAUCUUCACCUUUCCCUUCGAUUACUUGUUACUUGUUUCUGUUUUAGC
>161|1|training
GUUUAGGUUUGUUCAGUUAAUACUUUUUGUAGCAUCAGAGGAUCGAUCAGACCUCUUUCUAUCUUUUUGUCGGGAUCUAUACGAUGUUUUGUUGAUUCUCG
>730|1|training
UCUGCAUAGAAAUGGGGUAGGCCAGUUUAAUGAAAACUACUUCAGCUUGAACCAGUUUUAUAACUGAAAAUUGUAUGCCUUUAAAUCCUAAUAAGAUAUUU
>1501|1|training
GAAUUAAAAAUGAUCUAUUUUUGUUGUUUGUUUGUUGCUUUAGUCAGUAAACUGGUCGUUGUUUUAUGUUUUGUGUUUGAUUUGGAUGUGUGGUUGACUUC
>1061|1|training
AACAAAUUUGCCGUCUAUGUUCUUUAGUGGGAGUUACAUAUAGAGAGAGAACAAUUUAUUAAAAGUAGGGUUCAUCAUUUGGAAAGCAACUUUGUAUUAUU
>945|1|training
AGGAUAUCAAAUUUGGAUUCGGCUGUUUAUUGGAUCUGAACGAAAACGAAACUGUGAAGAAAAUGUUUGUAAAGAUAACGUUGCUUGUCCAUUGUUGAUUU
>1984|1|training
AUCAGAUGGCGGCGGGGGAGUGCAGCAAAAGACGGUGGCUCCUGUAUGGAACUCAAAUAAAGAUUUUCAAGCCUAAAAGCUUUGAUCAUCGCUAUUUUUUU
>520|1|training
CGGCCUUGUAGUGAAGCAAGAGGUCACACCGGUUACUUAACGUUUGCAAGACUCCAAUGUCUAGCUUAGUCCAAAUUCUCCAACUACAUUAUGAUAUUCAU
>1524|1|training
GUUUAUAGAUAAUACAAAAAUUGUAUGACGCAGCACAGAAUCAUGUACAAACAGUGUCAAAUACCUUUUACAGUGUCCCAAGUCUCUCUGUUGUAAAGCAA
>257|1|training
AGGCUGCAGAUGGAGAUAUUGUCUCUGCCAUCAUGGAGCUUACCACCUAAACCAAAGUCUUUUCUACUUAGAUGUGGUUUAACCUGAGUUAUGUGCCAGAG
>571|1|training
UUGGCAUUCCUCUGGUACUACAAACGUAGAAGACUCAUGCCUCUGUGAAGACAUAACUACCCUGACACGUAGACGAUUGUUUUACUGUUUAUGUUGCUUAA
>1885|1|training
AUGGUUCGUCUUUGUUGCUUCAUUUCUGAUUCGGUUAGCAAUUUUCUCGAACAUCUCUGUUUCUCCACUUUUUUGAGGCUAUUUCUUUUUACCUUUCUCUG
>30|1|testing
CUCUUCUUAAAAGUUGUCUCACCAAAUGUUCUGUUAAAAUACUAAAUCAAACCGAUCUCAUCAUGCGUACCUAUUCCCGGUUAUCGCAGUCUGUUUUUUUC
>1217|1|training
ACAGUGAGAACUGAGAAACCAUUGGAAGCAAGAAAGGAUCUCAAACAAAAACAGUUGUUAUCAUUUCAUUUGAUGAUGGAAUCGAAUCUGAGUUGUGUUUA
>448|1|training
UGUCUUGUUCUUGGGAGAUUUACAACAUUCUCUCUCUGUUGAAUUCUAAAACACUGUAAUCCGAAAAAAUUUCAUUACUGUUUAUUUCCUUCUAGAAUGAU
>771|1|training
CCUAAGUGUCUUAUCUGGUUGGUGGGGUUGGUUGGGAUCGGGAGGAAUAAACUUUUGUGGAGAGGAGUGUUGAGAACGAUUUGUUUCCUCUCUUAUAAUAU
>1662|1|training
GAAACAUUUGCCACAAAGAGAGACCAAACCUGUGAGUCUAAGACUUAAGAACUGACUGGUCGUUUUGGCCAUGGAUUCUUAAAGAUCGUUGCUUUUUGAUU
>360|1|training
AAUGUUGCAUUCACGCCUUUUUCUCUUUUAAUAUGUUCAAGGAUGUUCAGACUUUAGCCGGCUACUGGCUUCGACUUGAUUCUGAUAGUGAAGUGGCUGUU
>1014|1|training
GUUCGGUAAAUGGAAGCAACGGCGAUUCGGACGGUCCACUAGCUAUGGAGACUUAAGCCCUCCCUUCUUCAUAACUUCAAAUUGUACUCCUUUGUUGUGGU
>692|1|training
CUUAAAGAGUACGAUGUCAAAAUGUAGUGAUGGUUAUUUUUGUAUCAAAAACACAAUACUUGAGAGCUGUGUAUUGUUGUUUCCAAACUAUUUAUAUAUGC
>1750|1|training
UAUUACAUCAUUUUCAUAUCUUGCUUCAAUUUACUCUGAUAUGUUUGAAGACACAAAAUAGUUGAAGUAAAUAGUUAAUCUCUGUAUAAACCUUUGCAAUC
>1281|1|training
AAUUAGAAAUGAUUCAUAGGCCCAAUUUUGUGUGAGUUGUACUUAGGAGGACCUUUGGUAGAUUUUAUUCUUGUUGCAGUUGGUUUAGUUGGAGCGCUCGA
>1708|1|training
UUGGUAUGAAGAACGAGUUUUCGUAUUUUACUUGAGAAAGAUAGCUAUAAACAAAUUGCUUUCUUCUUUGUUUUCAUGCUUAUGCGACAACUAACUCUUUU
>622|1|training
GUCUGUCUGUCAGUACAAGUUUUGAUUUUGGUACUUAGUAGAGUUUGGAGACUUCUCUUCUCAUAUCAGAAUAGAUCAUCUGUGUUUUUCUCUGUUCACUA
>1051|1|training
UUGGGUUUGGGUUUGGGUCCCAUGAAAGCAGAGGAAUUGAUGAUGUAUAAACAAUUCAUGUUUGGAUCCAUGUCUCUUCGGUGGUUCUUGGCUCAAAGUGU
>1767|1|training
GCUUUGUGCUUUUAAUACAGAUACAUAUUAAAAAAAAAGGGGGUUUUGGGACUCUUAUGUAGCUUUAACUUAUGAGAGAUUUCACCUGUAGAAUAUCUGUU
>1661|1|training
AACCAGCAGAAUGAGAAGUCAAUGAAACACAGAGAUCUCUCUGUCUAUAAACUUACUGAUGAUGAUGAUGGUAAUGUUCAUCUUUUCUUCAAAGUAUUUUU
>311|1|testing
AUCUUCGGUUGUAUCAUUGUGUGGUUUUAUUUCACAUUAAAAAAUGUGAAACUUGUAUGUAAUUAGAAUUGAGAUGUUGUUUUGGAUUUGGGUUUCCUUUU
>420|1|training
GCAGCCACUGUAUCGUCACCCAUGGGAAGAUGUGUUGUACACCAAGUAAAACUCAUUUCAAUCCUAUUUUUGUUAUUAUUCCAAUUAAUUAGCCUUUUAAA
>1820|1|training
AUCAACUACAUUGCUUAGAACUGGUAAGCCUUGUAUCAUCUUUUUUGAGAACCUUUGUAACGAAAAUGUAAGUUGUAUUAUCUGGUCCUUGGAAUCUAUCU
>1383|1|training
AAGACCGCCGUGGUGAUUUUGAGGUGUUUGGCCGGAAGUUAAAAAGAGAGACCGUUGUGAUUUUGUCAUGUAAAUUAGAAGAGGAGAUAGAAGAAUCAUAC
>1871|1|training
CCUAUUGUAUGUAUCGUCUUCUGUAACCAACCAUUUCAUGUUUCAGAAAAACCAUCUCCUUUUGUAAUGCUUUAUGAGUCAAUUUGAAAAUAAUAUCAGGG
>509|1|training
GGUGGAACAUAUGAGAGAGUUGCAGCCAUUGUGGGCUCUUCCGUAUAUAAACUAAUUAUCUUUUGUGUUUCCACAGGUGAAAAUUUCUUUUUCAUGUUUAU
>1433|1|training
UCAGAUGUAAAUAAUUAGGUGUCGUCGUCAGUUUUUAGAUUUUAUGCAAAACUUUACACUUGUUGGUGUUCUUUACUUUUGAAACAGUACACUCUUCUUAA
>764|1|training
UAUAUCUCUUACUUUGACCAUGUACAGAUCAUGUAAAUAGAAUAUGCUAAACAAAUGAUUGAUCCGAUUUGGAUCGGAGUUAUAAGGUGUUGUUUCUAGUC
>306|1|testing
GUACCAUCUUCAGAUUGUAAAUGACUCGAGUGUUGUUCUUCUUUUCAUAAACUUUUGUUCUUUAAGAGUUUGGUUCUACUGAUUGCAUCUUACCAAGCUAA
>1339|1|training
UUCGAUAUUCUUAGCCAGAUAUGAUGACUCUUCACAAUUCGCUCUAAAGAACUAGUAUUUGUUGUAUGACUCUAUGAAUCUCUCUAACCUCUUUCUUUUAU
>1509|1|training
GCGGGAGAUCCUCUACUAAAUAUGUAGCAUUACUGUAUGCAUCAUCAGAAACAUUGUAAGUUAAAUCCAUUUGUAUACUUUAGUAAAGAAAUAUCGCUCAG
>866|1|training
AAAAAUGGUUUGUAUUGCUUGGAUAGUAUUUUGAUUACGUCUGAUGACAAACACAUGAUGUAAAUAUUCCUCACAAAUUUGUUUUCUUGUUCUCAGUGACC
>255|1|testing
UGUAACUUUUAAGGUAGAUUUGAUCAAUAUCGAUUCUGUUGUGAGAGAAAACAAGCUAUUACGCUCCUUGGGGUUAACUUUCUUUGUGUUUUCAGUAUUAU
>1141|1|training
CUCACCCGCCACGAAGGAAAAAAAAAAGACUUUUAACUCUUUUCAGUCGGACAUUUUUUUCUCUUCUGUAUUUGUCAAUUUCGCCUUAAAAAGGUGUCCUA
>1692|1|training
CGCUCAGCCUCGAAGGUUGAUACUUCCUAUGAUGUAGCUUUCUGAUGAAAACCCUUCAACUCUUGAGAGUUUGAUUGAAUUGGAUGUUUCAGGAUUUCACA
>1665|1|training
CUCCAUAGAUGAUAGUAGAAGAUCCACCAACUGUGAAUUCUUUGCGACAAACAACUCAAAAAGGUUACACAGGAUUGCAUAGAUCAUUGAUUGUUCCUUAA
>388|1|training
UUUUUUUGGUCUUGUACUAUGGGAGGGAGGGGGUGUCGAGUCAAGAACGAACCGCGCGAGUGGGCGAGAUCCAACUCCUUUGUCACCGUGAUGGGACAACG
>417|1|training
AGCUCUAAGCUCAUAUUGUCUUUGAGGCAUUUGUCUUGUGUGUGUCCUGAACCAGUUUCACAGGCUUUUUGUGUACACUUUUUAUUAGUUCCUCUCUUCUU
>686|1|training
GGUUUACUUUUUCUUUUCUCCCACUUGUUUUAUGAGCAGGCUGGUUUAAAACUGUACAUAUGUUGUUGAAGAGUAAGCAAUGUGUGUUAACAAAAGAUCUU
>187|1|testing
GUUGAUAUACAAAGAAAUUGCUUGUAUUCGUCCCAAAUUCUGAUACUGGGACUGGCAAUUAUUUUUUCAUGUAAAAAGAAGAAAAAUCUACAUAUGUUAUU
>1185|1|training
UCCAAUUUGUUGAAUUUUUUGGGUAGCUACUAGCGAGAACGAAUAAUAAAACUGUACGGAUGGAAUAAUAAUACUGCGGCUACUCAUGUUUCUCGGAUGAU
>1867|1|training
CCUGUCUAUCUUUGUGUAUAUGUAUGUAUGGUUGCAUAAAGAUACUACGAACUUUUAUCGUUAGUAUUGUGUCUCUGUUUCAGCUUUUAAUGUAAAAUAGC
>230|1|testing
GUACACAAUGCGGUUGUCAUAACGCCUUAAUAGCUUGUAUUAGUCAAAGAACUGCAUAUGGUCUUGUGUUUUCUUGUCAUCGUGUUUUUGUAACCACAAAC
>148|1|testing
GUAGAAUGCUCUCUUACAUCUAUUCGUUGGUUUGGCUUUUUUCCCCCAAAACUUGGGUCUUAUGAUAUUUUGGUUUGCACUUUGGAGGUUUUUCCUCGAAU
>1788|1|training
CUGAUAUGAGCAAGAACAAGACUGCUAAUAGCACCAGUAGAUGAUUAGAAACACGAAAAUUUUGACAUUGAAAUUAUGAAUCUCUCUAUACAUAUACAUUU
>1991|1|training
UUUGCGUGGGAUUUGAUCCUUGUUGUUUCAACUUAUCAUAAUUGGUUCAGACUAGAAAAUGGCAUUUGAAUGUCAGGAUUCGAUUGCAGUUUCCUAUUGUU
>1158|1|training
ACUCUUCUUUGUCUUCUUAGUGUUUUGUUCAUCUUCCUCUUCGGAGAAAGACAAGUUCCAUUGUAAUUAGGAAUCGUCGUUUACACAUGCACAACCUAUUC
>1412|1|training
AAAUAAUGUGGUGAUUUGAAGUUGUCAAAUUUUUUCUCCCAAAUAAGUGAACUCGUGUACCUUUUGGAUUGAAUUUUCUUACGGCUGAGUUAUGCCCUGCA
>1391|1|training
CAAAUUUUUGUGGUACUGCUGUAAUUUUAAGUCAGAAAUGAGAUUGUAGAACACUAUCUUCGUGACAUCUUUUGGAAAAUCAUUACGGAUUGUUUACAGAA
>462|1|training
GCCUAAAAAGCUAUUGUUGUGGCUGUAUCAAUGGAUAUAUAAUCAAUCAGACAAUGAUUGAGAUUAUAUUGCGUAGGAUUAGUGGAGAGUAUUGUCUGGGU
>745|1|training
GUGUAGGCACAAUUCUUCAGUAAUGGUUAUGGUGUUUCUAUGUUUAAAAGACCUGGCUUAUCAGGUUUAUCCUCUGACCACAAAUUAACUAGAAAUGUAGA
>409|1|testing
UUGGCCUUUUCUCUCCUUCGUUGUCUCGCUGUUUAGAAUCUCUUCCCCAAACUUGUCUUUUGUUCCAAGUUUCAAAAUGUUGAUAAAAUAACACUUGCUCU
>278|1|testing
AUUUGAGUUAAAAUAAUGUCGUUUCCAUUGUUUUCUGGAAUUUGUAGAAGACACUUUUGACACCAGUGUUUCAAGCAAUUUGGCAAAGUAUUUUAACAACG
>123|1|testing
GAAUUGAAGAUGUUGAUGAUUUGAUAUCUGAUCUUGACAUUGCCUUCAAAACCUUCCCUCUCUAGUUUUGGUUUGUUCUUGUCUCAGCUUUUGUAGUUUCA
>138|1|testing
CAAAACGGUAUCAGGGACGUCGUCAUCUUCAUCCCCUGAGUUAAUAUAAAACCUUUCUGUUCAAUCAAAUGUGUACUCUGCUCCAUGUUUCACAGAGAGCU
>1119|1|training
ACGCCAGAAAGAAAAUGCGUCGACUUAGAGAAGAGUCUAAAGUGAAUUGGACAUACAUCUUUACUAUAUGUAUAAUCAUUUGACAUACUACAUUAAUAUAA
>1194|1|training
UAAAACCGCAUUUGUCAAUUUCACAUUGUUGAUGUAUCCUCCAGCUGAAGACACUUGUUAAUGCUGGGCUUAUGUUGUCACUUUUAAGCAGAAAAUUGUAU
>762|1|training
GCUCUCUGUAUUUUGAGGUGCAGACCAUAGUAAGUAGUGUAUAUAGCAAAACUGUAAUAAAAAACGGUCUGGAGAAUCUUUGUCAUAAGCUUUAAGGUUAA
>1371|1|training
UAUUGUAGCAUUCACCAAGUCAGCUAUGCUGGUGUGUAGCUCAACUGGGAACUAAGUCGUCGCCAAUGGUGACCAUGUUUUCUUAGUUUCUAAAUAAAUAA
>176|1|testing
GAAGUUUUACACUCCAACUGGUUGGUUCUGUUCUCGUCCACUGACCAGAGACAUAAAAUCUUGGCUGCUGCUAUCUGGAUUUCUGUCUUAUAUGGAUAAUU
>476|1|training
GGCGGGAGAGCACCUCAAGGGUUGGCUCAUAUGUUUGUGAAUUAAAUCGAACCCUUAUAGUCUGGGCAGAAACUGUUAUUCAUUGGACAAAAAAAGUUAGU
>168|1|training
UACAAUGUGUUGCGUCUCUUCUUUUGGAUUGGUUGUAUUCGUAAAGAAAGACAGUUUUUGGGGAGGGUGGGGGAUUUUGUGUACUCUUUAUCCUAUAUUAU
>1064|1|training
GCCCGGAAAACUGAAGAUAGAAUAGAGUGUUAGAACGCACUUAAUUUGAAACUGUUAUUUCUUAUUUGAUUCUUGUCUGGUUAAGAAGAUGACUUGUAUUG
>114|1|training
ACUUAAAGCCAUUUGUAGAGUUGAUAGCAAGUUUCUGCGUUUCGUGAGAGACAUACUGUAUGUCACAUACAUAUUCAGGUCGAGUUUAAGGAUUGGAUGGG
>2032|1|training
AGAAGAAGAAGAGGAAGAAGAUGACGAUGAUGAUGACGACGAGGAAGAAGACUAAAUCAGGGAUAGAAAUCAGAUUUUGUAUCUCAAGCUUAACUGCAGAU
>496|1|training
CUCACACUUUGGGCUCAGCAAAAAUUGGCUUGUUUUGCUGAAUAAUACAAACUUGUCAUUGUAUGACUUAGUAUCUGUCUCAUCUGGUGAAAAUACAUUGU
>132|1|testing
AGUUCUUUUUUUAGUUAAUAGUUCUCUUUCUUUGCAUAUUCAUUGGAGGAACAAGAUUCCCAUAAGGUAGCAUGACUAUGCUCUGUACUUCCAGGGAAGCC
>1250|1|training
ACUCUUUGUUUUUGUACGUUGCUGUUUUUAAUCAUGGCACUUAAAUUAAAACCAACUGUUUUGUUAGUGAUAAUGGAUUGGCAUUAUUGUUUCUUUGCUUU
>443|1|training
GAAGGAGGAGUAGAGCCCAUUUCCAAGAUUUGCUCUGAUUUGUCAUAGAGACCAGUUUUAUGAAAAGGAUUGUAGAAUCUCUAAUGUUGAAGUGUCAAUGA
>222|1|training
AGCGAAACGCGAUGUAACUUACGGAUACGGUUGAGUUUGAAAGAAAUUAAACACCCUCCUCUGUAAUGUUCAUUGCCUGACAUUCAGUGUGUAAAGUUUCA
>1413|1|training
UUGGAUUAGAAUUGGGAAAUUGAAUCUGUUUGUAUAUUGUAUUAUUUGGAACAUUGUGGAUGCCCAUGGAUAUGUUUCUGUUCAAUUAUUUUGGUUUUGGG
>1199|1|training
UUGAAUCAUUGGAUAUGUAACCUUUGUAUUGUACGAAUGAAUCUACUUGGACCUUUGUUAAGAAACUUGUAUCUCAGGAUCGAUAGCUUUAUUUAAAAUUU
>2|1|training
GAUUCGACAUAAGUCUAUCUUCCAUACCUUAUUUACGUUUCUUCUGUGAGACAAAGUUGUACAUUCUCCUGUGUUUUUUUUUGCAAAUGAUGUAGAUUUCU
>1019|1|training
GAUAUUAAAGUUAGGUGCCACUAUGCUCCAAAGUCUUUUGAAAUUCGAGGACCAAUAUGUAAUAUGACGAAUGUCUGAUCUUGUAUGGAUUGUUCUUGUUC
>1258|1|training
UUUUUAUUUCGUUUCGAUCUCCUUAAUGUGUUCGUGGAUUGUCGUCAGAAACUUUGUUGUAAUACUUUGGCAUUUUCUGACACUGUCCAGUUAUGGAAGAU
>1148|1|training
UCCAAGACUCUCAAAAUGCCACAACAACAACAACAACCACCAACACAGAGACUGAGGAUAGCUCUUCCAUGUCCUAAUCUUUUUUACAUCUUUCUCAUUGA
>398|1|testing
AUUAUUGCAUAUUGCUACUUCGAGUGAAAGGGCCUGCAUUACUGAUUGAGACUAUGUGUACAUAGCUACGUAGCAAGAUUCAUCCACAACAGUUUGCUUCG
>1783|1|training
GUUUCGAGUAAUGUGUAGCCAUGUCUCACUAGAUUAAGAUACACAAGAGAACAACACUCUUCAUGAAUUUUCAAGAUUGUUCUGUUGGAGUUAUGUCCUGA
>338|1|testing
CCCAAAGGUUACUACUACUCAUUGUACAUUUAAUCCAAGGCAAUAACAAAACACGCUUCUGUAUCUUUCUGUUUUAGCACGGAGGGAUUGAUUGUUCUUUC
>650|1|training
GUAAGCUGCUGCUGUUGAUGAUGUUAGUUUAUGUUUCUGGAUAGAGCUGAACUAUUAUGUUUUAUGGUGAUUUUCUUAUUGAAUUUUUCCAGACAUUAAAU
>749|1|training
UAAAACUGAUCAAUAGCAAAAUCCUGUUGAAAGCAGAAGAUUGUGCCAAAACAUCUUCUGGUUUCAGUUUGUAUCUACUAUGCUGAAUAUAAGAUGCCAGA
>880|1|training
UCUUUUGGGUGUUGUACAUUAGAUCAAUGGCUAUGACUCUGUUCUCUGAGACUUGGGAAUUUUAUUUGUGUGGCUUUAUUUGCUUUUUUCCAAGAUAAGUU
>92|1|testing
AUGGAUUCCGGAGUUUCCGCUUCGUUGUACUUGUAACCAUAUUUCAUUGAACCCGGUUGAAAUUUUAUUUUUCCGAUUCGAUAACUGUUUAGCGUCUGGUU
>625|1|training
AUUAUUAUUAGUCUCUUCACCAUCUCCUUAUGUAUGUACUGAGAAGCAAAACAAAAUCUCAAACCCAUGUUUGAUUUCUUCCCAAAACAUUGAAUUUGCUU
>36|1|testing
UCAUUUCUUCAAUGUAGUUGACUGAUUUGUCUUCUCAAAUGUUAUAACAAACAAGAAAAGCACUUACUCCAAGUUACUUGAAAAGAGAACCCAUUUUGCAU
>1830|1|training
CUGAUCAUUUCGAGUUUUGUUUUAUUUUUCAUAUUUGUUGCAUCGGCGAGACAUUUUCGUGUUGUAGAAUAAAGAAUGUAUUUGCUUCAGUUUGAAGAUUU
>129|1|testing
UUCACUUCUGAUGUUUCUCCUUUGUGUUUACCUCUUUAGUUUAAAGCAGAACAUCGUUUUACUCGAAUAUCAAGAUUAGUUUAAUUAAGCAGUUUUUGAUG
>60|1|training
GACUACUUUAAUGUUUGUGUUAGAUUCUAUGGUAUAUAAGAUAAUGAUAAACAUUGCAGUCUCUGUAGAAUAAUAAGAACAGAUAAGCAUUACGAGGUGUU
>577|1|training
AGCAAAACUGUAGGAAAGUUGGCUAUUGAACGGAUAAUUGAAUCAAAUAGACAUGUCUUUGGGUUUGAUUGUAACAAGAUACGCAUGGCAUUGAUUGCCCG
>1721|1|training
UUGGAUCCACAUAUAUAAGGUCGUAUUAGCUUUACAUUGCUAUUACUGAAACUUUUAUCACAAAGUGUGAAUCCAGUAUGCAGUAUAUAUUCGUAUUCAAG
>1255|1|training
GUACAUUGGUGAAGAACCGUUUGAUAAGAAUGCAAGAGAAGAUUUUCUAGACAAUGCAGCUUCUCUAGCCUUCGACAACUAGUUCACAACAAAAUGUUGCU
>1528|1|training
GCAGUAGGAGCUUUUACAAGAGCACAAUUGUAUCGGCUAUUUGAAUCAGAACAAAAGCUGCUUUAGUGAAUGUAAGUAAUAUUUUAUCGCUUCUUAUAUGA
>1396|1|training
UGGUACUUCUCUUCAGGUCAUGGUUUUUGUACAUAUUUCUUUGGUGUGAAACAAUCAUUUACCCAUUUCAUUAUCUCAAUGCCCUAUUACUCUCUUUCUCU
>1147|1|training
CUUCUCUAAUAUAUCUGAAUUUUCUUUCAAUUAAAGAUUUGAUUCUUCAAACAUGAUUGUAUGAUCUCUCACGCACGUUCUUUGUUAUAAAUUUGAGAUUU
>1084|1|training
UCCAACAUGUUUGGUGUCGUCUACGCUUUAAGUUUUAUGUCCAACAAGAGACCCAUUCAUGUAUGACUUGGCAUUGAUGCCUUUGAAUAGGACGUGAACUA
>275|1|training
ACCAGCCAAAUCUAAAGAUCCCUCUGUCUUUGAGGCAUCUAACUAACAAAACUAAAGCAGUUGAGUCAUACAUGACGUAGGACGGGUACUUAUAGAGACCA
>906|1|training
UACACUACACAUGUUUGUUUUCUUUUCGGUCUUAUUACAAAAUGGAGAAAACCUUUGUAAUUGUUAUUUUCUUUGUUCCUUAUACUCACCUCACCUGUGUG
>1492|1|training
AUGAAUGUUGUGUUGUAAGCUUGAAGGAGGAGGAGAAAAGGAUUCUCAGAACUCAAAAAUAGUUUUGCUCUUCGUUGAAGCUUUUUCUUAUGACAUUAUUC
>1839|1|training
CUAACCAAGUCUCUUAAAUCUGCUCUUCUUUGAAACACAAACAUUUGCAGACAACAUCUUUAGAUUGUGUUUUUGAUUAUUAUCGGUGUGUGACAAUGAUG
>219|1|training
UCAGUUGUAGAUCAAUGGGUUACUCUGUUUCAAGAUUGUAUUCUUUAAGAACAUGAAAAUGUAUUCGACUGAAUAGAAAAGUCUUGGCAUUAAUAGGCCCU
>1585|1|training
AGAAGUUUAGCAGCAAAGCUUUUUUGAUGACAUUUUUUCGACUUUGCCAAACUCUGUUACGAAGGUUGAAUACUUUGGACGUAAAACGUUCUGAUUUUGCU
>1979|1|training
UGCCACUUUGCAUGCGAUCCUUAUCGAAUUGUUGCUUCUAUUAUCCGCAAACACGGGCGUAUUUGUGUAUAUUGCUCACUUUGAAAUAUGCUUUGUUUAUA
>1540|1|training
UCUUCUUAAUGUAGGUUAGAUUUCUCCGGCUCUAUUUGGUUAAAUCUGAGACCGGAGUUGAUUGUAAUUUUAGAACGAAUAGCUUCAUGGAUCUGAAAUUU
>1431|1|training
GGAUUCGAGGCUUUUUUGGGGGUAUGUUUGUUGCUUUUCUUUGUUCUCAGACCUUUUUUGAAUGAUGUAAUAAAUGUUUACCAAAGUUCUGUUGCUACGUU
>1949|1|training
UUCAAUUCUUGAAUGUUACUUGAUAACAACAAUAUAUAGAUGUUUUAAAGACUCUGAUUGGGAUAUUUCUCCUAUCUAGAGCUGUGUGAUUCAUUUGUUGC
>91|1|training
UAUUGCGUUAUUUUGUCUUAGCACAUAAUAAAGGUCAAUCUGACCAAAAGACAUAUCAGGUGAGUCUGUUCAUUGUUUCCUCCAAAUGAAGCUUUAAAAUU
>285|1|training
AAUACAGUUCCAACUGUUAAUAUUCCUCUACAACAACGCAUGCACGAUGAACUAUGAAGCUCAUUAGAUGCUUGUAACAUUGUUCAGGAAUAUAUAUAUUA
>114|1|testing
CGGUUCGUGAAUCAAUGAGUGUCUUUGACAUUAUACGUUGCAGUUCAAGAACUAGAGAUGUGUGCUUACCUUUUCUUCUGUCUUUGAUCCUUUCCCUUUAC
>1811|1|training
GUCUCUUCUGGUCAAUCCAACUAGUAAGUAAAAGACAUCAAUUAGCAAAGACUAUGUUUUCAAAUUCCAUAAUAUGAUCUUUUGUUUGUUCUAAGAAGGUA
>1111|1|training
UUCCAACCCUGUUAUUACUUGAAAAGAAUGAAGCAGGCUUUUACAUGGAAACUACUUUUACCCAAAAUAUCAUGUAACCAAAAUGUUGUAAUUCUUAAAAC
>1317|1|training
UACAUAAAAUAGAGUAAGUUCAAGCCAAGCUUAGAAAGUUCUCCCACAAAACAUUAAAGCGAUACUUUCACAAUCCUUUUGUAAAGCAUGCUUUAUUGUAA
>49|1|training
AGAGCGAGAUGGUGUUGUUGUAUCGAUUUUGUUUUAAUUUACCUAGUGGAACCACUUUUUGUAGUUUCGCUAUUAUCCCCCAAACGAUUCUAUAUUUAGUU
>2069|1|training
CGUUUUUUUUUAUGUUUGCCUUAUAGCUUUACGGGUCACAUUUGAAAGGAACAGAUCAUGGCUCAUAACUGAAAGUAUCUUAGCUACAUGUUUUAGUUUAG
>656|1|training
AACUCCAAGAAGUUGAGUUUGAUCACAAAGAAAGAUUUGUGCUAUGUCAGACACUGUUUUACUGGCUUCCUAUGAGAUUGUUAGAAGAGAAAAUGUUUGCA
>390|1|training
CAAACCAGAGGAAUGGGGCUUACCUUCCUUCCAGGAUUCACACAACUAAAACAACAAAGCUUUCAGGGCAACGUUAUCCUCAAGCUAACGAUACUUGACUC
>342|1|testing
CCGGUAGACUUCCACCACGGGAUGGAAGUUCGUCUUGGCAUCUCAAAGGGACCGAUUUACCCAAGUUUCAUGUAACCCUUCAUGGGUGGUUUUUUUUAUCG
>352|1|training
UGGUUCGGCUCUUUUUCUGUGUAAUACUUGUGGAGAAGUUAGGUCUAAAAACAGUUGACAGAUACAAUAUCAUAUACAUCAACACUGUGUCCGUGUAAUGU
>941|1|training
AAUUUGUUCUGCAAUUAUCGGUGUUCUAGUAAAGAAUCUAAAGAUCAAAAACAUAAAUAUUGUGUACAGAAAAUUUCAUCCCUGUCUUUGCAGUCUAGACG
>162|1|training
AGCAUUUGGGAGAUGAAGAUGAGAUAAGGGUUUGGCGUUAUUUGGUUUGGACAACAUUCUUAAAAGGAGGAAAGAUCAUUGUUUGUCUUUUGUGUAUACUU
>347|1|training
UUUCUCUUCUUUCUCUUCUUUCAUGCAUGUCUCAUGUCUGUCUCCAUGAGACCAUGACCUUCUUAUAUUGUUUCUGUUGAGUAUGAAUUUUCAAUAAUACC
>1575|1|training
UUUCGUAUCAUAGAGAAGAAAAGAAGUGUCUAUGGAGAUAUGAUGACAAAACUUAAAAAUGUAUGAUUGUGACAUUGUGUAUUAUUCGCUUUAAUGUAAUU
>817|1|training
CAUCACCGGCCUGCUAUGAACACUUCCUGUAUCUUUUUCCCAUGUAACAAACCACCCCAAAAAGCUAUCUAGAUUCUGAUAUUUAAUGAAUGUGUGUAAUC
>155|1|testing
AGAUGUAAAUUUUGGAGUUUUUAGUUUGUGUCUGGUUGGUUAUACACCAAACUCUGGUACAGUUAAAUAACCGGUAUAUUUGUUGGACUAAAAUUUGUUAA
>1742|1|training
GUAAUUAAGCACAUGGUACUUGCUCCCUCUCUGUCUCUCUUGUAGUAUAAACAUACAUGUAGAUAAUCAUAUUUGACAAUUUACAAGAUCUUCACUGCACG
>1700|1|training
GAUGGUGAUUGUGGAAGAAGACACAGCUUUUUUCUUUUAUCCUGUGAAAAACAAGAUUUGUCUAUGUUCUCUGUCUGAUUCUUUAUCUGUCUUUCUUCUGC
>435|1|training
UUUGUAGAGCUUGGCUGCUUUUAGUACUCUGCUGGAUUCGAAUGGUGGGAACAAAAAUGUUUACUUGUUUCUCUCGCCAGAAAUUUCCCACAAAUAAAUAA
>342|1|training
UUUGCCAUCUUUGUUCUGUUUUUUGCUAUUAUGACUAUUGAGGAAUCCAAACCAUCAAAAAGCCAAAGAUUUUCAAAUUCUGGUCUUUUAUUUAUUAUAUA
>2099|1|training
UCUACAUUUGUACCUAAGUUUCUGCAUUUUUUGUCGUUCUUUUGUGUUAGACAAGUCUUGGACCCUAGAUGAUACUUCAGUUUCUUAGACGUUAAAUUUGA
>40|1|training
UGUAUGUUUCUAUUUGGAUAUUUGUUUUCUUACAACUGUAUCAUAGGCAGACAUCUGUUCUUAGUUUACUCAUCUGUAGCAUUAUUGGGGUUUUUUCAUUU
>307|1|training
AUAUCGAUCUUGUAAUUCGUCAGUAACCUUAAAAGAGAGUCUGUGAUCGAACCCGGGAUUUGAAUUUUCAAUGAUUCCCUCAAGAAUUUUCAUAUGAUUCA
>801|1|training
AAAACAAUGUAUAUAAACAGCAUUUGAAGGGCUUUGAGAUUGGCCUAAGAACCCUUUCUUCUAUAGGCCUUCUUAAUCCUACCAUUUGAUUAUGUAUUAUG
>1897|1|training
CAAGAAAAAUACAUCUCAUGAGAAGAACACUAAUCGCACAUUUUGUUGAAACAUCUCAUAAUUUUUCUGUCGUUUUAUUUUGUAAUGUCGGAAUAUGGAGA
>128|1|testing
AUACCAAACUGAUAAUGAAUAAUAUGCUUCUUACUUUACAAGAUCUCAGAACCCAUGAAGCAGAUGUGAUGAUUCAGUUGUAAAAGGAAGCAUACCUUUAU
>1414|1|training
GUUUACUUCAGAUCUGUAACUGGUUUGUGGAAUUUCACAUGGUAUUCGAAACUUUCUAGAUACUAGAGAAUAUUAUUAUUGAAGCCAAACAUUACAUGCUA
>1831|1|training
UGCUUCCCAAUGUUCUUGUUUGUGGUAUCGGUAUAUAUGCAGGCAUUAGAACUCAAGUUACUAACUUACAUAUGCCAAAUGACACUUAAAUUCCGGGUUUU
>1765|1|training
CUAUAUUAUUUGUUCCCAUGUUUUUGCAAUUAACAGAAAUGAUUUUGUAGACUCGUAAGAUCGCAAGUCUUCCUGUUGUAUUUCCAGUUCACUUAGAGACA
>105|1|training
UUGUGUCCCGUUUUCUGGGACUACGUUACUCUUAUUUUUUCUAGUUUAAGACAGUGAUUGGAUGAUUGUACUACUGUUUUUUGGUCUUUGUAGAUAGAUAU
>193|1|training
GUUCUACACCUGGAGUUUUGGGAUUGCGGGAUAUCUGUCUAGUCGCCAGAACUUGUUAGUGGCAGAGAGAUCUGAUAUGAGCAAAGUUGAAUACGGUGUGC
>1289|1|training
GCUUAUGUUGAUGAUUACUUAGAAGCUUUGUUUUUGUAAUAAUAGCAGAGACUUUCACUAUUUUCUUCUUAUUCUUUGGGCCCAACCUACAUGUAAAGUUU
>310|1|training
CAGCAGGAAGUUGGAGGAAGAAUGUGUAACAGACGUCAUUAGAUAGCAAAACAAGAAGUUAUUUUAUUCUUGAUGAGUGCCUAAAACAGAACACACAAAAA
>1506|1|training
AGUGAGCUUUUAUAGUUCUCUCUAAUGGUUGGGUGUGUCUCCAUUGUUAAACAUGAGAAUUGUUCUAUUAUGAUGUGUCAGUCAUUGUCCUCUGUGAAUUC
>1664|1|training
ACACACAUUAUUUAACACUUUCUCCCUCUCUUUUGUUUCUUAUUUCCAAAACCUCUUCGUUCACUUAUUAUAAUGUCUGUAAUGUAAUCAUCUUUCUACUC
>357|1|testing
UAGAGGCUGCUUCUUACGAUAUUCCAAUCUAACCUGUUGGUAUGUGAAGAACAUAAUGUUGGUAAAUGGGGUUUAUACACACUUGAUUGAUAGGCAUGGUU
>75|1|testing
GCUAUGUGCUUCAUUCAUACUUCCCAAGAAUGUAGCCUUCUCAAGAAAAAACUUAAGUUAUGUAGAUUAAUAGAAUGCAAUACAUGGCUGAAUAUAGGGGC
>281|1|training
UCUGCUCUUCUUUGUUUUUCUUCUUCAAUAUUUUCAGAUUCUGGCCUAAGACAUUUUGAAGAAUUUACAUUAUCUGUUUGUAGUGUUGGUUAAACUGUUGU
>1806|1|training
UUAGUACUCAUAUCCUAUCAUUAUUAUUAUUACUACUACUUAUUAUUGAAACCCUCGCUUAUGUAGUGGUUUUGAUUUAGGGUUAGGAUUGCACCAAAAAU
>311|1|training
AGCGGCAAAGAUUUCGGACCAACAAAAGAUUCAGUAUCGAUUCAAGUCGAACCUCAUGGUCCUGCUCUGUUUGUUCUUCAUUGUAGCAACGCCUGACUAUA
>1954|1|training
CCACAUUGUUCUCUCUCUUUCUUUCUUUUUCAUCUCUCAAUUAUGUGAAAACAUGUUCUUUGUUCAUAGUGACUAGUGAGUGCCCAACAUUUGAGUUUAUU
>503|1|training
AUGUUUCAGUUAAUCUGUUGAUGUAGCAUACCUUGGUUUACCUAGAGUGAACUCUUUUGAUUCAAUCAUUUUGCAUAGACACAAAUUGGAAAAUAAGGUAC
>991|1|training
CUUUUCUAUCUUUGUCAUGUUUUUGGUAUUACAAGAUGAUGGUUUAGCAAACAUGUCGUAUGUUUUUGCAUAUUGCUCAGUGUAUCCCAAUAAUCAUUAAU
>806|1|training
CAUUUUCAUAGCUCCAUUUAUGACUAAUGUGGAGAGGCAAGGCGUUAGGAACCCAAUACUUGUUCCCCAUGUACAUAAAAUUGAUUUUAUUACACCUUUGA
>1827|1|training
AUUUUGGCCCUGACAGUAGUAAGUGUGGUUGGUCUCUUUUGCUUCCAAAAACUCGUUCUUUGGUGUUAAUAUGGUAUUGUCUGAGACUCUCUCCCUCUCCC
>664|1|training
CCUUAUAUAUAAAUGAUUUUUAGUGUUAGGCUUUUUUGGUUCCUCCACAAACUCAAAAAUUGAUCAAGUGUCAAGUUACUGAGAAUUAUUACUCUCUUUGG
>1852|1|training
UGUUAAUGGAAGUGAGGGUGAGGAAGAGUGGGGUACGAAUAACAAAGGAAACCCAUCAGCCUAAUAAGCAAGUCAGUCCAGGAUCAAUGUUGAAUAGUCGA
>2037|1|training
UAUGUUCUGUCUUCUGCUGUGUCCGCCUGUAUGUAUGUUAAUUGUUUUAGACUCCAAUUACUAGCCUUCAAUUACUAAGUAAGUCAAUACUAAAAGUUACA
>280|1|testing
CAGUUCCUGAUUGCAGUAUUCGGAUCAUUUAGGUAGAAAAAACAAUGUGAACAACUGCAGAGAUACAUUACCAGAUUGAAGUCUGUAUUUUUCUUCUCUUU
>1438|1|training
CUUCUUCAAUUCUCUUCUCUCCCUUGUUGGAAAAAGCACAUGGGCUAAAGACAUGUUAUAGUUUUAUAUAUGGAGACAAGUAAUCCACGACGUUUCUUGUA
>426|1|training
UUUUCCGGCGACGGAAUAUCACACUUUUUAAUAUAUGUUUGGAGAUUUAGACUUAAAUAGUUGUAAGAGCUAACAGUUUGAAAGUCACUUUGCAUUGUUGU
>1089|1|training
UGAAGUUUUGGGUUAACGCAAAGGACGUUUCCGAUGUGUUUUGGUGUUGGACCAAGUUGAUUAAGAUAUUUGUCGUAAUUGGUACUUAUAUAUAAAAUCUU
>410|1|testing
ACAAAAAAUGUCUUCUCAUCUUCUCAUCUUGUCACAUUGAUUCCGGUGGGACUGUUCUGUGUAGGAAAUUGGGAUUAUGAGAUUGCAGGAGGUUUAUUUUU
>943|1|training
UGUGAAUGUGAUUUUUGGGUUCUGUAUUAUUGAUGUAGUAUUACUAUUAAACAUGCUUCUGGAGAUACAUACAAUAUGCUAUCUCACCUACUUUUGUCUCU
>1667|1|training
CGUAUUUAUAGUUUCUUUCGAAUUCCUUGAGAGCUACGAGAUGAUGCUGAACAUACCCUUCAUUCCCUUGUACUCAGAUUUUUGGUUCAUUUACUUCCUUG
>1953|1|training
UUUUGUACGUUUUCUAUUGUUAUAUGUGAAUUCGGAUCACAUGUGUUUGGACAGAAGUAACUAUGUCAUUAUAAUAGAAUCUUAUGCCAAGAGACUUGGUG
>758|1|training
UCCUCUGUGAUUGUUUUAGUUUUGAGGUGGAAGAGUAGGGGCCUUCCUGAACCAAAAGGAAAGAAGAUGGGAAAAAGUGUAAAUUCAUCUUUGUUGUGGAG
>241|1|training
UUUAUAUGAGGAAGAUAUGGAGAGUACUGCUAAAGAAGUAGCAACAAAAAACUCUUUUUUCGGGCUUUUUGCAUUCAGUAUAUACACAUAGAAUGGAAGAU
>1567|1|training
UUUGUUUGUUGUGAUACUAGUUUGGAAGAAAUGAGAUUUUAGUAGAGAGAACUAGGUUGCACGACAGGAUAGUCAUAUGUAAACUUUAUAUUUCAAAGAAU
>970|1|training
GAAUGAGGCAUGAAAUGAAUACUUGUGCCUGUAUAUUUUGAGCUCAAUGGACAAAUAUGUAAAUGUAGAAUAGUGUUGUGGACAAGACAAUAGUGAUAAGU
>1751|1|training
AGCGCAGAGAGUUUUUUCUUCUCAGGUUUCUGUAGUUUCUUCAUCCCAAAACCAGAGGAGGCUUUACAGAUUCUUGUUUUCGCUUCUAUCAACUCUGUUAU
>562|1|training
GCUCUUCCUACUCAUGAGGAAGCUGUGAGGUGCCAUUUUUUCGGAUAAAAACUGAAUUAAUAGAGAGCUUGAUCUAAUGUUUAACUUUUACUACUUCAACU
>63|1|testing
GUCAAAGGCCAGUAGAGGAAUGAGCUUUCUUCUUUUUGAAUUCUCUUCAGACCAAAAGCAAGAAUUGGAAAUUUCCAUGUUGUUUUGCAUUCCAACGUCUC
>1727|1|training
GUCUCAGUACGCUGAUAACUUUGGUUACUCCAGAAUGUGAAAAAGAAAGGACUUAGAGUCAGAGUCAGAGAUCACUUCUUCUUCUUUCACGACAUUAUUAU
>45|1|testing
AGUUCUCUCAGUCACCCUUUUUUCAUAAUUCCGGAUUGAAUUUUGGGAGAACUUUUAAAUACAUUCAUUUGUUUGUUUGUGGUAUGCUGCUAUAAAUAUAU
>70|1|testing
AAUUCAAGCAUGGAUAAUGAUAGUAGAGUAGCUCACCAACCCCUACAUGAACUUUGAGACAGCGAUUACGACCAAUACUCAAUCAUUGCUAGAAAGACAAA
>1011|1|training
UUUCUUUCUUUGAUCUCUUAAAAAAUUGGAGGCGUUGCUGUUGGUUAAGAACAAUUUCAUAUUUGAAUCUUUUAUUUUCGUGUUUGGUGUGUGUGUUUGCA
>1172|1|training
CUGGCUUCUCUUCUUUUCAAGUUUUGGCUGAUGAAACGUAACUAUGCAAGACUAUGUAGAAUACUCUGUUUUUAUUCUCUUCGGUUUGGGGUUUGUGUUCA
>1066|1|training
UUCUUUACUGGCAAGUAAUCCCGAGGAUUUUCCGUUUUAGAUUCAAUGAAACCUAAUAGGGAGAGAGAGAAAGAGAAAGAGAGAGGGUGAGAGAGAGAUCA
>875|1|training
CUGAUCAACUCAGAUUGUUCUUCGUCUGUCCCUGUCUUCUAUCCAGAGAAACAAGAAUAUUAUCUCUUGUUUUCUUUUCUUCUUGUAAUUUUUGAGGUUUA
>1698|1|training
CUAUAAUAUCUACUCUAGAACUUUGAUGUCUUUUGGUACUUAAAUCUGGAACUUGCGAGUGAGCCAGUUUUAGUUGGUCUUUUUUUUCAGGCAUUUCUUCC
>17|1|testing
UUGUGCUGUGUAGUCUUAUAAAAAUCCACUAACAUUGUAGAUUAAUUUAAACUCAGUUUUGACAAAUUUUAUCGAUUCUAGGCUCAUUCCCUGGCAAGUUU
>574|1|training
CUAGAUACAUAAAAAAUGCAGCUGUUGGGUUUCGUGUAUAUAAAAAAAGGACCCUAUGUUUCAUUCAGUUUCAUAGUUGGGUUUCAUUGAUACAGUACAUU
>537|1|training
AAAAAAAAUGGCUCUGCUGCAUGCAAGCUCCAGCUGUGGACUCUUGACAGACACAAAGAUGGAUUUGCUUGCUGCUAAAAAAAAAGUCACAGUGCUUACAC
>1000|1|training
GUACAUCACAGCAGCAGCAUAAGCUUCUCUCAGUACCUUCUAUGACCAAAACUUUGUCUGUGUUUUAGAGCCUUUAUUUACUGUGGUUAAGAUUACUCAAG
>869|1|training
UCGCUAGCUACUUACUAUAUUUUCCUUAAAAGAUCUGUACGAGGCUAAAAACCAACCAUUUUGAUGAAACACUUGCAAUUUUGGUUAAAGGGCAUUCCAAA
>1137|1|training
GUUUUAAAAGUGAAGUUUAAGUCGAAAAAAGUUUGGGGGUGAAGUGAAAAACUAAGAUAUCGUUGGGUGCUUAUGUAAUUUUUUGUUUUAUGCCAACAAUU
>2002|1|training
UGUACAAGGUUUCUAAAUCCCAUUUUAGUUUCGUCUUAAAUUUGUAUCAAACACUUGUCACAAAAAACAGACCCGUAGCUGUGUAAACUCUCUGUUCCCUU
>1113|1|training
UCUGUAAAUGUAUGACGUUAAUAACUUGAGGGUCAUCUCCAUACAUCAAAACCCCUUCCUUCUUUUGUGUUCGCUCGGCAAAUCUUCUCAAGUUAUCCAAG
>1907|1|training
ACCCCAUUAUCUAUACUCAUCUCUCGUCUCCUUCAUAUUUAUAGAAGAAAACAAGAAAAAGAAAAAUAGUGACGAAUGCGUACCUUUUUUUUUUUUUUGGA
>1744|1|training
GGAAAGAAACAGCUUCAAGAGGUUGUAGUUCUUCUAUGUUCUGGUGUAAAACUUAAAAGCUUUUUAGGGUUUUCAGAUUUCUGUUUACUAAUACUGUAUGU
>586|1|training
UCUUUUGGGGCUUCUUGUCAAUGCUAAGUCAUCAUUUUGCUCGUUAGAGAACCACUGUAACCUUUGCGUACUUGUAAUUGUACAUACAAUUCCAAUCUAUC
>1554|1|training
CAGCGUUCCCACUGUAUAUGUUUAUAUCACAAAAAGGUACAAAUGUGAGAACUCUUCAGAUUGUCGUAAUAUCAGUCUAAUGUAUCAAAUCAAUUAUCACA
>290|1|training
AUGAAAGUUUUGUUCAUUAUAAGUACAAGUCAUGUAGUUCCGAGUGUAGAACAGUUUUUACUAGUGUUGCACCAGGUCCCUCCAGUCUGAUACUUAAUUCU
>1209|1|training
AGAGGUAGCUUCACCAAAGUCUGAGAAGAAGAAGAAAAAGAAGAGCAAAGACACCGAAGCUGCUGUUGACGCAGAAGAUGAAUCAGCAGCAGAGAAGAGUG
>57|1|testing
GGGAGAGGAGAAUAAUGUCGCAUUGCCACAAAUCUAUUUAAGCUAACAAGACUUUUAUGUAUAUCCUUUGUUCUUGAGGAUCUUUACUACUCUCAAACCUU
>207|1|training
UCGACAGAGGCAGAGAAGAAAGAAAGCACUUCAACCACUAAAUCUAAGAAACUUUGAUUUCUCCUUUUGUGUUUCUCAUUGAUUUGCAAUUGCUGCUUAAG
>101|1|training
UCUCGUGUGUAUAGUGAAAUAUGUACCUUCGACUCUGUUAUUAUCUGUGAACUUGUUGUAACUUUGAACGUCAGCCUAUGGCUUGUGUUUGACAUUAAACU
>799|1|training
UAAGUCCUCUUUUAUGUACACUCUUCUUUCUCCUCUUUACAUUAUAGAAAACUUCAAGUUGUAGUCUCAACUUUUGAAUCUAGAACCCCUUCAAAGUGUGG
>1582|1|training
CGAGCCUACUCCAUUUUAUAAGCCUCAGAGAAGAAGGUAUAGAAGAAAGGACCAGCAGAAAGAGAUGUGUUUUGGUUUUGGGGUUAACAUUAUGUAGUUGU
>302|1|testing
CGAAAGUUAGUAUUGUCCAAAUUUUAUGUGACACUCCUCUUGCUAUGUAAACUGAAAUGGAUUACUGUUCUGCAUUAAGGAGAAUACAAUUAUAAGCAAUU
>26|1|training
UUGCUACAAGUUGAUAUUGAUAACCUUCAUGUAUCACGAGACGAGAUGAGACUUUAGCUAUUCCAACACAAUGUCGGGUUUUCCCUUCUUGACAUUGUUCA
>2006|1|training
CCAUGAGAAUGGUUGCAGACUUUGUGUAGUGUCUAUAUGUAUGGAUUCAAACACAUCCUCCAAAAUGUCCCUUUGCCUUUGUGUAAAUAAUGAUCGCUACA
>1699|1|training
GAGAGUUAGUGUGGCUACGUCACGUUGUAUUCUCCAGUUAUUCUGUAAAAACAAUAAGGGUUCGUCUCAAAUUAAAUCUCCACAGAUGUUCUCCAAUAAAU
>1292|1|training
AAUUAAUACUUUGUGCUGCAUUGUGUUUCACCAACUCUUGUAAAUCCAAAACUAGAGGCAAAAUGUAAUAAGAUAAAAGAGUGGAUUUUGAACACAAAAGC
>1731|1|training
AAGCACUACUCACCUCCUCCGGUUUACCAUUCCCCACCCCCACCAAAGAAACACUACGUGUACAAAUCUCCUCCUCCUCCGGUCAAGCACUACUCUCCCCC
>30|1|training
CGAAAACAAUGUGAGGUGAUUUGUAGAUUUAGGCGGCGUUAAGAGUUGAAACUUUGAAAGAAGAAGAAAAGGGGCUUGAUUAGAUUCAUGAAAGGGUUCCU
>1044|1|training
UUUUGUACAUGGAGAUUGGUGCAUUGCUUGAGAGAGUUUGGGGUUUGAGAACAUGAGAUUGGAAGCAUCUUUGUCUGGUUUAUUCCUCACUCUCCCACAAU
>1774|1|training
ACUUGAUCAUACUCGAAACUUAGAUUUCUCAUUUUGUAGGCACAAUAUAGACUUGAUCUAUAUUUGCUUCAAUCCAUCUUCUAAGGGUGUUUGUCCGCCUU
>1620|1|training
UCUUAAAACUUUUAUAAUCUCUAUAAAACAAGUCCGCUUUGUAAUUGCAAACCAAGAAUGAAUGUUGAUGACAUCAACUUGAGAGUUAAAUUAUGUAAAGC
>199|1|training
AUAGCCUUUCUUUUUUGCUUCUGCUACACUUGUGUAAGGCUGAAUCUUAAACAUGUUUCUUAUACUCUUCUUCUUCGGCUGUAAAAAUAGCAAAAUUAAUA
>381|1|testing
UAAGCACAAUAAUAAUAGGAGGGCACUUCCCCUGUUCUGAGAGUUUGUGAACAUAUUACUCAGUGGUUUAAAUCACACAUAUGUAUUUGUUUCCCCAAUCG
>1208|1|training
CCAUCGGGUUCACAGAAGGCUCCUCUCUUGGAAAGUUACAAGAACGAUGAACAUGUAUGAGUAUCAUCAACUAGUGAAGAUCACGCUAUAUAUAUAUGUGU
>921|1|training
AUGCGGUGAUUGAGUUGUAACCUUUUCUCGUGGUUCUAACAAAUGUGUAAACUAUCAAUAAACUACUUUUUGGCCCUUUUGAUGAUCAGUGAGUAUUUGAA
>1218|1|training
UUGCUGCUUUUCGUAUUCGUUUUUUGUAAUGUUCUUUUUGGUGUUCAAAGACCAUUAAUGUACUUCAAAUGCAACCAUUGUUUUUGGAUUUAACUUCAAAG
>1801|1|training
AGAUUCUCCAAUCCUGGCCGUGGAAUUGGACGUGGACGAGAUGGCUAAGAACCAUAAGGCAUAGAGAGACGCACUUUCUUGUGUUUGUUUAUUAUUGUCAA
>1969|1|training
GAUCUUAUAGAUGGGAGUUUAAUGUCUUACAUUAUCAUGUUUGUGGUGAAACAAAUGGAAUAUUUACAUAAGGUUGUCUGUUUUUUCUUCUCCUAUCCAAU
>657|1|training
GAGUCAUUUUAUCAGCCUUAUGGUCUUUUUGUUCGCUAUAUACUCCGGGAACCUUGGGGAUUACGAGCAUAUCGUCGUUUAAUGAAAGAGGUAAAGUAUGA
>69|1|training
CUAUAGCACUACGCCAGAGGAAGUUUGGUCAUCAGAUUAACGUUUAGUAGACAGUUUCUGCUCAAAUGGAAUUUGAUAUUAUUAUAUAUUACCACAAAGUU
>1639|1|training
UUCACCUUAAAUGUGCUCUUAUGUGUGGUGGUGAAUAAAUGUUGUUGCAAACUUGAUUACUCGCAGCUAUGCUAAUUGUUCGUUCAUGGUUAUGUUUACUC
>1122|1|training
AGGAUUAGAGUUGUGUUGUAUCUGUCAUUCGUAAUGUUGUACAGAGAGAGACUUCAUAUACAAAACAAGAACACAAUAACGAUGAUUUAGUAAGUUUAAAG
>1762|1|training
GUUAUCAUCAUAAGUGGCUUUUGUUCAUUACUUGUGUGAUAUUAUGUUGAACUUUCCAUUAUGUAAAGGAGAAAGUUAGAAAAAUGGGUUCGACGUUAAGA
>1901|1|training
AAGAACUUUACUGAGAGACACUCCAAGAAUCAGCCAUGAGACGUAUUAAGACUCUCUCUCUCUUUCUCCACAGCCAAAGCAAAUUAGAUUUUGCUGUGAGG
>326|1|training
CUAAGAAAUUCGAAUACUUGUCUAAAAAAGAUCUUGUAAGAAGCUGUUAAACCCAUUUUUGUUACUUAACCUCGAGGAUCACUUUUUGUUUUUUCUUCUUU
>1453|1|training
ACUCUGUGUAAACGUUUUUGGUAAUAACUUCUAUUGGAAAAAUCUUACGAACCAAAUGGAUAUAUUAACUCUUUAUGUUUUUGAUAACACUCAUUCACUCU
>645|1|training
UUGAAAAUAGUAUGAUGAGAGAGCCUAUUUGUGACUCUUUCAUGAUAAAGACAGAUCUUCAUAUUGGUACUAGCAUUUUGAUUUGAUGAUACUAUAUGAAA
>1635|1|training
UUCUGUUUCGACUUUCGAAAAUGUGAAUGGAUUCUUUCAUGUAACACAAGACCAGUAGUGUCAAUAUAAGAAACAAAUGGUUACAAGUAUAUUUCAAAUAU
>595|1|training
ACAGCCUCUCCUGAAACCUCCAGCAGCAGCUCCAGCACCAGAAUCUUGAAACUUUUAAAUCUUUUUUUUCGCUGCAACUAUCAGAAAGAAUCUACAUAGUA
>1176|1|training
AGGAGCUGCUGCAGCGUGGCAAUAUUUUUCCACGGACGAGUAGGCUUAAAACUUUUGAAGAAAUACCAGUUGUACCAUAUGUAUCAACAAGGUAAUUUUUU
>2054|1|training
UCGUAGCUACUCUUAGGCAGCUUAUGGAAAUUAAAAACUUGAUAAGUAAAACUCAAUAAUACAACCUUUAUUUUUGUUAAUGGGAAUAAGGAAAAAUUGCC
>1040|1|training
UUGGUCCUGUUUGUUUGUAUCGUCUUGUUGUCUUUUGAUAAAUAAGUUAAACUAAAAAGAGGUGUGGAUUAGUAGUUGUUGUGAAGUGUUUAUGUUUCUCU
>68|1|testing
CUGCAUCAUCUCUUCUUUUGCCUUAUAUAGAAAUUUAAUGGUGACUGAAAACAGCUCCCAGAGCCCAUGUUUUAAAUAAGUCUGUUGUAUUUAGUUUUUUA
>1511|1|training
UUUCUUGUCCUUUUUUUCUUUGUGUGAUGUAAUCUUAAAAGAUGAGAGGGACACACUCCAAGAUAGAGAGAGUGGGCAUACACCCACUCACUACUUUUUAU
>1489|1|training
UUCCUCGAGCUGCACGCUUUGAGAUUUUGUUUUGACAGAGAUGAGCGUGGACUCAAUUUUUGCUACAAUUCAUAUUUUCGUAAUUCGUAUACAUCAUCAUG
>1574|1|training
AAGAAUUCUGAAGAAAAGAGCCCAAUUUACACAACAACUUCUCGUUGUAAACUGUUCAUACAAAUCCACACAUUUUGUAAUAUUUGUUUCACAAACCAAAA
>412|1|testing
UUGGGAUACUUAUUUUCUGUUUUGAUUAGAAUAUUGAUCAUAGUAUCGGGACACACUUUCUGUUGGUGCUAUAGAUUCACCUUACCCUGUAAUGACUCUUG
>106|1|training
AUCGCCGAUUCGACGGCAGAAGAUGAGGAGUCCCGGAUUAGAUUAGUGGAACUAUUCUGGGAUGCCGUGUAAUAUUAUCUAUCUCCGUUAACUUCGUUUUU
>326|1|testing
UAGUAAUAUAUAUAAUUUAUAAAAUAAAAAGUAAGAAGAUAUGUGUUUGAACUAGAUGUUGCAAAGAAAAUGUAACAAAGUUACGAUGGCACUACAUUAUC
>166|1|testing
CAGUCGAUGUUUUCUGUUUUUCUUUGUCCAUGAAAAUACUUUAGAAAAAAACUAUGAGAGAUCAUAAAAGACAGACACACAAAACAAUUUUGGCUGAAUUU
>512|1|training
UGCUGUUGUAGAUGAUAACAACAUCAAAGUUGAGUGAUUCUUUAUGAUGGACACUGCAUUGUCUUCAACUUUUCUAUUUAUCUAUACACAAACACCUUCUU
>183|1|training
CGUGAAUUGAUGGCUCCAAAGCACUGGAUGUCUUGAUAAGAAUUACAAAAACCACAUAAUCUCAGGAAAUGGAUUAUCUUCUUGUAGUUUUCGUGUUAUUU
>1384|1|training
UUGUUGUGUGUUUAGUAGAGUUGAAUAAAAAAGGGAGUAAGAUGACUCAGACAAUUAACACUUGUUUGUACAUUUUGACUCCUAUGUGUCUUAAGUAAUAA
>245|1|training
GGAGGUGAAUGCGUUUGUGUGUGAUCAUGUUUGUACAAAUAUCAUUUUGAACUUAAAAUUAUUAUGUACUUUAUAUAAAUUGUGGUCGAAUGCAAAUUAAG
>197|1|training
GUCUCCUCCCCAUGUAGAAUAUGUUUUGUAAUUCAAUGCGUGAGAAUAAAACCGCUGUAAAAUAGGCUUAUCUUGUAUAAUAUCACAGGGUUGUUACUUGU
>377|1|testing
CUUGUGGCCAAGCUUGAGCUGAUCUCUCAAUGUUUAAAGAACACACUUGAACCAGUCAGUCAGUGCCACCACCAGAUAUAUAUUAUUUUAUGUAUAUACCA
>1796|1|training
UAUUGUAUUUAAGUUUUCUGAUGGAGAUAAAUCAAUCAGAUGGAAUGAAAACAUGUAACCAAAACAACAAAGGAUUAGUGGAUUUUGAACAAAGUUACAAC
>82|1|testing
UUUUGAAUCAAUAUGGCAAUGAAGGUUUUGCUUUGGUUUUAUCUCUUUGGACUGCUCUAUUUACAUCUAAAUUAUACACAGCUUGUAAAGAGUGACUUCAC
>223|1|training
UGAAUAAUACUUUGUAGAUGAAAGAUAUACAGAUGAUUUUUUGUAAAUAAACAAAGCUCACACUUUCUCAAGAUUACUCAAAAUCUCUCUUCAGCUCUAUA
>1488|1|training
UAGGACCGUGUUGAUCCACUUAGAGCUUCCAUCUUCUCAUUCUCGCAUAAACAGAUUUGAUGCCUAAAUAAGGUAGAAGUAUGUUUAAUGGAUAGAGUCUC
>93|1|training
UAAUGUUAGUUGAUGUGUGUAUGUGUGGAUGACAUUGAUGAAUCCUCAGAACUUAGUCGUUGCAGAUCCUCUGCUCUGUUUAUGGAAUGAAAUUGUUGAGC
>1272|1|training
UGUGAAUAUUUUCAUUUACAAUGGUAAAUAUAUGAAGCAGAAAAGGAGAAACUGUUACUCUGCAACAGUUUAAGUUCCUGAGAAAAUUUAACUUCCAUGAA
>281|1|testing
CACUACGAAUCAGUAGUUAAAGGCAUCGAUAAUCUUCAAGUCUCGGACGAACACCAUCCCCACUGAUACAUUAAUUUUACUCAGUGACCUUUUUAUUCCUU
>1206|1|training
GUGUAUAAGCAGUAAAAUUAUUGGUGGCAAUGUGAAUAACAGAGCAGAAAACUGCUAAUAUUUUCAUUAUUAAAUAAAACAGGAAACCGAAAGGAAUUUGA
>736|1|training
AGAAGAGGAUGAUAAGUAAGUAAUACUUUGGUUGUUUAAGGCGCAGCAAAACAAAGAGAGAAAGUGGAGUGAGAAUCCCAUUGAUGAAAUAUGAGAGAGCU
>936|1|training
CUCACUAUAGUGAUUCUGGCAUUGACUUUGACAAGCGACGGCUAAAAGAGACCUUCGAGGGUUUAGUCAUAAGCUUAACUAAAUGGAUUGUUGUCUUUCCA
>1561|1|training
GUGACCAAAGUUGAGGCAACUUGUGUGUUGUAAUAUUUUUAGAUGAAAAAACUGUGGAUAGAAGAAAUGUAACAAUAGAAAUUCUUAAGCUCAAAAGUCUA
>628|1|training
UUUUCAUCUUGUAAAGGAUAUUGUCACUCGUGUGUCAUCUCUAUUACCAAACUCAGGAAAGAAACAUUCACACGAAAUUGUUGUAGGCUGUGGUCCUCUUU
>109|1|training
AUUUUUCUCACUGGAGGCGUUUUGUGAGCUUCCCUGGUUUCUCUACGUAGACAAUGACGCCAGUUCUCUUCCCCUAAAUUAGUCGUUUGGAAGACGUUCUC
>1479|1|training
UUCUGUCUCAUGUUGGAUAUUAUGUCAUCUACAGAUCCACUUGUGAAGAAACUUUGAUUCGUGUGGCUUUGGCAUUAUGGUUGUGUUGUAACUGUAUUUAU
>1551|1|training
UCAAUGCUGAGAUGUGUGAUCGAUUUUUUCAACCAGAAAACGAUUAUAGAACAUAUGUCAAGCAGGGCAUUCUCAUAUAAGUACUUAAGAAAGCAACAUUA
>2053|1|training
CUCUUAUAAGCAGUGAUUUUGAAUGGUUUAUGUGAUAUAGCUUUGUGAAAACUCUUUAUUUGUCACAAAUAUGAGAACCUUUGUCAGUAGUUCGUACUGUU
>429|1|training
AGCUCUACUAAAUUCAUUCUCUGUGCUUUGGUAAUACAAAAUUUGCUGAGACUUCUAAAAACGUUUCCCCUUCGCUGUCACUGUUAAAGUCUGUUAGGUUU
>1594|1|training
CAGAAGCAGUCUCCAUCAACUAUCUCUACCAAAUCGUCUUCUCCCCGUAGACUUUUCUUCUAGUUUUCUUUUUUUCCUUUUCGGUUUCAAGCAUCAAAAAU
>309|1|training
CUUUUGCAACAGUAAAUGAUCUAUACGCUAUGAUAUUGUGGCAAAGCAAAACACUCUCAAUGUCAUUUACUUCCAACAGUUUUUUUUUUUUUUUUUUCUAC
>601|1|training
UAUAGAGAAGCAGCAGAAGCCUUGAUCAUCUUCCUUUGUCUCAACCUGAAACUCUUUUUUUUCUUUCAUUGUUUGUUCUCUUUUCACUGUGGAUGUAGAUA
>308|1|testing
GUGUUUCCUUUGGAUAUUUUGUAGCAGAGAUAAUUAAAUGUUAAAACGAAACCAUUAUGACUUUUGAGCCAGUUGUCUUCGGGUGUGGCUAUGUCCGGUCC
>1508|1|training
AACAGGUCAUGAAACUUCUGAUAUCACAUCUGUAAUGGAUGGUGACUUGGACCCUUUCAUCAAAGCUUACCUUAAGCAUAAGUACACCUUAGCCAUGGCUU
>194|1|testing
AAAUGGGAUACAUUAAUAUACAAAUUUCAUGCAGCUUUUUAUUAGGCCGGACACAAUAUCUAGGUGCCAUAUGUAAUAUUGCAGAUAUUGUUUCUAUAGAA
>113|1|testing
ACUUUCUUGAUCAGCUACUGGAGAAUCAUCUCUACGGGUUUUACAGUUAGACAUUAGGUUUGAAUUUGUGACAAUGCGAUGAUUUAAAGAAUUUUGUAGUA
>63|1|training
UGGGCACAGGUUCCAUAUCGACUGUGUGAAUCAAUGGCUUGUGAGGAAGAACUCUUGUCCGGUCUGUAAAACGAUGGCGUACAAUAAGUCUUAGUUAGAUA
>479|1|training
AUCCAAUUUCGUGUAAGGUUAUUGUCGAUACAUCGAAUCUCUAUAUAGAAACAGAGGAAGAACGUUUCCACAACUCAGAUGAGUCUCAAGAGUUUCAACUC
>1963|1|training
UCAGUUCUCUUAAAUUUCUGGCUAAAGGCAAAUGUAUAAUGUACCUUUGGACAUUUCUUUUGUUAUAUAUACUUAUUACAUUAAACUUGUUUAGAGUCCUU
>1174|1|training
ACUUAAAAAAAAUGCACUUGUUUGGUUUAUCAAACGUUAGCAAGUAUCGAACAACUUAGCUGCUCUUACUCCUCUUCUGUUCUGAUCACUAUAAACUAGUA
>1364|1|training
CAGUUUCUUAGAGCCUCACUCUUUUUGUCCAUGUAUAAUUUUCUUAAAAAACAAUCUCCUUUUGAUACAAUUAUCACUGCAGAGAUUGAUUUGGAUUGCAA
>1530|1|training
AUCUGGUUCAGGUUUGCCUUGAAAAAGAAAUGUCUUUAGGUGACAGUAAGACCAUGGAGGAGUUUUCAGCUUUAAAUUUUGCUUUUGUAAUUCAGAUUCCG
>1028|1|training
UCCAACUUCAGUAUCUCUGGCAAUGCCAACGUCUCAAAAGCAAUAAUGAGACCUUAACUUCAAAUACUUUUUUUACUUUUGGAUUAUCGAAUCAGCUUCAA
>72|1|testing
AUUUUGUUUAGACGAGAUUCUUACACUCUUCAACGAUUGUUUUUGGCUGAACUCUGAAUGUGAAAGUUAAGCUGCUUCUAAAGUAAUUUGUAUCGCUUGUU
>1645|1|training
GUUUUUAUUAUGUGUUUAUCGUAGCUAUCGAGUAGGAAGAGAUUGAAGAAACUUGUAAGUAUAGAUGAAAAGGUGAAAUUGUUGGUGUAACACGAACGAGU
>128|1|training
CCGAAUAUGAGUAGAUGAUGCUAGUCUCUAGAUGUGUCUAGGAAAAUAAAACUUGAAAAGUGAAUUGCUCAGGAAGCUUGAUGAGGAGUGUCUAGCAGUUU
>135|1|testing
CGAUGACUUAGUAUGUAUAGAAGAAAAAAAAAGCUUUUACUUGGUAUCAAACAGAGCAUGUGUUGUUGUAUUUGCUACCUUUUUCUGCAAAGUUAUUGGCA
>740|1|training
UGUGGGAAAGAAAAAAGAAAAUAAAUGUAACAACACUUGUGUUGAAUAGGACUUGCAUACAUUACAUAAAUCAUUAUUGUAUUUGAGAAUUGACACCAAAG
>1135|1|training
CUAAUUUUGGAUAAUAGUGAGCAUUUUGGGUUUGCAUGUAAGCCUCAUAGACACUGGUUUUUUUUUUUGCCUGGAAGGGCGAUUUGUGACUUGUGAAAUAU
>1309|1|training
CCCGAUUGUCAAGGGCAAGAUACGCUACAUAGAAUUUUAAAUCGACGAAAACUUAAGCAUCAUCAUUCAAGAAUUUAAAUAUAAAGAUCGUAAAAUACAAU
>770|1|training
ACUUGAAGAUGCAAAAACACUUUCAACAUCAUGAAUUGUGAUACUUAGAAACCCUAAAUUCAAAAUCCACAUCUUAUGCUUGAUGUGAGUAUUAGGUCUGU
>1529|1|training
CUUUGUUGUGUGAAUGCUAUUGUCAAUGGAAGCUUUUCCGGUUUAGUUGAACUCAAGAGUUUAUAAAAAAAAUGUGAAAUGUAUAGUGAGAGAUCUUGUGU
>1114|1|training
AAUUGAUGAAAGCUUCCUUCUUUAUCUUUGCAAAUUUCAAAGAUUUUGGGACCGAGUUUUUUUUUUUUUGUUCAAGUUAUCAGAGACUUGUGAUCUUUUAU
>367|1|testing
AGAUGAUUAGAGCUUCAAUAGAUAUUUUAACUUCUUCAGGCAGGUUUUAGACAAUUGGUUCCUAGUUUUUGAGCCAAGUGUACAGAUUUGACUCAGUUUUC
>2082|1|training
UGUUCUAUGUUGGUCCUCUUUCUAGGAAAUUAGUCGAUUUUUCAAUGCAAACUAAGGCUAUUUUCACAAACCACGUAAAGACUUUAUGCAUUUGGGGUUUG
>1083|1|training
GGGGUAAGAGGAAGAAGUGUUGUCGUCAACAUCAGCAUCAUAUAUGCCAAACUCUUUUGAUAUCUCUUUUUAAGUUGUGUACAAUUUUUGCGAUCAAUCCU
>837|1|training
CUGUUUCUUUCUUUGCUUUAUUUCCUUAUGUUUGAUGUAAAAUCUUUUGAACUGUACGGUAGUCGGUAAGAACGAACCAACACAGCGUCACUACCGGUUUA
>1628|1|training
CUUUAAAGAAAGAGUGAAAAUUUUGAGGAAGAAUGCAAAUUCCUACAUGAACUAUGGCGUUUUGUUAUGAAAUACAUACACGAACAACUUGUGUUGAUUCC
>1890|1|training
ACAACCCACCACCAAUGCCUACUCUAGGAAAGUCGCCGGAUGACCCCUAAACCAAUAGUAACUCAAGCAUGCCUCUUCUGAGCAAAUAUUUUACUUUAUAA
>69|1|testing
UGAUGCUCGCUUCAUUGCAAGCUUAGUAGCCAACGACGAUGAGUCUUCAGACAGAGAAUGUACUGUAAGCUGAGUCCUCUCAACUAGUGUAAUAGAUUACA
>1002|1|training
AGGCUCUGGAGAAAGUGUUUCUUCAUUAGCGUUAGGUCAAUUAUUGUAAAACAUUUAAAUUUCUCAACUUCUUCCAUGUUCUUUGAUUUGUUGCUUGUACA
>623|1|training
UAGUGAUGAAUUACUAGUAUUGUUAUGCUUCUACAAUGAAGAAGAAGGAAACAGAAAAGGGUCAUUAGUUUUUAUGUUGCAGGAAUAUUGUUCUUUGUUAG
>1045|1|training
AUGGGUAAAUAUUCUCUCCCUUACUUAGAUUCUUUCGAUAUAGAAUCUGAACCUCACUUUCAACUUGUAUCUGUAAUCUUGUAUGUUUAUACACUCAUAGU
>2062|1|training
CAAGUUCAGAGCUAUUUAGAGAAAGAAGAUGGUAUGGCUAGACCAGAUGGACUCUAGUUCCAGAAAGUUAUGUUUCCCCGCAACAUCUCAUGAAUUUGUGC
>25|1|training
CACACUUUGGGUUUGCUCCACACUUAUAGUUAGUGGUCUCACACAAUGGAACAUGUUACACGUAUAAUAUGGACACAAAUAGAGUAUCUUUUAGUUCUUUC
>248|1|training
GAAGUUAGAAAUCGUGCAAAUGGCUUGGUAUUAUUAACUUCCAACAUGGGACCAGAUAUACUCUGUUUAUUUCAGAGUCGAGCAAAUCACUUUUUCUGGUU
>698|1|training
AAUAAGCGAUGUGAAUUGUAAUUAGUUUGAGAACAUCUCUCUGGUGUUGAACAUUACUCUUGGAAUCACCAAUCAAUUAGUUAUGAGGUCAGCGAAGAAUA
>1499|1|training
AUCCCUGCUUUUCUUGGCUAUUUCAUUUUGGGAAUACAUUCAUGACAGGGACAGAGAUUGAUUGAUGUUUCAAUACAUUUUGAAAAGAAAAAAAUGAAUCG
>346|1|testing
UCUCUCUCUCUUUGAUGAGUUUCAAAUCGUUUGAUUUUGUUUCUACAAAAACCUUGUUUGUUUCUGUUGUGUGUUUUGAGUUCCUAAAUAAUGCAAAAGAG
>1704|1|training
UGCGGUGAAAUCUAUAAGCAAUUUGCAAUAAGCACAUUGUUAGAUUCAAAACUUUGCAGUGUUAAUUGGAUGCUUUGUGGCAUCUUGUAUUGUUCUUAUUA
>53|1|training
AGGGAUUUCAAAGUCCUUAGGAGCCUGCAGAGUGGGUUGAGUUGAAUUGAACCGGUUGCAAUGUAUAUAUUAAGAGAAUUUUAAUGAUUCCGUAGUGGACU
>1859|1|training
UCCAGUAUAGUCUCAUUACCUGACCGAUGUUUCUAAUAAUCCCCCUUCAAACAUAUUUCAUUUUAACUAUGUCGGUUUAGAGAUUACUGGUUGAGGAAAUA
>1813|1|training
GAUUCUUGUUGUUGUAGUUCUUUUUAAAAGUCCCACCUGAGCCUCUAUAGACUCUGAUUCUCUUUUAAGUUACUAUUUUCACCGCUCUCUAAUAAGGCUCG
>212|1|testing
UGAAAUGGAAACAACAACACUCUAAUCAGAGAUUGAUCCUCCUAACCAAAACCUCUGACACCCAUCUCAGAAUCAGAGAGAAAGUGUAAUCUUCUGUAUAU
>1884|1|training
ACCAGAACUCGAAGACAUUGAGAUGUAAAAAAAUCUUCGGCUUAUAGAAAACAAUACAACAAAUCAUACACAUCUCUCAUAAUUUAUAGUUUAUUUGUACU
>325|1|training
CCAGAAAGAGAAGACGAGUAAGAGCUUGUGUGCAUUUGAAAUUAAAAAAAACAUUCUACUUCUUAGAAGCUUGUGUGCAAUCUUCUUUAACUGCUCCACCA
>2084|1|training
AUUGGGACACUCUCUAACUCACAUCCACACACAAAACACAAACCAUAGGGACAAAUCCAUACAGCAACAAUAUUUUGCCUAAUUUUUUUUUCCUUCUCCCU
>157|1|training
UUGGAAGAAUGGACGGUUGUUCAGCCAGCUCAGAUCGUCACUGCCGUCGAACAACUUUGCCAGUAAUUGCUUUUUUUACGGUGAUUGUGUUUUACCCUUUU
>340|1|testing
GAUUCCUCUCAAGAGACCUAUCACACCUGAUGAAUUAGAGUAUGAUUAAGACCCUAACUUGGUUCACAAUUGUUAUCUGCAUUAAAAAUUUCUCCAAGAGC
>341|1|testing
AUCUUGUGUGUAAGUAGUUACAUUAGGAUUCUCUGCUUUUGUCUAUUUAAACACUUAUUAAAAAGAUUGAUUCCCACAUCUCUCUCCCUCUGACUUGUACU
>216|1|training
UGACGAUAGGUGUGAUGAUAUUUACUUUGGUUAAUAAUUAUGACAAGGGAACUAACUUAAAGUAUUGUUGUUACUCAGUGAAUGAUGUCAAAUCCGUAAAU
>380|1|training
AUUUCCAGGAGUAUACGCUAAGUAUCAAUAACAAGAAUGAGUCUCUAUGGACACUGGAACGUGAAUUCAAUCUCUUCUCCAUAACCACCGGGUGAUGUAUA
>1515|1|training
GCUUCACACCUGUUUCACUGAGGUCUAUUUUUAGUUGCUACAAUCUUCAGACAAGGUCAUUGUUAAUCUGAUAUUUGUGUUUGUUUAGACAGUGAAAAGGA
>1267|1|training
UCUCUCUGUCUCUAUCGCUUGUUAUGAUGUGUCUGUAAGAGUCUCUAAAAACUCUCUGUUACUGUGUGUCUUUGUCUCGGCUUGGUGAAUCUCUCUGUCAU
>1129|1|training
UUCCACAGAUUUACUCUUUUCCUGAUAUUCUCACUGUAGCCAUUCUAAGGACUAAUGGUGCUCUUAUUGCUAUUGUACCUGUACUUGGUAACAAGGAAGCU
>1448|1|training
UGAUGACUUACAAUUGUUGUUGUUAACGUGUUUGAGCCAAUAUAUAAUAAACAAGUUUGGUGUAUGUGCUACCCUAAGUAUGAAACGCUCGUUUAUUCCAG
>84|1|training
UGUCACCAUAAUAAAUGUGUUUAUAACUCAACUGCUACGAAAAUAUAGAAACAACGCACGGAUUGGUUGAACGGUUGGAUAAUACUAUUUUUUUCUGAUUU
>1562|1|training
UAUUCUCUUUUAGUGGGGAUAUUUGGUGAGGCUCUGCCAGAGAAAAAAGGACAGAUUAUAUUUUAGUGCUAUAGAGAGAUAGAAAGAUUCUGUUGAAAUUU
>1315|1|training
UUUUGCUCUCCAAGUAAAUACCAGGAACAAGACCUCGGCUUUGUACAGAAACUAGAAUUUCUUCGUCUCGAUGGUUCUCUCCUUGAUAAAUAAAUGAAAAA
>1330|1|training
UGCAUUGUUUCAAUUACAGUUUUGUAUGUGAGAGAUCUCUAUUUAUCUAAACAUGACUUGACAGUCUGUCUUUGCUAGUGUUGAUUGUUCACGAAGCUCUA
>831|1|training
UUUUAAUUCUACCCUCAGUUCUCUACCAAUUGCUUCAGUGAUUGCCUUAAACCGCCGAAAAUAGAUGGUCCAUCUUCAGGCUCUCGUCGCCAUUUUUUGCC
>1925|1|training
AGAUUUUGAUGUUGACCUCAAGCUUCCUUGUCUUCUACUAAAUGUAAAAAACAUAAUAAUCAAAUCUUCUUCAACUGUUACCAAUGAUAUAUACCUUGAAU
>516|1|training
GUUGUUGUGGGUUAGGAUUGAUCCCUUCACUAGCCGAGUCACUGGCCCGGACAUUCUGGAAUGUGGAAUCAACUGUUGAGAAGCGAGCAAAUAUUUACCUG
>856|1|training
UCAACAUAGGUUAUGUAGAAGAAGUUUUUUUGCCCGAAGUAUAGAUUGAGACAUGUUUCUGAUACUAAAUUUUGUUUCGGUUGGGUCAGAAUCAUAUGGAA
>253|1|training
ACCGUGAUGGUGAAGUUAACAUGGAUGAAUUCAUGAGGAUGAUGAGGAGAACUGCUUAUGGUGGUAACUAGAAAGGUUGUUGCUGUUCUUAACGAUAUUUG
>615|1|training
AAAUAGGUUUGGAUGACUUUUAGGUCUCUCAUGUCAGAUUUUAUGGCUGAACAAUGUGUAUCUUUAUCUGUUUCUGGUUUCAGUUGCCUCAAAUGUAAAAG
>1759|1|training
GCAGGAACUGCAGCUAACAUGGGGAUAGACAUUGACCCUCCGAUUCUUGAACCCAAAAAGAAAGCAGUUUUAUUGUAAAAGCCUGGUUGGUAGUUUCUAUU
>606|1|training
UCUUCAACAAGUAUAUAUAUAGAUUGGUGAAGUUUUAAGAUGCAAAAAAAACCCAUGCACUUUUGAAUAUCAACUCCUCUAUAAGUAGUUUUGUGUCUCUU
>1642|1|training
AUUCAAAUGUAACCAAUAACCAUCGUCUCUGGUCUUCUGCUACCAAAUAAACUAUGACUUUCGCAUAUUACACAAUAGGAGAACAAAUAAUGAAAUCUUUU
>367|1|training
GUGUGUUUGUAGACGAAGAUGUGCAGUUUUUACUUUUUACGACUUGUUAAACCUUUUUUGUUACCCCUAAAUUAAUUCUUUUGUUAUCAUGGUUAUACUAA
>1512|1|training
UUGAUGGUUAAUGAAUAUCAUCAUAUUUACGGCAUCGGAUAUUACUUUGGACUAUUUAAGGUUUUUGAUAUUGUAGCGCUAAUCGAUUGUAAAAGUUUGAA
>142|1|training
AGUGACAAUAUUGGACCAAGAAGAAGUCGGAGACAGAGAAUUUCGUAGGAACAUGAUCCUGUUUAACGACGGAGUUCCUCCUAAAUAUGUUGAUAAUCUCG
>1347|1|training
UUGUCCGUCGCCGACUUGUAAUCCUACUUGUCCUGCUAUCUCUACUGAAGACUAGAAUCAUCUCUAAAUGUUCAAUUUUUUUUAAUUUGAAAUUGAAAGAG
>536|1|training
GAGCUCGUGGAAGAAAAGUUGAAAAGUCAUUAGUCAAAAAAAUAGUGAGAACUUCAAUUGUAGGCUCAUUGUUAGUUACAAAAAAAAUUUGUUUGAUAUUU
>5|1|testing
GCUCAUCGCAUUGAUGCUCCAAUAUUUACCUAAUUCCCGAAGGAGAUAGAACUCUAGGAAAUGUCAAGAUUCCGACCUACUGUAUUAGCCUUUGUAAUGUU
>811|1|training
GCCGAAGAGAGAUUCUUUGGUGGUAAUCGUGAACAGGUCUCAGAGGAGAGACUCCGGCUCAUGCCUUCUCAGAGCGAAAGCUAGUCUUACUGUGUUUUCUG
>1022|1|training
GCCAUUUUGAUGGUUUAGUCUAUGGAUCAUUUGUUACUUGGGUAAAUCGGACUUGGUCAUUUUCGAUUCAUGUUCUGGUGGAAUAAUUGACAGCUUUCAUU
>1284|1|training
AAGGCUAGUAGAUGUUCCUCCAUUGUCUCCAGUCGAAGUCUAGUUCUUGAACAAUAUGUUUUCGCUUUACGAUAUCUCUUGAAAAUGAAAUUUGUAUAUUC
>2036|1|training
CCGUUUGAAUAGCUAGAAUAUCAUCACUUUGCAUAUAGAAACGAAUCUGAACAUCUGUUCUCCGAUAAGAAUUUUCCUACUGGAUUUGUUAUGAACAUGGU
>12|1|training
UGAAUGAAUCCACUAUUUUUUUGUAUUCUUGAAAGUGGUAUCAUUCGAAGACUUAUACCAAGUCUACAACAUCAAUACAUGAUUUCUAAUGUAAUACUUCC
>1106|1|training
CACAAGACAAAAGCCGAGACUGGUGGUGGUUUUUCACAAGUUGAAUGAAGACAUCAUCUUCUCCUUAGCCUUCUCACAUACUCCUCUUUUCUCCUUAGCCU
>542|1|training
GGCUUCUAGUGUGUUGCAGUGUGUGUAUUUGAGAAUAUAUGAUUUGUGAGACUAAAAAGCCGAAAUCAUUAUCGGGGUUUAUUGUUUCUUCUACUUGUAAU
>619|1|training
CUUGUGCUGCUCAAACUCAAAGUUUAGUGAAUUCUUUCUUCUUUAUUCAAACCUCUAUGGAUUGAGUUUAAUAGAAAGUUGGCCAUGAGAAUGCUCGGCCA
>1387|1|training
UUUGACUAAAAAUCUGCUGCUGGAUCCCUCGUGUACAGUUCUUCGCUGAAACAGUGUAACUAUUUAGCUUUCUUAUAAUGCGAAUGAUACAAAAAUUAAAA
>417|1|testing
UUUGAGAGCUGAGUGAAUUUUGUUUUUGGUCCACAUUCGGUUCUCUUGAAACAAAAGUUAACCAGGAAUUGAAAGAGAUAAUCUUGGUUCGUUGUCGUUUA
>414|1|testing
AUUAUCCUAUGUAUAAAAAGUUCAUACUAUUUACAGAAAUGGGAAUUGGAACUAGCCUUGUCGAAUGGUAAUACGGUCGGAAGGGGACAAGCUACGAUUGC
>605|1|training
CUUGUACCCUUAUCCUAAGACGAAGUUAAGAUGAUACUGAAAAGCCGAGAACUUUAUGUUUUGGGUUUUUAUGUUUUGAUCUAUGGAACAUGUGGGGAACA
>506|1|training
UCCAUGUAAACAGCGAAAGUCGAGAAGCACCAACAAAACUUGGCUCAAAGACAACCGUAGUGUGAAUCUUGAGAAUGUUACUUUUGAUUUCUUUGUUCAUU
>716|1|training
UGAUUCCCAGGCCAAGAUCCAUCUUGUUUUCUUUUUGGUAACAUUGAUGGACCUCUCAGAUGAUCCGGAGUUUGAUGUUUAUUUUGCGGUUUUAAAUGUUG
>1261|1|training
GGAUUGAAAAAAAAAUUGGUGACGUUAUAUUGGUAUAUCUACACAAUGAAACAGUACAAGAAACAGUUUUCAGCAAAAUUAUAUUGGUUAGUAUUGUUUGG
>312|1|training
AUUCACUCUCCCGUUUAUGCGCCGCAACGAGGUCUCUCUCGAAGUUGAAAACAAAGAAGAUUAGCCCCAUCACAAGUCAUACAUACAUGUAUAUAUUAUAU
>763|1|training
ACUACAGAGAGAAGGAUCUAGUCCUUUGAGUCCAAGAUAUAGCUCUAUAAACAAUCUCCUUUUUUUGUUCUCUUUAAUUUCUUGGGUAUUUCACGGUAUAG
>376|1|testing
AGACCCCAGCCUCAUAGAGGAACUGUGGACAGUAGUGCCUGUGUAUUAAGACUUAUUUACUGGGUUUUGUUUUUAUCUCCUUGCUUGUUGUAUUAAGCUAG
>400|1|testing
UCCGAGAAUGCUGUCUUAGAUGAACAUGUACUGGCUGAUAAUAGCAAGAAACAACAAUGACACUGAGAUACAGUUCCUUUUUUCUUUAUGCUGCAUUUUUC
>72|1|training
AGAAUGUGUAGUUAAAAUGUAGUUUUGUUCCCUCUGAAAGUGUUGUUGGAACCUUAUAAGAUACUGCACUGCCCCCUUUGUUUAACUCUUGGAAUUACUUU
>1471|1|training
CCACUUGUGUGUUGAAGUCAUUUUCCUUCUUCUGUCUUAUUGAGGCAGGGACUAAUGUUUGUUUUAUCUUUCAGUUGUUUCGUUUAAAUUCCACAUUUGUG
>413|1|testing
CCAAGCUUCAAUCUUCAAGCAUCAAGCGAAUCUAUGGAAACUAUACAAAGACCCAUUAAAGAUAUAUAUCUAAUGUACAGAUUCUUUAUACUCCAUCUUCC
>2048|1|training
UUUUCUUGAAGCUGUUUAUUCCGUCUUGCCAAAUAAUUGCUUAGUUGCAGACAAUGUCGAAAGCUAAAGAUGUUUGAUGUUAUAAAGUUCCAAUAUUUUGG
>1373|1|training
UUUGGGAAUAUUGAUAUUGUAACUUUUUUUUUCCUCAAAUACAAGUAGAAACCAUGGAUUGCAAGAAAUAAUAUAUUUGUAUCGUUCGUGUUGUUCAUUAA
>855|1|training
UUCGUCUCCAUGUAAUCUCUCUCUUUCUUUUGAUGAAUUUAGUUCUUGAAACAUUCAGAUCAUUAAAAAGCUUAUGUAGACCACCUCAGAAAUUUCAGUUU
>319|1|testing
CUCAUCUCUCCUUACAGUUUACCUGUGUAGGAGUUAGGGUUCUUGAAUAAACAAUGCAACAAAGAUUGUAGAAGUCAGUGUACAUAAAAAAAUGGCCAACC
>383|1|testing
ACUUUUCAGGAUCUUCUUCGUUGAGUUAUUAGCAUCUUUAUGUGGUAAAAACUCGAAUCAGUGUUUCCUUUUAAAAAUUGUACUAUGGAUCUGUACACUAA
>146|1|testing
AUAACAUAAGUUUGGUUUCACAAUUACAUACAUAUUGUAGCUUCGUUGGAACUACUUUGUAUAGUAUAUAUGAAUUGAGGAUAAUGGUUUGGAUUUGAAAA
>177|1|testing
CAAUAUGAUGAUGAGGCCCUUUGCAAUGGUGCUAUAAUUCUAAAACGAAAACAAUUUACAAUUACGAGUGCAGAAUACAAACGAGUUGAUAUAGAUUGAGA
>495|1|training
ACGUUUAAAUUUCAAUCAGUUAUGGCACACUCCCAUUGUCUUUCCUUGAAACAUCUCCGAAUUGUUGUUCAUCAUUCACAAUUAUAAAUCCCAUUUUACAU
>1502|1|training
CUCGUCUGCAAGAUUUAGAAUCUCUGUUACUGUCACACCAAUUCUUAUGAACACAUACAUAUGUACGUUUGUAUACUCUAUCAAGGCGUGUCUGUAUAUGU
>937|1|training
GUUAAAGGCAAUGUGAUGGUGCGUUACAAGAGGCGCCAGCUUUCUUAAAGACAAGUUUAAGGUUAUUGCAGCUUUGGAUUUUUCUCUCUGGUUUCUGCUUU
>530|1|training
CAGGAAACCACUUGAGAUUGGUCUCUACAUAUUUCUUCAUCUGGUCAGAGACAUUAGAUUAUAUAUUUGUCAAAGGCCAACAAUCUUUUGUUUGUUUCUCU
>198|1|testing
GUCACUAUAUGUUUGGUCUUUGGUCCGUUAGCACACUUGUAGUAGUUAAAACAGUUUAAGUAUGGUCUGUACUCAGUCUUCCUCUUCUCUGUGGAGUUUUG
>1087|1|training
UAGUUUGAUAAUCCGAAAGAUUUGUAUUAUAUUGGGGAGUUUUGGGAAGAACCUGGCCAUCUCUGGAUUGUAGAAUUGUAUCAGUUUCGCUUCCUAUUCAG
>121|1|testing
GCUCAUUUCUCUGUUUCCGACUCUUGCUUUCGUGUUCUUUUUUGGUUUGAACUUUGAAUACAAAAUCAGAAUGAUCCUUCAUGUUUUAGAAACUAACAACC
>1154|1|training
UCUUCUUCUCUAAUUUCGAUUUUGUUGAAUUUUUGUUUUGAAGUUAAAAAACCUAUUAUUGGGUUUGUGUUUGUUCAAUUAGAAUACUGGUUGGGUAUGUA
>1362|1|training
UAUUGACUUAACUAUCUCAUGACUUUGUUUUCUUAUGGUUUUUUGGUGGAACUUAGAUCUUUUAUUCGCCUGUUCUUGCGGAACCAUCUUUUUAAAUGUGA
>2100|1|training
AAAACGUUUGUCAUUUCGUUUUUUGGGUUCUUUGUAAAAUUCCAUUUAAAACUGAUUUUGGCUGAAUAUUGUCUGAAUGAUAAUGGCGACGACUUCUGGUU
>17|1|training
GUCACAACCAAUGGGUUCUCCGGUUCAAGCCAGACCCAGACGAAGAUAAGACUUCUCUUCUCCAUUGUUACUAUGCUCGAAGCGUGUUGGUGAUCAUGACA
>514|1|training
AGAAAAAAGGAGAAAAAUGAUCUCUCUGUCUCUCACUUUUGCUAUAAGAAACCACCAUUCCUCGUGAUUUAUUUCAUCUUUUGCUAUUAUUCUUUACUGCA
>279|1|testing
AUUCUCAGAGGUUUUAAUGUAGGUAAAAGGGUUUUUAUUUGCUUGUGUGAACUGUGAAGUGUGACGCUUGAAUAUGACGAGUUACCCAUUUGAAAGUAUUU
>90|1|testing
AAUUGAUUUGGGAAAGGGUUUGGGAAUAAGCAGAAUAAUGUAAAAGAGAGACAUGAUAAUGAGUAUUAUUUUUAACUUAUGAACUACAUAUUUGCUUUAAU
>1161|1|training
UAAUGGUGCAAGAUCAUUUUGGUGUGAACAAAGUAAGUGUUUGAUGCAGAACAUGUCAUCGACUCUGAUGUAUCUUCAUUUUGAAAAAGGAUUCGUUUUGG
>172|1|training
UUAUGUAUUGAUGGAAAGGGUCUCAGUCAUCGCCUGUACAAGAGCACAAAACUUGAAUGCUGCAACAUUUAAGUAGUUUGAGAAUAUGUAGAUGAUUUUGC
>738|1|training
UCUCUUCUUGCUUGUUAAAGAUUUGUGUAUUAAUCAUGAAGAUCAAUAAGACUAGGCAAAGCUCUUUACAAUUCUUUCCACAGGACCGCAAAGCCUACAUU
>349|1|training
UAUGUUGUAGCAAACGAUGGCCUAACUAUAAUCUUAUGUAAUAUGCAAAGACCAAAUACGUUUUAGUAACCAGUUAUGGUGAACCUGCAGCUACCAUUUUG
>229|1|training
GUGCGUGGGGAAAGAAAGGUGUUCUUAGGUAUAGUGAAACGUGAUGAUAAACAGAGGUUUUGUUGUGAGGGUAUUAUCAACCUACUGGAAAAUGUGACUUA
>898|1|training
UAUGAUCCCAUCAGCUUCCAGUAUAGUCUUUUGGUUUGAAGAUAAGAGAAACCUUUACAUUAUUAUACCAUACUGUAUUUUAUGACUAAGCCAAAUAUUAU
>166|1|training
CAGAGCUUCUAUCACCAGAGAGUCUUGGUUUGAAGUUAAAGCCAAUAAAAACUCGGGUUCCCACGAAAUGUUAAAGCCACCACACACGUUGAUUCAUUGUA
>1033|1|training
UGCCUGUGUCAAAAGCGGUAAUAGUUGGCUUUUUGCUACGGCUGAAAAGGACAAUUCACAAGAAAUCUCAUGAGUUUCUGUGACAAAAGUUGAUGUAUUCG
>1273|1|training
AUUCUUUUAAGAUUCUCUCUUUCCCUAAUGGUAUAGUGUGACUGUGAAGGACACAAUUCGUAUUCCAUAUUUCUGGAAUGGAUUCUCUGACAUCAGAUUAU
>1632|1|training
GGGAUGAUCCUUGGAGCUAAAUCUGCUUUUUCCAUUUAUGUGGAUGAAAAACUUAUCCAAAUCUGAAUCUCAUGAAUUAAUUCACUUCUUGGCUGAUUCGU
>96|1|testing
UUGUUCUGUGUAAUUUAGCGACAGUUUUCUCUUCUUUUGCCUUUUGAGAGACUCUCUAGCUUUAAGAUCAUCAGUGAGCCCUGUAUGGUGACAGUAAUGUU
>2018|1|training
GCGUAAGAUGAGGAAGAAGGGUCGAUGGCCACCUUCCAAGAUGAAGAAAAACAAGAAUGUCUAAGUGACUCAACUGUUUGCUGCUUUUCGUAUUCGUUUUU
>427|1|training
AGAGGAAGGCGAGAAUCAUGUUGGCUAGUUUUAUUUUGUUUUCUCCUGAAACAAUUUUGUGUUAUUUCAAGUUUUUUUAUGAAUGUGUGGUUGGUCUUCUC
>1310|1|training
AUAAUCCUUCACAUUGCUUUGCUCAAUACCGUUUCCUCUCUCAUCCAUGGACCAUGCGUGUGUGUAUUUUUUUUCUGAGAUUUAUUGGUUCGUCUAUAAUG
>241|1|testing
CCUCGAUAUUAGUGUUGGUUCCAUGAAAUUUGGGUUGUUAUUUCUAUGAAACCAGGGUCAGAUUUUGUUUCUUAUGGGGUCAGAUUUUCUAACUUGUGGUG
>504|1|training
AAGUCAUGAUGGCUAAGUGAGAGAAUUUUAUCUUAAGCCCACAAAAAGAAACAAGAUUUAUGAUUUCUACAGUGAAGUUACAUUAUGACUUGAUUCUGGUU
>1484|1|training
ACGCUUUGGGUUUCAUUUAUUUUCUGUUGUUAACGUGUUAUUCUGUCGGAACUCUCUGAAGUGAAAACUAAAAACUGUAAUAGCUUCUCUGUUAUGUCUCU
>842|1|training
UGCUUGUUUCAUAAUUAUAAUUUUUUCACCAAAUUCUGGUUUUGGAUGAGACACUAGCGUUAGUCUAUUUGUAAUUUGUAAAGUUUGUCUCUGUAUUGGUU
>705|1|training
UUGUUGUUGUUCGUUUUUGCUGUAAAAUCUAGUUACUGUGAGUCAAGUGAACCAACAAGUGGUCAUCAAUGUGUAAGUCCUGUAUUGUGGUGUCACUUGAA
>267|1|testing
AUAGCAUGUAUCUUUAGCUCCCAUACACAAUAUUUAUAAAUUGUAUAAAAACUGUUUCUAAGGAAAGGAAAGUCAAAGAUAUAAUAUGAGACUGAGUUUCA
>505|1|training
UGAGUCUCACGAUGAGCUCUAGAUGUCUUUUGUUAUUGUUAAUUUGUUAAACCAUAGAGACGAGUUUUGAGGAUGAAACGUCGUUUUUUUUGUAUUUGGUU
>1579|1|training
AACCAUUACUCUCGUUCUAUGCACUGAUCUUUGUUUCUCCUACACAACAAACAUCUCCUGUACUUCAGAUGCCAACGAUUUUGUCUCUUUUUUGUACUUUU
>1042|1|training
GCCUAUAUAUAUACCCUCCUCCAACAUGGAUCCAUCCUUUUGAGUGUUGGACUAUAACUGCUUGUCGUUUUCCACCCCAAAAAACGCUAUGGUGUUUGCUC
>121|1|training
UUGUGACGAGCGAUCCAUCUAUGUUUCAGGGUCUCAUGGAAGAUCUUAGAACUGAGUGUCUUGAAGAAGGUUUUUCAAUACGGACGUGAGAAUUUCUUUUU
>967|1|training
CAAACUCCUCAACAAGAUGCAUCAAGUCUUACCCUUUUUCUGUCUGUAGAACAACUUUUGCAUCUGAUCUGUUCAAAAUUGUAUAUUUUUUCUGUCCAUUG
>973|1|training
AAGUGCAAGUAGAAGCAAACUUUAGAUGGAGAAAUCAUCAUGUUUUGUAAACCUCGGGUUAAUUCGUGGAGCAUAUAUUUUGUAUAUCAAUUGUAUUUGGG
>820|1|training
GUAAAUUUGUACUUUUUUUUUGUGCACAUAAAAUGUGUGAAUGGUCAAAAACUGUCAUCUUUUAAUCUGGUUUCUUGGCUACGUUGAUAAUGAAAAAUGUA
>954|1|training
GGAGUGUUUUGAUAUGUAUGCUUAUGCUUCAUUGAUUCAUUGUUUGUUAAACAGAAUUGUCAUUGUGAUGGUGGAUUGAUGAUAUAUUCAGAUUCAAAAUU
>1434|1|training
UGUAUGGGUUUCGUACUACAUUUAGUCUGUAUUUUUCCAUAUCAAAAUAGACUGAUAGCACUCCAGUUUCCAUCUUUCACUAGUUUGUAAGCUGAUUGCAA
>1905|1|training
AAGAAACCCGAUUGAGUUUGUAAUUACUGCUUUUAUAUAUUCGUGGAUGAACUUGUUAUUCGGGUGUGUGUAUCAUAAUGUGCAUAACAAAGAUACACAUU
>1777|1|training
UCAAGCUACAUGGCCUACAAAAUAGAGAUAUAUAAACUGGUAACUUAUGGACUUGUACUCUAUAGUCUAUACAUUCUAUGAUCUAUUUUUCAAAGUUCCGG
>1397|1|training
UGGUAACACUUAACCAUAUUAUGUCAUUCGUUUGCAUGUAAGAAAUCUAAACAACGUUGCUUCUUAAAUCUUUUGUAUUUGGUUUUUCAAUUUUUCACUUG
>1308|1|training
UGUGACAAACUCUCUGGGUUUUUACUUACGUCUGCGUUUCAAAAAAAAAAACCGCUUUCGUUUUGCGUUUUAGUCCCAUUGUUUUGUAGCUCUGAGUGAUC
>838|1|training
AUAAUGUAGAGGAAUUCAUUUUUAUCUGUAUAACUUACUUGUUUGAUCAAACUGUCAAUGUAAUCUGUUUCUGAUCCCAACGAUGAUCAUGAAUCUUUCUC
>192|1|testing
UCUGAUGAUUGAUUGGUUCAUUUUAGUAAAAAGCAUCAACAAAUACAUAAACAUAGGGUCACAGGUCUGUUUGUAGUAUCCAGCCCUCCCUCUUUACUGUA
>660|1|training
CUUCAAUGAAGGUAUCAUCCAAGUCCAGGCCAAGAAGAAAGCAAGCUUGAACUACUACGCCUGAUCUCUCUCUCUCAUCAUUUAUUUUUAUCAAUGCCGUU
>1717|1|training
CUCUCUGAAGUUUUCUGUAUAAUCUUUGAAGUCGCUGUCAUUUGUAAAGAACAAGAUAUAUUUGGAAUCCCAUUGUGUUUCGGGAAAGUUAGCACAAUUAA
>608|1|training
CUUCUCUUCCUCCCUUAAGUCUCUUUUUGUUCGAUGGGAGGAUUAAGAAGACUUGUUAAGAGCUUUUCCGGCUAGUUUUUGGAUAAUCAAAUAUGAUAUGG
>246|1|testing
GUUUAGUUAUCCUAUCAGGAUGUUUAGGUUUUAUGUUGUCUCUUAAGCAAACACUGAUAUGUUAUAUUCUAAGAUUCGUAUAUUGUUAUGUUCUCUGUUGU
>1873|1|training
UUGCAUUUUCGAAUUUUCCCUACCUCCGUCCAAAAUUGUAUGUCUUUAAAACUUCUCAUUUCUUUUUUCAAUAUAGCCAUGAGCCAUCGAAACAAUCGUAA
>928|1|training
UGGAAUCGGAAAGUGGUCAAGAAGUAGAAUUUGUCUCUCAUGUCUCUGAGACUAUAAAAAAGAUGUGAUUUAUGACCCAUAACCAUAACUCAUGAUGUAUC
>654|1|training
UGGCUGCCAUUUUUGUUGUCUUCUUCUACCUCAUAUUAAAAGAGUAGUAGACAUGUACCAAGAUUGUCAUCCUAUGUUCUUCAGUAGAUUUUUGGGAUACA
>38|1|training
CUAAUUGUAAAUACAGUUUUCCCUCGAGAGUCAUACUUGCGUUCCAAGAAACUGGAGAUUUUCUUUGUAGUAGAUCACACUUACCUAAAUCUAUGUUUUUC
>187|1|training
UUGAUUCUUCUUCCUGUAAUUCUAUAUAUAUGAGAUAUAAUUUGAGAUAAACUUCUCAGAUUCUUCAGAAAUGAUUCAUAUUUGGUCGGCAUAACGUGUAA
>190|1|testing
CGGGCUCAUUGAUGGUCUAUUGGAAACAGAAUACUGAAGCAGCAUACAGGACAAUGCACAACAACAGCUCAUUGCAAUGUUCAAAGCUUCCAUUUUCAUUU
>550|1|training
GAUGUUUCUUGGCAUGUUCAGAGAUUUGCUAUACUUUGUUGAGUUGUUAGACAAUGGUGUAGCGUUUACAUUGUGAAUGAAGAAUUUAGAGUGAUUCUGCU
>1875|1|training
ACUAGUGUUGUAACUGUUAUAUAGCUUCUUUACCUGUUGGAGAGUUAUAAACUUAUAAUGGAUGUUACUCUUGGUAUACUGUACUACAAUACAUAUACAUA
>1944|1|training
GUCAUGAGCCACAUGUAUUGCUUGUGUAUAGAGAGAUUUAGAAAUUAGGAACUUUUUCGUAUAAAUAUACUCAUUGUACUCAGCUACUCACUAGACUCAUC
>1381|1|training
AAGAAGAAUUUAGCUCAAAUCAAAGGUUCCACAACUUCCUAACGGGUUGGACUGCUUGAAUCUCUUUAUAAGCAUGUGCUAUCUAUUACAAUAAGUCACUU
>182|1|training
AUGAUGAUGAUAACGAAGACUGGAGAGUUAGGGUUUCGUUUGGCCCUUGAACUUUGUUUCAAUUCUCCUUUGUUUUGUCGAUAAUGAUGAUGUUCAUGAAA
>64|1|training
AACUUCACUCGUGUUAGAAACGGGCCAUUUAUAAUGCUAUCUGCAACAAAACCCAGCUAAGCUCACCCUCUUUAAAGUAUAUAUACUUUUCUGUAAAAAAU
>96|1|training
AAUCUUUUUACUUAUCGUUAUCUCUGGUGUUGUUUUAAGUUUUUAGUUGGACACAAUCAGUAUUCUGAAUCUUUUUGUGACUCUUUUGUUUAAGCUCUGAA
>1093|1|training
GUGUAUUUUUUUGGUAUGGGGUCGUAUAGUGAUUAGGGAAAUUAGCUAGGACCUCUUCCAAUUAAUUAGAGAGCUACAUGAUACAGUAGAUAAUUAAUUAC
>296|1|testing
ACCCGGCGGUAAAAGCAAGUUCGAGAGGUACUAAAAAUACAGUUGCACAAACAACGUCAUACUUAGUAGUAUGGCACAUGCCUUUUAACGAAUGUUGUAUC
>1874|1|training
GCUCAAUUGAUCAAGUAUUAUUGUAAUCAUUGUACCUUUAUUUUAGGUGGACUUUGAUGAAAGCAACUUUUUGUUUUCAAGACUUUAGUGGGAGGUUGAGG
>1636|1|training
UAAGGCAUCAAUGACUGGAACUACUUGGUAUAUAUUAUAUGUUGAAGAGAACACUUAGAAGUUGGUUUUGUGUUUGUUUGGGUUGGUUCAGUUCGGUUUGA
>739|1|training
AAAAAACUGAGGUUUCUUCAAGCUCAAAGGAGAAUGUAUGAAGAUGAGAGACUUCAGUGUUUGCUUUUCCUUGUAGCUACAACAAUUUUAUGUCAUGAAGA
>604|1|training
AAAAAAGGGCUUAGUAAGUAGAGAGUUCUUUAAGCUUAUGUUUACAAUAAACAGAGGAGAAAGUUUUCUAAAAUCUAAAGUUAAACGUCAAAGUAACAUUU
>168|1|testing
ACGAAGCAAAAGGAGGAGUAAGAAAUAAAUCAAAAGCAUUAUAUUAUUAGACUCUUAGUUUUAGCUGAAAUUAGCGUUGUUACUUACCUCGGCGUUGGUUA
>957|1|training
CAUUAUUCUUUUGAUACGAAAGUCCUCUUCAAGGCCUCUCUAAUUCAUAAACACACAGAAUUUUGUAGUCCCUUAAAAAUUAAUACUACUGUGUUGAUUGU
>1173|1|training
UUGUAUGGAUUUUAUGAGUUUUGUAUUUGUCGUGUAUUUAGAAAGAUGAAACAUUGAUGUUCAAAGCUUGCUAUUUUUUUAUCUGUAUAGAUAGCUCCGAA
>753|1|training
AGUCGUAAGAUACUCGGUCUCUUUUGUUGCCAUCUCUUUGGAUCCCUUAGACAAUUUUAAAUCGUGUUCGCUAUACUUGGAAGAUAAUUUUUGGUUCCUUC
>726|1|training
UUUGAUACUUAUAUCUUACUGUCUCUAGCAUUUAUUAUAGGCUCAUAUGAACAUCGAUCAUUUUUGGAAUGUAAACGUCAAAGUGUUGUCGGCAACUGCAU
>1463|1|training
CCUUAGAUACUUGUCUUGUUCUACUUUUCGGAAGUAAUCUUAUGUUGUAGACCAGCAACAUCGGAUCUGCUACUCUCUUUUGUCAAGAUAACUAGUUGAGC
>1150|1|training
CUAUGUAGAAAUCAUUUGAGUUAUAUGGGUCUCUGUUUAUCGUUUCUCAGACUCUUUGAUAAAAUAUGUACAUGAAAGAAUCUAGUCUCAACUUCACUUGU
>1415|1|training
UGGUAUUUUGUGGAGAAAAGUUUCAGAAUCUGUAACAUAGGAGUCAUGGGACACACCAAAAUGACUUCCAACAUCAAUCGUAAUGACUUCAUCCUUAAGCU
>830|1|training
GGUUAAAAACCGGCACCUUUGUAAUAUACACACUUGAGUAGAGGGUGAAGACAGCCUCUGGGGAAGAUGAUCUUCUGGUUCAUGCCCUUGAUGGGAAGCAU
>1039|1|training
UAUAUAGCGAAGAGAGUGUUAAAAAGAAAAUUUAAAAGUUUUCACUCUAAACAAAAGAAGUCGGUUUUGUUUGUAGUAACCCGACACAGGUUUCAUGUAUA
>1386|1|training
UGUGUGGACAAGAAGGCGUUGGUUGAAGCAUUUGUGUUUACACACACAAGACAUGAAAGUGUAUGUGUGCUUUUCAUUCAAAGAUUUCCCCCAACCUUUGU
>34|1|testing
AAUGCCGUAACUUUGCCAAGAAGAAUAUUUUCUGAUUGUAAGAAAGCAAAACCGUUUGAAUGUUUGUUUCGUUGAUGGAAUCUCUAUCUCAUAAACUCAUA
>2072|1|training
GAUGAAUCUUCUGAGGUGUGUUCUUAGUUGGAAGAUGUUGUUAGUUGGAGACUUGAGGAUAAAUGAAAAAAGCUUAUAAACCCAUUUACCUUUUGUAGCUU
>596|1|training
GCUGCUGCUUCUUCUUAGAGAGAAAAGAGCGAGACCACAUCCAAAAAAAAACCGCACUUUGAUUUUUACAUAUCUUUAUAAUAUGUUUGUUCGCUCGAUCC
>220|1|training
UAUCCGGAAAGCAAAGGAUGAUUUCUAAGCUUAGGCUUUUUCUGAGGUAAACCUUUGGUUUGCUUAUGUAGUCCUCAAAUGAGUGUGCACCCUUUGACUUU
>7|1|testing
UUACAUGAAAGUCCCGGAGACUAAAGGCAUGCCUUUGGAAGUUAUCACAGACUACUUUGCCUUUGGAGCUCAAGCUCAAGCUUCUGCUCCUUCUAAGGAUA
>1450|1|training
UACAAAAGAAAAAGUAUUUGUUGAGGGUGGAGGAUUAUAUGGUUUAUAAAACCGUCGUCGUUUAGUCGUUUCAGUUGUACAUACAAUACUGCCUAAUGUCU
>191|1|testing
GGAAAGAAAACGAGUGUUGAAUGAUGCAAUGCUAACUAACUAAAAACCAAACUCUCAACUCUGUAAAUCAAUCGACUGAUUACAACAUUUGAUAUUGUUUU
>1416|1|training
AUCCAAAUCUCAUUGUGGGUCAAAAUGUCCCAUCAACUCAAAAGCUCCAAACUGGAUCAUCUCUUUUCUUUUUUUUUUUAAUCUGCAAAUAACAAUUUGUA
>407|1|testing
CUACAUGAGUAAAGUAUGCAUGUGACUCUGCGUAUAGUUUUGUACUAGAGACCAUGUAUUAGUAGGUACACGUCCUGGAUACGUAUUUAUGUAUUGAAAAA
>1514|1|training
UAUAGAUAGUUUAGGAAAAUUGUUAAUUCUUUCUAUAUCAGUUAUGUCAGACCCUGAAUGUGAAGGUGAUCUUAUUUUUUGGACACCAAUGUGAAUGUGCU
>33|1|training
AGAAGAAACUUUGGCUCACCAGUGAAAGCCUUAGGGACAGCGAGUAAAAAACAUAUCAAAAGCAAAGAGAGAGAAAUUGUUUUAUCCCACAAAGUUUUUAU
>1505|1|training
UGUGUGCGUGUGUUUAGGCUUUUGUUGUCGUUUCUUUAUUUUGUUUGUGAACUCCACGAUAUAAGAACAAGUCUCAGGCUCUCUGUUAAAAAUUUGCAUUC
>394|1|training
CGCUUUCCUUGCCCUCCCACCUCCGCCAGGAUCAGCUGGUCCGCAACAAAACAACCAUCAUCAUAUGCUCCUCUAGAGUUACAACAUCUCAGAUAAUAAUC
>253|1|testing
UAUUUAUCUCUCUUUGCUGUUUUCAGUCACCGUAAUAAUGAUGUCUUUGAACUAUUGUUCCGCGACAUUUACGUUCCGAAAUAAUCGUGUACUAUUAUGAU
>103|1|training
UAAAGAAAUUUGUGUUCUAAGCAAUUUAAUGCUUCUGUAGAAAGUAACAAACAGAAACGGAGAAAUGAGCGCGACUCUCUGUUAAUUUUGUAAGCAUAGAG
>1437|1|training
GAUCUGGUGUUGCAAAUUUCUCUUUAAGAGAUUGAACGAUUGAAGCUUAGACUUGGUAGUUGUAGAAUUAUAUUGUAUGAUAAUGGCCAAAUGUUUGUAGU
>146|1|training
GAAUACUUUUGACUACACUCCUGUGAGUUUGAAGGCUGUUAAGGCACAAGACUGCACACACAAGUUAACUAUCUCUCUCUGUCUUAAGGGUUCAUGAUAGU
>1706|1|training
AAUACGAGGCUACUGCAAGAAACUGGACUCAGAAGUAUGCCAUGGGCUAAACAAAGAUUCGUAUGCUUCAGCACCUGUUUAUGUUUUCAUGUCUGUUUCUU
>385|1|training
CUGAGUCGUCGUCUUUUCACUCUCUUUUGUGUUUGGCUAUGUCUUAUAAAACCCUCCAUAAUGUAUUUCUCUAUGUACAACACGAUUUAGAUUUGCGAGGA
>163|1|training
UGGAAUGUUAGCCAGAUUCCUCUUCUGCUUGUUUGGUUUACAAAUCAAAGACAGAGGUCUGUUUCUCUAGUACUAAAAGAUUUAUUAUUAUAUUCUUCUUC
>1474|1|training
UAUAGUUCCGAAUCUGGAGUCAGAAUAAACCCUUGAGAAAUUAUCAUCAAACUUCAUAUAUAAGUUCUGUCACAUUAAGUGUUUGGUGGUUCUUUGGAAUA
>1906|1|training
AAUUUUUCUGAUUCUUUGUCUUGGUUAGUAAUCUGAUGAAGCAUCAGAAAACAUGAUUUCAUUUUGUUAUGUUGCUGAAUAAAGGAUUUGAGAAGUCGAUG
>437|1|training
AAACUUUCAUGAACUCAGGAACAUAAAAAGGAUAUUUUUUGGGUGGAGAGACAACAACAGAAAGCAAAGCAGAGAGAUAGACGAAAGGAGUUCUCUCUACU
>1238|1|training
UUCACCAGCGACUGAUCUUAAAAAACUACAUGGUUAUGCCUAAAGUCAAAACUGUCGGUUCGAUUGAAGCUAUGAAGGUUUUAAAAAAGGAUUUUGUUCUG
>592|1|training
GUUUUAUCCAUGAAGUGUGUUUUAAAAUGCAAAUUUAUCAAGUGAAAAAAACAGAUAAUCCUGUGUUGAUGUAACUUUUUAUCAUAAUUCGAGAAGAGUAA
>1104|1|training
UAAGAUUCAACAUACCUCUCUCACUUUACCAUAUCUGAUAAAUAAAUGAGACUCAACAAAAUCCUAAUUGUCUGGGUUUUCUUUUUACUAAAUGUUUGUAA
>271|1|training
GAGUUCAUUUUGAGAGUACAUUUGGCACUGCAAAGAGUGCAAGUGAAAGAACAUUUUAUUAAAGCGGCUAUCCCUUAAUUGGAAAUGCAAUAUUUUUUUCU
>1968|1|training
GUGUAACUCUCAGUGCUAUAGCCUUUUUAGUAUCAUUUUAUUUGAUGUAAACUAUAUAUAAUGGAACACGAAACACUGUACGACCACAUACAAAAUUCUUC
>1535|1|training
UAUUGAGCUUUAGAAAGUCUUUAGUUUUCUUGUCGAUUUCGUAUUUUUGGACCACAAAAGUGCCAAUGUUAUUUUGGAAUUCGAUUAACAAAUAUCAAUUG
>1684|1|training
CCAGGGUCUGAUGGCUCUUGUCUUUUGAUUUUUUUUUUUAACUGUGGGAAACUCUAGCUUUUUAGCUGUCACAUUUUGCGGGGAUUACAACAUUACAAUGU
>517|1|training
CAUUACCUGAAGUAGAUUGAAGUAGAUAUGACUCCAUGAAAUCUAGUUGAACUUUAUUUUUCUAUAUCUGUUAUGUAAUAUGGCCAUGAAGGUACAUUUUU
>1537|1|training
UUCUCCUUUUACUCUCGCCUUUCUUGCUUCUCUUCCUUACACCAAAUAAAACUUCUCCACUCACUUGGCUUUUUGCUAACGCAUUUUGUAAUAAAGUCUUU
>846|1|training
GGGGUAUAAAAAUAGAAAGCUGAUCCGAUUUGAUUAUUGGUUACAUUUAGACUUUAGGUAUUGACAGUUAAAUGGAAGAUGACAAUACAUAGGAGUGUAUU
>200|1|testing
UUCCCAAUUAUUUGUGUUUACGUACAAUUCUUCUGCAUCGGGUGCAAAAAACAAAACAAUCAAUAUUGCAAACGAAUAAGAUCUUGAUGCUAAAUCUGAGU
>1030|1|training
UACUACCUCAUCCGCCGAAUCUCGCAUGGAUUUCCAAUGAGAUGUUACAAACAUGUAAUUUUUUGAAAGGAUUGAUUUGAGAUUCCUACUUGUGUUUCGAA
>1207|1|training
CGUCGGUCUCAUCUUUAGCGAAAAUAGACCGCGGGCAUUGUAUAUAAGAAACUUUCCUGGCUCUGCUUGGGUCAAGUCUAUAACAUUUGUGGCUUUUCCUU
>1677|1|training
UGAUGAGUAGAUUUCAAAACGGAGAAAGAUGGGUGGGCCAUUCUUUGAAAACUGUGAGAGAAGAUAUAUAUAUUUGUGUGUGUAUAUCAUCUGUUUGUUGU
>335|1|testing
GUCCCUCCAUUUCGAGCUUUAUAUAUGAAUAUGACUUUGCUCGCACCUGAACUUAAUUUUGAAUCUGUCAUGUACGGAUGAGAUUAUAAGCUUUUGUUUCU
>821|1|training
CUCCUGAAUGAUGAAGCUUUGUUGCUGAAUCGUAUUGUAUUUGAUUAUGAACCUCUCUCAUUCAAUAAAGAGCCAUGACAUUGACUUGGAUUGAUUAGUUC
>20|1|testing
CUUUUUGGCAGUAAUAGAAGAAAAGCCAUGGUCCUGAUAUUGUUUCUGAAACCCGAACUUCAAUAUCAAAUGUUAAGAUUCAUAUUGUUGGUAUCGAAAAA
>659|1|training
AUAACCGGAGAUUACCCGCACCAAUGUAGUCACUUGUUUUUCCCGAUCAAACAAUCAUCUAUGAUGUAUAUAGAUAGAUAUGUAGGGGCAUUGGAUAAAAU
>1388|1|training
UGUCUUUUUGCUGUUUACUUCUGUCAACUUGAGAAAUUUCAACUUUGCAAACAAAAUUAUGAGAAAAUAGUUUCAUCAAAAAAGACCUCAAAUCCAAGAAG
>405|1|testing
CACUCUCUUCUAUGAAUCUCUAGAACCUUGGCAAUAGAUUUCUACCAAAAACAUGAAUGUUUGUCUUCCCUUUGCCAAUUACAAAUCUAAUUUCAAGGAUA
>175|1|testing
GUUCCCAUGCCUAUUUUGUAUUUUCUUUAUUUAAGAAAAAGAGGAAAAAGACACUUGACUUUCAUUUUUGUGUAUAUCACAUGACAAAUUGGCAAGAUGAU
>490|1|training
AUUCUGCGUCGGGAGCUUACUAAAAUCGCUGUGGAUGGCAAUGCAUCAAAACUUUGAGAUAACCGGCUGGUUCAUAUAUUAUUGUGUCGGUUUUCAGUGAA
>173|1|training
UUUUUAGAAUCAGUGAGAGGCUGGUGAGGGUUAAGAGCAUUAAGCUUAGGACAAUGAGAUUAACAUCUCAGGUUUUUCUCUAUCUCUAUCUCGUACACACG
>464|1|training
AAAACGUGCUUAAGAUCUCUUGUUCCUGAAUUCGCCGAUAUAGCGGAAAAACAACUACGUACUCUGUGUUAUCGUUUAAACUCUGUUUCAUUCCUUUGCUU
>153|1|testing
AAUGGCUGCAGCUAAUGAAGAGAAGGAGGCUGCAGAAGCCCAAGAGCAAAACUAGAUUGUUUCAAGUUUUUUCUGUUCAACGAUCUUAUUUCUUCGUUCCC
>164|1|training
CAGCGACUACGUAUAAUAAUAACUCGUCUCUCACAAAGGCCUCGUGGAGGACACACUACUAUAAAGCAUGAACAAUCAACAUAUAUAUUACAAAAUGUUAC
>315|1|testing
ACGAUGUCAUCAACUUGAACUAAAGGGCAUUGUGCAUUGCUGGUUCUGAGACUUAACACGUCGCUCUUCUUCUGCGUUCCUUUGUUCUGUUGUUUCUAAAU
>971|1|training
AGAAGAGGCCUUUUGUUUACCUGAAGAAGGGUAAUGUCUUAAAUAUCCGAACCACCCCUCCUACUUAGGUUGUCUUUUUUUUGGGUUGCUGCACUAAGGAU
>2071|1|training
UGAGACUUUCGUUAUGAUCGACUCUCUUAUGGUUUUCUUUGGUUCUUAAAACUUUGAUGGCGUUUGAGCCUUUUUCUUUUUUCUCUUUAUUUCUGUGACUU
>377|1|training
GAAAUACCCUUUGAGUGGUCUGAGUCUCAGUUGAAUCGUCAGAGGGUAAAACUGGAAAUUUGAUUCUAUAAGUUUCACCCAAAAAAAAGGAAUGACCUUUA
>1363|1|training
AUUAACUUAUACACCAAUCCAUACAUGUAAUUAUAUAAAAGCACACACAAACUUCACUUCACUUGUUACCCAGUUUGAGUCUUGGUCUCUUGGACGUUGUC
>327|1|training
GAGGUUUUCGUUAUUCUAAAGUAACGGUUUUGGGUUUGUUGUUGAUUUAAACUGUGGAGUGUGAGGUGUUUUAUGACUUUGUAUCAUCCGCAACGUUAUUU
>960|1|training
CCUUUCAACUUGUUGUUUCUUCUUCUCUUGUUGAGUUCCCAAAUUUCUAAACAGAUAACAAUUUUGAAGCAGAAAAUGGAAACCUAGUUUGUAGUCACAUU
>1604|1|training
GUUAAGGAUUCGGUUUAUAGUUUUGCUUAGAAAAGAAUUUUAACGCUGAGACAGAGAAGCUUUUGUAUUACCGAAUCCACCUUUAGUGGGGAAAAACCCUC
>857|1|training
GCAUAUGUAUUUUGGAUUUCAGAGAUUUUGAUUUCUAUAGAUGAUACCAAACUUCAAGGUAAUAAAACAUUCUAGGAAAAAAUUGAAUAAAGACUGUUGGU
>491|1|training
AGGAUGAUGAUAAUGCUGGUGAUAGCAAUGAUGUCUUUCCUUUGUAAAGAACCUUUCUACAAUAUCUUUGUUAUAUAUCUGUAUAUAGCUACCUUGUCAUA
>406|1|training
UAAGUGGGUUUUGACAUUCGAGCACCUGAAGGAUAUUGAUUAACAAGCAGACACAAAUCACUCUUUUCUUCUUUUGUUUUUUCUUCUCGACGGAGAUGCGA
>156|1|training
UUUUGGUUGAUGAUGGGAAUGGAUUCUACUUGAUUUUUGGUAAACGGUAAACUGGGGUUUGUUCCCUUUAUAUAAAGGUUAUGUUGUAAAAAAUUUAUUAU
>668|1|training
UGUUAUAUAUUUUGAUGGGCCCAAAAUUAUGAAUAGAGGCCCAUAGAUAAACUGUGACGUGCACAAGAAAUCGGACAAGUCCAAAAAGUGGAUAAGUGCGU
>1355|1|training
CUCUCUCUAUGUAGAUGUAAAAUUUUCCCGCUUUUGUUGUACUUUGUGAGACAUGUUUUGUGAAAGGCUUUUUGCAAGAGCCAAUUUGAAGAGAAAAAGAG
>1110|1|training
UUGUUCACCAAAAGCUUAUUUACGUUAUUUUUGUGUUUGCUUUGAGAAAGACUCCUCUAUUGUUCUGACACAAACCUUGUUUCAGUGAAUUUUGAUUUUAC
>2057|1|training
GUUUGGGAAGUCAUUUGGUACAGAGUAGAUAGAGAAUUCUCCAGCCGCGAACUAUUCUGAGUUCUAAUGAGAUCAUAUGUAUAAUAUGUUCUUUGACGCUU
>149|1|testing
AUGUCAGAAGAUUAUCCUAUUUUUUAGAUUAGAACCUCUUCGGGAACGAAACUUUAAAUUACCAACACAUUUGAGUUAGAAGAUCAGUUUUGAUGUAGGGU
>510|1|training
UCAUGAUAUGCACAUAUACUCUCAGCAUUCUUUUGCUGCCCAGGAGGGAGACACUAGUUAAGAUAUAGCUUUAAAGGGAGGAAAAAAAAAUGUAGUAAUGG
>230|1|training
GUGAUUACACUCAUAUAUUAUACUGUUACUGGAAUUGGCGUUAAUGAGAAACAAAUACUUUUUAAUAAGAAUUGAGUUUUAUGUUUGUGCGCUACUUUCAG
>1826|1|training
UUGAAGAACCUCUCAAGUCUGAAGCUGUAUUGUUUUAAGAUAGAGUGAGAACAAAAUUGGUAAGUGAUAUAUGUAUUUUGGAUAUAUAAUAUUUGUAUUCU
>1895|1|training
UUUUCUCUUGGAUUUGGCUUCUAUCGAAGGAACUUGGUCCGAAUCUUUAAACCAUAUUGCUAAAUGUUAUGAGGAAGCUGGAUUACACCAUAUCUCUAAUU
>587|1|training
GAUUCGAAAGCCAACUAGAAAAGAGAAGAGAAAUCAUUUGCUUUAGAGAAACUUCAUGUGGAAGUGAUAAUAUGAUGAUACAAUGAUCCUUUGGAAAAAAA
>234|1|testing
GAGAUACAAAUCCUCUAAGUGUAUAUAAUACUUUAUAUGUAUGUAUCAGAACCUCACUGCAGGAUGCUUCAGUUCAUGAUUCUUAUUAAAACAGAGGGUUC
>1024|1|training
GAUAAUCUGUUCUUAGGUAGAUAAAGAAGAAGACUUCUUCGAAGCCAGAAACUGAAUACCAAAUCGCUCUGUGGUCACAUUUUUUUUCCUUUUUGUUAAAA
>841|1|training
UACAACCAAGUAAUUUCAUUAUUGUUACGUUUUGUAAAAAAUUUAGUCGGACUAAUCGAGUGUAUCCUUGCUGGAAGAAUGGAAAAUUAAAUCAACUUUUG
>944|1|training
CUAGAUUUGUGACCGGCUGAUUUCCCAUGUUUACUGACGUUGUGUUCCGAACAAAUUGCAAUCAUAUUUUCUUCUGAUAUAACAUUUACUGCGAUCCUUAA
>1593|1|training
UAUCAUAAGAUAGAAUAUGAGAGUGACCAGAGAGAUUAACACUUUAUAAAACAUUGUUGUAUUGUCCUAUUAUAUAACUUGUAACAAUUGAUUCAGUAACA
>1441|1|training
UUCCAUCGCCUUUGCAUCAGAAUUAAUAAAAGAAAGAUGCAAUUGUACAGACACUGCUUCUAUCUUUUAGUGUUUGUUAUUCGUCGUAACUUAUGUUUUUA
>824|1|training
GUGAUCAACUAAAGAUAAAUCUUAUUGACAUGAAAUUUUGGAUUACGCAAACUAUCAUCUGUAGGAUUUGUGGUGAAAAGUGAAAACUGUUGUAUUAUUAG
>1610|1|training
CACCGCAGAUCGACAUGAAGUUUUGAAUUUUUAUCACACUGCUUAGUCAAACACUGAUCUGUGUAAUGUUAUGAGAUGUUUCCAUUGAAAUUCUACUCUAA
>2044|1|training
UAACCUCCGAACUCUAUAUAUCGGCAGAGGGGAAGGCGAGUGGGAACAAAACAGAGGGUUGUUGAUUAAAGUUUUUAGUUAGCGGUUUAGGUUUUCAGGUU
>1446|1|training
CUCCCACUUACGGUGAGAAAAUUUCCACCAGAGAAGCUUUUGAGUUUGGGACAUUAUUACAGCUCUUUGGAUUUUGGAUUCUCCUUUAUUGGAGGAUAGAA
>1369|1|training
CGCUAUGUCGUCGUGAUUAGUUUUUGUCGUUUGGUUUUUGAUAGAUUCGAACUCGGAUCACUUUUAUUGUCGGAUUGAAAAACUUAUGUCAAGUUACUACA
>908|1|training
AAGAUCCCGUUUCUAAGAACUUUACUCGUCGUCUUGUGUGUUUGUUUGGAACUCUUAUUUACAUUUAGGGAGCCGGAUUGUCUUGCAUGAUUUCCCUUGUU
>1869|1|training
GUCCUCAAUAUUUGCUUGUCAUGGUUGAAUUAGCAUUAUACUCUGUUCAGACACAGAUUUUCAUUUUUAACUCACAACAGAUUCAUCAGAGAUAAUAAACU
>832|1|training
AGAAGAAGAAGUCUAAGAGCGCUGAAUAGAAAGGGAUGCAACAUUAACAAACCCUGUAUUGUAUUUUUUUUUUGAGCUAAAUUAAUGUCGUCUGUUUUUCG
>139|1|testing
AAUCACAUCAUCUUCUAGUCUUGCAAAUCUUGUUCUGCUAAUAGAGAAAGACUCCUCGGGAUUGAUUAUAUAAAUGAAUUUUCAUUGGUGGAAAAAAAAUG
>1613|1|training
CCUAUCUCUCUUCCUUUCCUUUUUUGUGUUUUGUCGAGAAUUGGAUAUGAACUGAUUGAUACUCAGUCUCAUAAGAAAAAAAACAAUAAUAUGCUGCUCAA
>1614|1|training
AUAUGUAAUGUAAGUAAUAGCUGUGUAUAGUUUGUUGCGAUUUUGUAAAAACAGUAUACAAUCUUCAUUGUAUCACCUAUAUAACAACAUUCUUACUCUUC
>379|1|testing
GUGAGUUUGUUACAAAAAAAUCUAUUUUCCCUAGUUGAGAUGGGAAUUGAACUAUCUGUUGUUAUGUGGAUUUUAUUUUCUUUUUUCUCUUUAGAACCUUA
>1975|1|training
UGUGUAAUUCACUAUUAUAUACAUGUGACAUAGUCAUAACAUUAUUAUAAACCCUGAGUCAUUAUUCAUCAGAAGAAAAAAACAAGAUUUUAGUAGGGAAG
>138|1|training
AAAGCAACAUAUGCAUUGGCAUUGUAUAGGAUUAAGUAGUAACAAGCUGGACCUAACCAAUCCGGUUUUUCCAUAAAGUUCCGGUUUGCUUGGUUAUCGUG
>1870|1|training
GAGCCUAUAUCAUUUGUUUGUUUUUGAUAUUCUUGUCUUUCUCCUUCGGAACCCGAAAAAUCUACAAUAAUGUAUAACUCUUGAUUUUUAUUUGGAGAGGA
>896|1|training
CAUCUUUUCUUUUGAUUAUAUUUUGGGAUAUUCUGUAUGAGUAGUUAGAAACUGUUCCUUGAAUAGUUAUCAAAAUGGAUUAUUUUGUCAUCUGCUAUAUA
>295|1|testing
CUUGUUCUAUAUAAUUCCUAUUUCUUCACAGAGAGCUGAUCUUGAUUCAAACUAUCUCCACCAUAUAUAUUUGUUUGUGUCACCUGUAUUGAGUUCCAAAA
>1622|1|training
UCAGUAGGGGUGGGGAAGAAAUUGUGGAUAGAGAUAAGCUCGUGACAUGGACACAAUCCAACUAAUGACCCAAAAGCCAAGUUGGUUGAGAGCUUUUUAAC
>1378|1|training
GUGGGUGUUGAGUUUUUGCUUGAGAUGUGAAAAAUAAAUAAGGUUUUGAAACUUAGAUCAGUUUAGAGCACCUUCUCUCUUUCACUGCUUAACUACAUAUG
>43|1|testing
AUGUUUUAAAAUCAUCUCGUGAAUCGUGAUACUUAGUCUUGGUUCCAAGAACUGUAUAACGUCAUUUUGAGUUAUUAAUUCCCUCACCACACAGAUUAUUU
>250|1|training
CUGCCAUUAUGUAGUCUCGGAUGUUACAACGCCAUUCAAGAGAAGAUGGAACAAGCACUGAUUCAUUGCUAAUUGCUCAACUUAUUUAACACAUAAUUGUU
>239|1|testing
UUCAUCAUGUUUUGAUUCAAUUCAUGAAAAUUUACUUUUGGCUUGUAAAGACUCUCUCAAGUGCAUUGUGCUUUGAUCUGAUAUUUUGACCAAAAGCUAUU
>191|1|training
UCUCAACAGUCCCAGUAUUUUGGUUUAAGCUUUGACAAGGCAGUAGAAAAACCUCCGAGAGGAUUUAUGUGCUUUUUGAUGACUCUGAGGCAUUUUAUUUU
>2092|1|training
GCAUGUUCAUGCAAACACAUGAGAUUCUUGAAUUUUAUCUUCUCUAUUAAACACUUGGAAUCAGCUUGAAAAUACCAAAGAUGACGAUUUUGCCAAGAGUU
>521|1|training
GUUUACAGCAGAAGACGUCUGAUUCCAACAGAAAUUGUCUUUUGCAAAAAACCAUGACACAGCUCGUAAUACAAAUUAACUGCAUCUAUAGUGCAGCACAG
>9|1|training
UCCAAUCUAUUGACAAUGUGAUGAUGUCUAGCUAAAAAAAGGUAAAGAAGACAGCAACGAAUUGUGUUUGGUUCUCAUGAGAUUUUGUAAACGAUACUUUG
>336|1|training
UGGGUUCACUGUUUUACCCGUGAAGCAGUCAACCUUUCGUAGUCCAGAGGACAAGUUCAAAGUUUAUGAUUUGAUUGGAAUUGAACGGAUUAAGAUGUCGA
>371|1|training
CGGUUAGAUGGGUUUAGGGAGAUAUUUGAUUGUCAGUGUGUGUGGAGGGAACUCUGAUUCUUGUAUGGUUUUUGUUCUAAAGGUACAGCAAUUUGUGUAGU
>1970|1|training
AGUGUCGAGGAUAAUGGGGAAAAGAAAGAGAAGAAAACGCGAGAAGAAGAACUAGAGGAUGAGCAGAAGAAGUUGGAUGAGGAAGUGGAAAAACGAAGGAG
>203|1|training
UGCUCUUAGGGGUGGUCUUCUCUGAUCUUAAUAAAUAAGCUUUUCAACAAACAUCUUUUCCCUCACUAUUGUCCUCCUUAUGUGGAAUUCAUGACACACCA
>1202|1|training
UAAGCUGUUUGAUGAAUCUACUGUGUAGAAUCUCCUCUAGUUGAGUUUAGACAGAUAAAAGCUUGGAUUAUAGAGAUACAGAUACUACAUAGAUUGUUAUA
>994|1|training
UCAUAUAGUUUGUUUGUUCUUGAAAUUUGGUGGAGUUUGCGAGUUAGAAAACUGGUCAAAUCUAUUUUGGAGCGUUGUAACGUGAAUUAUGGUAAUUUCUA
>709|1|training
UUGCUAGUGUCUCUGAUGACAAGAGUGUAUCGCUCUAUGAUUACUCAUGAACAAUUCGGUUUUUUGACUUUUUUCUUUUAUGCAUUCUCCAAGACGCAUCU
>1286|1|training
AAUGAAUCAAUGGACUUGAUACAACUCUAGAGAAAAGAAAAAAGCCACAAACAGAAAUAAGUGUACCUGCACUAUUUGUAAGAAAUGUGGAUUUGCAGAUG
>167|1|testing
CAAUUUUGAAAGAAUUCUCUUUUUUUGUAUUUGGGUGUGAUGUGAAUCAAACACUUUGGUGUGUGGAUAUGAUGGUACUAUUUGUUUUGCUGUAAAUAAAG
>329|1|testing
GCUUUUGUCUUACAACAUGUUUUGAGUUUUCAGUUUCAAUUGUCUGAGAAACUAUGUUUUUGGAUUAGCUUGUGGUAUUUCUUUGAAACUCCCAUUAUGGU
>802|1|training
UUUGUAAUGCUUUGGUCUGUUUAUUGUAGGAUUACAUUAUAACUUUAAGAACUAACAGAUAUAUGUUUGUCAUGGACUCAUGUCUGUCAAGAAUUUAAUAU
>231|1|testing
AACGAUCAAAUCUCCUCCACAUGAUUUGCAUUAGGAAAAUUAAUGUCAAAACUUAGGUAAGUAUGGUAUGUCACUGUGUAACUGUUUUUAUAUGUGUGUGU
>348|1|training
GAUCUGCUAACAAGUGAGGAAGUUGAUGCGCUUGAAGCCAGGGAAGAGAGACAUGCAAGGUGAAGAGUUUCGUUUACAUGUAUAAAUAUUUCUUAGGGCAA
>938|1|training
AGGCUUUUAUCAGACCAUUCAUCAGAGAUAUUUUUCGUUAUUGACAAAAGACUUAACUGUACUGUUUGGAAUUUUUGAAUUUAACAGUGUCACUGAGGUAA
>244|1|testing
GAGCUAUAUAGCAUGAAAACUCGGUACACUUAAUUUGAUCAAAGAGUCAGACAACGAUGAGUUUAAUCAUACUCGUGUCCCAAUAAAGGAUUUGUAAUUUU
>1367|1|training
UGAUGAAUACAGACGCCCCAUCUACUCUGCUUGAUUUCUGUUUCUUUGGAACUGUGUUGCUUUGACUUGUACCAAUAAAGUUGCUUUGCAGUUGUUUUCAG
>867|1|training
GUACCGCCUUUGGCCAGAAUGACGUCCGGCUUGUCAAAAUGUAACUCAAAACAUUCACACAAAUGCACUAUGUGUUGGUACAUAACAAACUUAAUUAAGGU
>101|1|testing
AUCUCUGUAGAAAGUGUGUAAUCUUGUUGUUCUUAUUGGAUUUGUAGAGAACUAACUUAUCUAGGGCCAAUCACGAUGCUUCUCGUAGUAAUCUAGAAUCA
>1853|1|training
UAAAUAAGACGGAGAAGAGCUUUGGCAAAAGCCGAAACCGGGUCUGGUAAACUUUUAUCUGAAUGUAUAUGUAUAUAAUGUUUUAGAGUAGUAGUAAGUAA
>16|1|training
AGUUGGCCUGUAGAUAUGUAACAAUGAUAUUCCACGUUGGAUCAGUGCAAACAAAUCCUUUUUUGUGCGGAGGAAAGCAUCUUUCUCGUGGGUCUUAAUCC
>690|1|training
UUUUGUUAUAAGACGAUUUUUGAUUACUGCUGUGUUUGUGUUUGGAGUGAACAAACAUGAGUUUUGGUUUUAGUAUGAAACAGAUCAAGUUAAGACCUUUU
>779|1|training
UCUUUAUUUUUGUUGGUUAGCUGAGAUGACCAUUAACCAGUGGGUAAUAAACUAAUAAUGGUGUUUAUGAAAUUGUAAUCUCCUUCUCAAUCAUUGUAACC
>766|1|training
UCUUUGUCACCCUCUCUCUCCCUCUCUGUUUUGGCCAAGAACAAGAAGAAACAAGAGAUUUUCCAGCUUUGUUAAUUGGGCUGAGAACGUUACUAAGAUUU
>942|1|training
CAUCAUUAUAAGAUGUGACAAAGGGGUUUUGCCUUUUAAAAGUCUCUCAGACCGAAUAAAACGAAAUAAUCUUCAACUAUACUUGAGUGAAUAGUGAAUCU
>1719|1|training
UUAUUAUUUUUUGUAUGGUCUGUGGAUUUGCAAAUGAAAGAAAGCAUAAGACUACAAGUUUUUAUCUUCAUAUUGUAUAGUUAGACACAUUCCACUAAUCU
>1921|1|training
AACCAUAAAACAAGAAAAGAGCUCUUAUCAGUUUGGAAAACACAAACUAAACAAUUCAAUUUUUCACCAAGUGCUAAAAAAAUCACCCCCAAACGAACGGU
>1297|1|training
GCUAUCUUCAACCAGACUCUGUAAAUCUAACGUCACAAGAAGCUACGAAAACUAUCGAUGAUACCAAAAACGACAAAUGUUGUACAGUUAUACAUUUGUCU
>301|1|training
AUCGGAUGUUACUCUGUCAUUUGCUGCAUGUGAAGAGGGUCUGUAGGGGAACAAAACGGGUUUGGUCUCGUUCCGAUGAUCUUCUAUUACUGUUGUUUCUA
>263|1|testing
CAUUUGUACGUUGGGAGAAAGUAAUUAUGGUCCAGUUAAAUCGUGAUGAGACUUUGGUCACCCUCUGCAGUAAAACUCUGUGUACAAUUGUUGCCAUUGUU
>144|1|testing
UUCUCUAUGGAUUAUAUAGUAGAUGUGUAGGUUGCUUUUGUGUAUAGUAGACUCUUAAGCCAAAUAUUGAUAUGUGUGUAUAAUAAUAUUCACGGUGGUAU
>321|1|training
GAGGAGGAUCAAAGGAGGUAGCUUCACGGUGGCUUAAGGCUUUGGAGAAGACAGGGAGGUACAAUGUUGAAGCUUGGUCUUAACUCUCUAACUUCCUUCAU
>1672|1|training
AUGGUAUUCUCCGGCAUGGCGGCAUGAUCUACCAAAUUGGCAAAUUAUGGACCGAUAAAAAGAGUGAACGUUCGUGUAUGAAAAAUCUUGGCUUCUUUCUG
>759|1|training
UUUUCAAUUUUUCAUUAUUUUGUGGGUUUGGUUUGAUUUGGGAGUUGUGAACACUAUUUGUGAAUAAGUUUAGUGUAAGCUUGGGUAGAGGUCGAAUUAAG
>547|1|training
UAGGUCCUCUUUUCUUCUCAGUGAAAUGGUAAAUUGUAUAUUAAGGCGAGACACUCGCAAACCACAGAAUUGUUUCAUGUUACAGUAAUAUAGUAUCAUUC
>279|1|training
CUCAUCCCUAUUUCGCUCAAGUCAGGGCAGCAGAAAGCAGCAGAAUGAGGACUCAAUAGAGAUGUCUCGGCCGAUUUUUGUUUCUUCUUCUUCUCCAGUGU
>1730|1|training
GAAGAGAAUGGAAGUUACAAGACAACAAUUGGUAUGAAGGAAUCCGAAAAACAGAGCCUUUCAAUUAUCCAUUUCUCUGCACUCUGCUCCUUGUUUCGUUU
>1356|1|training
UUUUGUCUUCUUCCAAUAAUACUAUUAAGCAUGUGAUUGAUGUUGUCGGAACACCUCCUAUUAUCUCCAGUAUGGGUUUGCCUAGAUUUUCUCCUCCCUUG
>1271|1|training
CACUUAAAGGGAGAGAUCUCCGGCAGGUAAGGAAUGCUGUUUUCAGAAGAACCGGUUUCAUAGAUUGAGUGUUUUUUUUUUUACUCUCUUCUUCAGAAAGA
>484|1|training
UCACUCUCUGAGCAUCAAAAGAAUCAUUUACCCAUUACUCAUAGAGAGAGACCGAGAGUUUUGAUAUUGCCAUUAUCUUCUGCAAUUUCUGUUUCAUUGAG
>755|1|training
UGUGCUUGGCUUGACUUUUUCCAAGCUUCAGUUUUGAUCUGUUUCAUUAGACUCUGACUCUGCUUCUGGAUUUCCAAUUUCUUAUGCUAUAUGUUAUUUAC
>317|1|testing
UGUUUUUUCAGCAACCUUUUGAGUUCUGUGAAAACGCUGCAUUGAUUAGAACAGUGACAACUGACUAGUAUUUUGGCCCAAGUUAGAAAAUCAGAAUAUGU
>1125|1|training
ACUCAGUCUAUUUAUGACCUCUCAUGUUGUGUACUAAAAAUACAAGGAAAACAAAUAAGUGAAUAAAUCUCUGGCUCCUCUUGACGCGGCUUGUUUUCUUU
>181|1|training
GAUGAGGAAGAAGAAGUAAAGGUACCUAAGAUGACCUUAGGAUAUGAAGGACACUGCUCCAUUGUUUCAUUUAUAUAUAUCAUUUUGUAUGUAUAUUAUAU
>255|1|training
AAUGAUGUAUGCCUCCAGUGUUAUAGUGUGCUCUAGUGCUUGGGAUGAGGACACAUUUCAUAAAACUUAUAAAAAGUUUAAUAUAUUUGGAUUUUAUAGAG
>1187|1|training
UAUCUUUCUCUUCAAUGGUAAGAUCUAUGGAGUCAAGUAAUAAUGGUAAGACUUAUGUUGUUGAAUAAAACGAAUUGGUUCUCUCCUCUUGUAUUUUAAAA
>84|1|testing
ACAGCAAGGAAGCUCUGGUGACCUGGCUGAUUGGCUUAGAAGUUAUGGGAACCCCUUGAAAGGGUCAGGGUUAAAUAUAUUUCAGUUGUUUUAUUAGUGAU
>1945|1|training
AGAGUAAAAGUGGUUGAAGUUUGGAAUAAAGAUAGUUAGAUACUAGAGAGACACAUGGUAAGUUCUACAAGAUUCAAACGACUAUAGACAUCUCUACAGUA
>1803|1|training
GUUUUGUUCUUUAUCGUAUUAUAGAGUUUCAAUUUUAUGGUACAGAAAAGACCAAAAUGAAAAAAAGAUAUAAACAUGUGCAUAAGGUAGAUGGGUUACAG
>935|1|training
AUGUUUGUCUUUUUAUCGAUGUCAUUCUAUAUUUACCAAAGCCAAUAAAAACUCUUGAGAGUAAUUUCUACAAUAAGAUUUGCUUCCGUUGUAGAUAAGUU
>1216|1|training
UCAUGGUUACACAAGCUCAAUGAUUUUCUUGUUUAAGAAGAAAUCAAUGGACUUUUUCUGUACAUACAAAUUUAUAGUCACAAAUCAGAAUGGCUCUGACC
>224|1|testing
CUGGAUUUGAGUCUAACUCUCUCUGUGGUUAUUACGCUUGAGAUUCUUAGACACAAACGUUGUUUCAUGUUUUUUUGAUAAUGGUGAUCACUGGAAUUUGA
>277|1|testing
UGAAGACUUACAACUGGACAGUUUCCUCAUGAUGGACAUUGAUUGGAUAAACAAUCUAAUCUGAUGUGUAACGUCACUUGCAGUGACAUUUAAUAUGGUUU
>154|1|training
AUGUGAAAUGUUUUCGAAUGUUAUGAGAGCCCAUAGCUUAUUAGUUUUAAACUUAGGCAUUGUGACAGAAGCCAAAUCCCAUUGUGGGUUAUCUAAAAUGU
>1805|1|training
CAAAUUAGGUAUAGAAGUAAGCAAGGGUUUGUAAAUUUGAAAAAAAAAAAACUUGGUUUUGUCGUCUGGGUAUUGUAAUUAAAUACUACCUUGUCCCUCAU
>366|1|testing
AAUCUUGUUACUCCUCUCUCUCCUUCUUAGAUUUCAAUAGAGAGGGUCAGACUCGAGAGACUUCGUCCUUUCGAAAUAAAAAAACAACUUUCCCUAAAUUA
>2059|1|training
UUGUUAGUUGCUAAUAGUGCUGUUUAAGAAACAAACACUUAGAAACAAAGACAAUGAGAGUAGAAUGUUACUUAGAUGUUUCUGUUUCUGUAUUCAUUCAC
>1098|1|training
AGAAUGUUAUAUGCAACAAUUCUAUGAGUAUUGGUUUAUGUUUCUUGUAAACAUGGUUUGAAUCUUUGUGGUUAUGGAUGAAUAUGUGAGAGUUGGUUUGU
>1046|1|training
UCUAAUUGUAGUUAUGUAACCACAUGAUUAUGUAGUGUUUUUCAUCACAAACUCCGAAUGCAUUUGUUAUAUCAACUACUUUGGUCUUUACUUAUUUCCAC
>473|1|training
UUAAUAUUGCUUGUGAAGUUGAGUCGUUCUGUUGCAUGUACUGGAAAAAAACUAAGAUCCAGAAUAACCCUAUAGAAUGUGUGAGAAAUGAAAUAUUUAUU
>238|1|testing
AUACUCUUUUAUUUUCUCUGAGUUUCGAAAUCAGCUUUUCCUUUUCUGAAACUUAGCAAUGGAAUGGUUUUUGUUCACAGUAUCUUAUUCCCAUUUGUUUG
>1909|1|training
AUGAAUCAGGCAGUACCUAAUGGAUUUUUGAUUCUAAUAAUCUGCAAGAAACUCCAAUUUUGGAUUCAUUCUUGUAUUGCUGUCACAACUAUCAGAAUUAG
>283|1|testing
UAGUCUUCAAUUAUAAGUACAUAUACAGUUUCUUGGUGGGUGAAAGUGAAACAGUCUUCUUCACUUAAGAUUGAGAAUCAUCGAGUCCUUGGGGCAUCUUA
>1451|1|training
UUGUAUUCCAUAAUUGCAAUGCCAUGUAAUCUAAAUUUUCUCUUAGAAAAACUCAUUUUGCCUUUCCAAAUCUCUCUUGUUGACAAUUGGGUUCGAUCAUU
>958|1|training
UUCUCAUAUCGGUCACUAGGAUAGGUUUGCUAGGAGAAAGAAUGAAAGGAACAAAAGAUUUUUUUUGGUUUUUUAAAAUCCGGAUUCUUCUUUUGACUGAA
>724|1|training
GUUGUAUUAUCGUUUGCUUCUCCACGUUUUGCAAUGUAGGUUGUUUUUGGACUAAGUAAACGCUAUUUGCAGGUUUUGUAGGGUAUGUAAGUCUUUGAGAG
>1596|1|training
CCGAAAGAUUGCCUCAUACUGAAGUAAUGAUUUUGGCUUUGGGUCGUGGAACUUAACUUAAAUGCUUUUGUGCACCAUGUCUUCUAAUUUUUCACCAGUUC
>1353|1|training
GGCCCUCUUUGAUUCACACAAGAAUCUCUCUUUUUCAUUUUAAGUUUGAGACCAAAAAAGGUCGUGUGGAUGAUCAUGAAAUCUAUAACUCUUGUCUUUCA
>151|1|training
UUGAUUGGUGAAGAGCCUGAAAAAAAGGCAUAACUAUUGUUACUCUUUAGACAAAAUAACCUAUGUUCUCACAUCAAGCUAUGUAAUGUCAUAACAACAGC
>1136|1|training
UUGCAUCGUUAAGCUAUGGCCGAACUGUAUCUUGAGACUUAUUAGUAAAAACUGUUGAAGGACGAGAGAAAUAUGUUUCUAAGUCUCGGCUCCUAUUCCUU
>933|1|training
UUUUGGUCAGCCUCCUGAGUUUUUGUUAGAAAAUACUUAAAAUGUUAUGAACAGUUCAAUGUAGUGCCAUUUAUUCCCAUUGUUAUAUAUUGUAAGGUCGA
>2067|1|training
GUACUAUGGUCACGAGUUUCCACGAUCUGGAAACUAUUGGCUUUAUGUGAACUGCUUGUGCAAAUCUGCUAUCUGUUUUUGGAUGACUAUAUAACAUUUUG
>406|1|testing
AAAGUCGGAAAGUAGCAAUGUUUCAAAUUGAUCAAAAGAAUCCCAUUGGAACUAUAAAUGUUGAUAUCGGUUUGUUCUUGUUUGACAAUGCUUCUCUCCUA
>1858|1|training
ACGACUUCUCUAUGCAUGUCGUCUGCUUAUAUUCUAGUUCUGUCCAAAAAACAACAGGUUAUUCUUUGAGUGUGACUUUCCCUCGGAUUCAUUUGAGAUAU
>1067|1|training
ACCAAGUUACAGGCUGUUCCUUGUCCUCAGGCUUAUAUAUCUCUUAAAGAACUAUGGAGCAGUCUGCUUGGUUGAAUUCAGUCCGUGGUUGAAUGUAGUAA
>580|1|training
UGAUUACAUCAGAGCCAUAGAGAGCGGUUGUGAAUGUGUAUAUAUACAGGACAAAAAAGGGGGAAGAGUACUACUCUCUUUUAUUUUUUUAUCUUCCUUGC
>343|1|training
AGAAGAAAGUUGAUGCUGAGUUUGAGGUUCAGCCUGGUGACACUUACAGAACUCUUCUCCAUAAGAAAGCACUUGCGAGAUUUCGUGACAUGUCUGACAAU
>317|1|training
UAUAUUAAUAUCAUUUUCUAGAUCUUUCAUUUUAAGAUACUUUCAUUGGAACUGGGAAUACAUGUAUACUAUUUUAGGCCCAUGUAUACUGGAGCUUAAUU
>422|1|training
GAAUUCUCAGAGGAAAGAAGCAGAUUUUUAGAAUAACCCUUUUUGUAUAAACCUUUCAAGUGGAAGAACACUUAAACCCUCUACUUGCCUUUGGGUUUUUG
>1073|1|training
AAUGAUAUAUUCAUCGAAUUCAUAAAAAUUUAUAUAUGAUAGGAUCGUGAACUUUGUUGAUAGAAAAGCCGCAUCAAUACGGUAUUUGUUAUCAGUGGUCA
>1188|1|training
UGUAUAAUCUGGCUUGACCUUUUUCCAAAUAAAAUACAGAAGAAAAAAAGACUGUUUUUCGUUUGCAAGAUAAUUUACGAAACUUGUAAUAUUUGGGCCUC
>498|1|training
AGGUUCAUUCUUGUUAAAUUUGGUCAGCCUGGUUUGUCCCGUCGCCGGAGACCACAUUCCGAUUUCCUUUUUGUAAAUAAAUGAUCUUAACCAUUUACUGU
>299|1|training
ACUUGACCUCUGCUACGCAUUUCAAUCUUCGUUCUGUUCCACUUGUUGAGACUGCAAAAAAUUCCCUCAAAUUAGUAAACAAAUAAACUUUCAUUGCUUUC
>712|1|training
GAAGAGAAAGGCAAAGGCAAAGGUUGUGCAAAGAUUAGUAUUAUGAUAAAACUGGUAUUUGUUUUGUAAUUUUGUUUAGGAUUGUGAUGGAGAUCGUGUUG
>1560|1|training
CUCUUUCGAUCAUCACACCAUUAUGAUCAUUUGUUUGCAUUGCAUGUUAGACUUCUCCAAAUUAACAACUCUUUGGAUCCUUUUGCUUGUUUUUCAUUUGC
>1418|1|training
CGCAAUGUAUAUGAUCAAAUGACUUAGUAAGAAGCUUUUCUUUACUUUAAACUUUCUUUCCAUCCCUACCACAUCACUGGGAUGUUCCAACACUAUAUCAC
>629|1|training
AUGGGGAGAAAGAGAAGAAUGUGAAAGAAGUAGGAUCCGAAAGUGAUGAAACAACGCAGAAAGAGAAAACGCAACUGGAAGAGAGCACAGAAGAAAAUAAG
>350|1|training
AUGACUUUAGUGUUUUAUUUUCUGGAUCUGGCUUCAUUUUGGAAUUUGAAACCCUCUCUUUUUCUCUGUAAUUUGAUUGCAUUUCUCUGCUGUUUGAGGAU
>404|1|training
GCUUCUCUGCAUAAAUCUGCAACAUUGAUAUUUUGGUGCUCACUUUCUGAACAGAGCUAUUUACUAUUUGAAAAAGCAUAAAUCUGUGAUAGUUUUCCUAA
>298|1|training
CUCUCUCUAACUUGCCUUUUUUUUCUUUUCUUUUAUAAGGCUUGAAGAAGACUAAUAAAGCUUAUAAAAGUAAGGUUAAAAACGUUUCGACGACAACGUUA
>2023|1|training
CUAAAACGUCAAACAUUUGAGAUUAAAAAGCUUUACACAUUGAAUUCGAGACUUUGGUUGUGUAUUAUGACUCUUACCCAUUGUUGUAAAAAAAAUGCUUU
>402|1|training
UAUUGUUUCGUUUUCUUGAAUUUUCCUGGAUAAUGUUGACCUAAAGGAAAACCUUUCUUUCGAAUUACACUCCAUGAUAGUCAAUAAUUGAAGCAUCAUGA
>2095|1|training
UUCAUGAUCCUUAAAUUUUGUCCUAUUAUAAUUUGUGUAGCCAAGGCAAAACAACGAAUGUAUAUUUUUUUUACGUCAUAUAAAUAAUAACCAUGUAGAAG
>210|1|testing
AUACCUUGUAGCUUCAUUGGGGAAAAAUUGAGUCCAGUGGAUACAAAUGAACAUAGGCCUUUGAUGGAAAAAGCUAUUUUUUUGCAAACUAUAUAACUUGU
>1683|1|training
UCUACAUAGUUUUGAGUGACGAAUUUGAUUGAUUUAGUUUGGGGAUAGAGACUUUGGUUCUUUUUCAGUUGUAAUGUACCCAUAGAUUUCUGUCGUCUAGG
>193|1|testing
UGAUUUGACUCGACCGAUAAUAUUCUUUCCUGUUCAUAAGCCAUAAAAAGACUCUGAGGGAUUUGGCUCGUAAUCUUCUUUCGCCCUUAUGUACACUAACA
>372|1|training
GGCUAUUAAAAAGUUAGUUCGAGUUCAUAUUCAGCUGUUUUUGUUCCAAGACAUGGGUACACAAUCGCUUUGGGCUUGUUUCAUGAUUUAUGCUUUUAGUU
>2026|1|training
CCAAACUCCUAGACUAAUUUUGUGUCUUUGGGAGAAGCUGCAAAAAGAGAACCAAUCUAUUUGCUGCGAAUAAAUCUCUCGAGCAUGUACGUAUGUAACUU
>239|1|training
AAGCGAGACGAAGAUAGAAAUCAAACGAUGGGCUUGAAUGUUGAUGACGAACAUGGAUGCUAUAUUUGUGAUCCUAUACGUUAAUUAAAUUUAUGUUUGUG
>1265|1|training
ACAUACAUGUAUAUAUUAUAUGUAUACACAGUUAAAUACUUGUGCUAAAGACAAAACGCGUUUACUUGAAUAGUUGAAAAUGAGUAGUAAUUACUGGUCCU
>331|1|training
UUUGAAUAAGUGAAGAAACGAAAAGGAUUUUGUAAUUGUCCUAUGGCGAAACCUUGUAUUUGUCUUCCAGAAAUCCAAAUCGCUUUACAUGGAAUCACGAG
>2056|1|training
UAAAAAGACCGAAUGAUUUGGGCGUUAGAGUGGACAUGGACUGGUUUUAAACCAGCCAUUUUUAUAGCCAAUCUUUGGUGAUCUUGUAUGUUGUUAUGUUG
>813|1|training
UCAGUUAUUAUUGGAUACAUUAUAUUUGAUCAAUGUGUAAAGUUUCAGAAACUUAGGUAAUAGAUAGUGGAGAUGUGUUUCAUAGGAUCGUUUGGAUUGAU
>134|1|training
CAGCUUAAUUAGUUUAUGUUGUUUUAGCCUAAGGAUGGCUAAUCAACAAGACAAAGAAAAUGUCUGUUAGGAUAAUGUAAAAAAAAAAUCAAGCACCAAAA
>1118|1|training
CUUGCAUUUAUUUUUAUGUCGUCUUUGUUUGUUCCACUGUAUUGCUUGGGACUGAAUUCUUUUGGGAUUUAUUAUCUUUCGGAGAGGAUACUAUUGAGAGC
>1480|1|training
CUAAAAGCAGCUCAAGUAUAUGAAUACUGAGAAUGUUAUAUAUAGUUGGGACAAGCAAGAGCUCAUAGUUGUAAUUAGAUAUUUGUAUGUACUGAUUGGAU
>879|1|training
UUCCAUCUUUCGCUACCAUUGGCUUCUUCGUAUUGUAACACCCUGUGUAAACAUAUUCGUGUUUUGUAAGAAAUGACAAUGUCAAUGGCCAAACGAAAAAA
>251|1|training
GUGGUUUUGCUUACCGGGUGGUUCAUCAUUGGAACGUAUUGUUUCAAGAAACUGAUUCAGCUGUAGAUUUGAAUCAUAAUGUACAAAUGAUGUCUACAAAA
>1644|1|training
UAUAGUUUCUUUUGGUUCAAAUUCCAUGAGAGCUGGCAAGAUGAUACUGAACAGAUCCAUUCACUGUUAAUCAAAUUUUUGGUUGUUUUGCUUCCUUUGUU
>2|1|testing
UCCUCAUCUGCAGUAACUUUAUCUUAAGCAUCAAAAUAACAUUGCAUAAGACUUGUUCUUGCUCUUGUGUUUCUAUCAUAUUUAAGCUAUCUACUUUGUGA
>147|1|testing
UUUUGGAUUUUGGAAAGAGCGAGAUCUCUUUAAAGUUAGUAGUUUUAUGAACCUUUUGUUGGAUUUUGAUAAAUGUUUGGUAUUCCGAAUUCAGACUUAUA
>127|1|training
UUCUUUUUUUGGUCUUUCUCCCUGAAAAGUGCUGAAUAAUUGGUUCAUGAACCUUCAUGCUGGCAAAUUGCAGGGGAAAGAAGAGCCUUGGGUCUUGAGAU
>754|1|training
UACAUUAGUUUACAACCGCACUGUCUGCGGGAUAAAACGAUUGAAGUAAAACUAUUAUAUGGGAUUCAAAUUUCGUUUCUAUAAAACAAAACAUAAAAAAA
>431|1|training
UGCGGCACCAACUUUCCAACACAUUUUGUUUUGGUUGUACCACUACGGGAACAUGUAUCAAAAUUGCUAUGAAAUGAAGUCUUUAUUCGACAUGUAUAAAA
>1227|1|training
AUUGGUUCUUCUAUAGUCUUCUAUCUGAGUCUUGGCUUUUAGGAUGUGAAACAUUAGCCAUAGCAGAUUUGUUGUUGUACUAAGAUUUGAAUUCAUUUGUC
>683|1|training
GAGAGAUCUUUUGAUGUUGUUUGUUUGUUUUUGGUUAUCACUUUACUCAAACUUUGUGUUUCUGUUACAAUCAAUUAUUUUGUUUCCUGCAAUCUCUUUUU
>202|1|training
CAGUUUGAUCCCAAAUCUUUUAUUUGCUUCUCUUGUGUUUCUCUCAGUAGACCUUUAAUCUUUUGUUGUCCAAGUUUUGUUUUGAAUGUAAGCUCAACAGU
>259|1|training
AUGGGACCAGUACCAAGAAGCAGGUUAUAGGAAGUGAUAAAGCUUUAAGAACAACAUUUUGAAAAUAAUGUGUUGUAUGUUUUUGCGGAACUUUGCCUUGU
>1010|1|training
AUUGGGAGUCAAUGUAAUUGAGCUUGUUUUUCCAAAAGAUGUCCAUGAAAACUGUAAGUUUUAACACUAAAGAGUCCUUUAACAUGUGGAUUUUGAAAUAA
>35|1|training
CUCUUCUAUAUAUGCUUUGCUUUGAGCCUCUAAUGUAAUGGGAAGUGAAAACACUUUGUUCGUCACUUCUUUCUUCAGAGCAUAAAAUAUUAUGAUAAUCA
>693|1|training
UUCAGCUCACUUUACAUCUUAAUUGAUAUUGUAUCUCGUGUUUCGAAGAGACCAGCGUCGAUACAUUUUUAGAUUCAGAUUUGUAAUUUGUCGUUGAUUGU
>35|1|testing
AGGAUCUUGAUCCAAUAAUAAGAAUAUGUAAUGUUUCCAAAAGCUUAUGAACCUAAUCUAUGUUUUAUGAAUAUAUAUGACUAUCGGCUUUAGUCUUCAGU
>1710|1|training
CAUUGCUUCUCUGCUCUCCUCUAUUUAAAGCCAGGAAAAGUCCCAUUUAGACAUAAUAACAGGAAUCCAAAUAGGCUAUUUUCUCUUUCUUUCUUAUUUCA
>544|1|training
AUAUUUGUAGUCUAAGUUGAUAGUUUUUUUUGUUGUUGUGGUUCUUAAAAACCAGCAUGUGGAUUAGUUAGAAGGGAUUUAUGUAGUUUUUGAUUAAGAAC
>1747|1|training
UCUCAAAACAAAAAGAAAAGAGAAAGAUAGAAGAUUUUAGGGUUCUUAAAACCAUUAGUUUUGGUUACUAGUCAGGCUAAAAGGAUCAUCAAGUGUGUGGC
>775|1|training
GUUCCAACCCUCACCUGGCUGUUUUAGAGAAGAUUCUUGUAAAGUUAAAAACCAUUAACUUUGUUGUAAAUACAAUUCUUUCUUUGUAUACAAAGAAAUAA
>392|1|testing
GCACAAUCAUAAUUCUUUUUCUCUUCAAUAUGGAAUGUUUUGUGCAUAGAACCCACCCACCUGAGCAUAACAAGCAGUAAAUUAUUACUUUUUAGCAUUUA
>148|1|training
AAAUGUGUAUAAUUGUUUUUCUAUAUAAGGCUGGGUUUCAAGUUUGAAGAACAAUGCCACAAAAAAAGAGAGGGGUCUUGUCUUUUUUUUUUUCUUGUUUU
>291|1|testing
GGAGGGGGUAUAUUUGCAGCCCUGAGGAGAAGCACCACACAUCAUUGAAAACUGUAAAGCAGCAAAUUAAUUUGCAGAUGAAUGAUAAUGAGCCUCUGUAU
>597|1|training
CUAACUAGAGUGGGGGGAUUGUAGAUUUGGCUUGAUUUGGUUAGGGUGAGACAACAAAUGAUAAUCUCUUUGGGUCUUGCAAUCAAAAAAGAAAUAAGAAA
>211|1|testing
CUGGAGUUUUCCAUAUCUAGAAGAAAUUUUUAGGGUUCGUACUGGUGAGAACUAUAGAGCUUACAAAGCCAGGAUUGGUACUUUAUUAGUCAUAUGAGAUA
>71|1|training
UUAGCGACAAAAGGAUAUAUCACGCAACUCUCAAUGGUAAUCUUAGUCAAACCCGUGAUUUCCAUCAGAAAGAAGAAUGAAAUUUUCUGGCCUGACAAUGU
>723|1|training
GCUCCGGCGAUUGGAGACACAGCUCAGUUCCCUUCGUUGGGCUAGUAAAGACCCCUGGUCCUUCAGCCUCGCUAUCUCUGUCUUUCGUUUCUCUUUGGUUG
>1053|1|training
UUUGUUUCUUAGUAGAAAAUAAUUUGGCUCCUUUGUAGAAGAAGAAAAAAACUAAACGGCUUUAACAUAUGGACUACGCCGUUUGUAUCUUGUUGUUACAA
>863|1|training
CUUGCCAAACAUUCGAUGUCUAUGCAAAGCCUUUCACUCUCUAGUAAAGGACAAGUCACUUUUUAUGUAUAGCGAGUGUGAUUUGAGAAUCCGUCCAUAUA
>370|1|training
AACUUAAGGAUCAAGUUCAAUAUCAAGUUUCCAGCGAGAUUAACUGCGGAACAGAAAGCUGGGUUUAAGAAGCUUAUUGGGUGAUGAUUAAAGCAUCUCUG
>528|1|training
AUAAUAAAUCUUUUAUAAUGUAUUUGGUGUUUAAUUGGUAGUAUGAAUGAACAGGUUCAAUGUAAGUAAUCUGUGUUUGGAGAUCUCUUUGACUUGUGUGA
>687|1|training
GCUGUUGUCUGUGCUGCUGCUUCCGUGGCUGUUGCCUAUACUUGCUACAAACAGUUGUAACGAAGAAAUUUGUAGCCCUAAGAUGAUUGUGUAUUGUGUUC
>1653|1|training
ACAUCAAAGUUCUUGUGGCGUCCGCGUUACUAGUUACUUAUAUGCAAAGAACUUAUCAAAGCUUUGUAACAUUCUAUUCUAAUAAUGAUUUGGUUUGGUGC
>555|1|training
CACCAAAAUGCCUCAAGUGUCUUACAUUUGUUAUACACACACAUGACAAGACUACGCUUCUGUUCCUUUCUUUUCACUGGGGCCUUUAUUUAUCAUAGUGU
>152|1|training
UGUGUGGUGGGAAGGAAAGGUUUAUGAAGAAGAGGAAUGUACAGAAUGAGACAUAUCCGAUUGGUGUUUUUAAUCCAGUGAUGUUUACGUGUGAAGCACUC
>1196|1|training
AAAUGGUCUGAUUGGUCGUUUGAGAAUCCUUGUUUAUCGUCUCAGUUUGGACAAAUGAUUGUUGCCAGUGGUUGCGUUUUGGUUUGUUGGGUUUGAUUAAA
>108|1|training
UCAUUCACUCACGACACUAACCAUGACCAAAUUCUCCGAGCCAAUCAGAGACUCCCACGUGGCAGUUCUCGCGUUUUUCCCCGUUGGCGCUCAUGCCGGUC
>2065|1|training
UCAAGUUUAGUCUCUAAAUUAUUUGCAGAAUCCACAAUGUGUAUAAGAAAACUCAAAUCUUGUUGCAAUAUGAAACAGCACAUUGGGUCCCCAACAUGAAA
>1934|1|training
CUUAGAGUUGUUGUCGUUGAUGAAAUUUGUUCUAAGGGGAGUUCUGUAAAACUAUACUGUUCCUGAAAAGAAUAUAAUGUAAACACAUAGAUUCAGUCAAA
>963|1|training
ACCUUUCUUGUACCACAUUUUCAUUCACUGUGUCGAUGUUUCACUUAUAAACUCCAAUUUAGUUGUCAUUGGAGGUGUUUGUGGCAAAUGUUGGCCCGUUG
>274|1|training
GGCCUCCUUCUCCGAUCUACUUUUAACUUUAUGGUGAUAUCUUUGUGUGGACAGAGCAAUCUGGUCCACAGGAGAGAAAAGCAAAUAUGCAUACAUACACG
>493|1|training
CUGCUCGAAUGCGGUUUCGAUGUUACAUUGUUGGGUCAAAUCAAAGUAGAACUACUGUUCCUCUGGUUGUAGAAUCCUCACCUUUUCCCGUUACAGAUAUU
>1166|1|training
GUAGCAGUAGUAAAUGAUGGGAGCCUCUCUGUAGCUUUAGGCAUUUUAAGACUUCUGUAACAUUUGUCCCCAAAAAAGAAAAGACUUUUGUAAAACAUAAC
>194|1|training
UCUCUGUUUUUUGUUUGGUGUUUUGUUUAGAAGAGUGGUGGCACCAAAGAACCCCGUUUAUACUUUUUUAUGAGGUCUUUGUGUUCUUAUGAAGCCUUUUU
>1797|1|training
UUCAUCUGAUUGUAGCCAUUGGUGUCUUCCGGGUCUUCCCGACACUUGGAACCAAUUGUUUUAUGCUGCUUUGUUGUACUGAAGAUUUGAUUAACCAAGAU
>1646|1|training
UUGAGGACUGAGGCUGUUUUUUUUUUCUCAAUAAAAGAAGUUUUUGUUGGACCAAUACGCGAUAUUGCUAAUUGAUAAUCAUAACGGCCAACAAAGUGCAA
>1001|1|training
GCAUUUGUGUAAAAUUAGCCUCACCAUUGUGUAGUAGUUCAUGACUCAAGACUGGCCCAGUGGCUUCAGGUUCUAUGAUGUGAUUAUCUCUUCCAUGUCCU
>1589|1|training
GAUGUGUACCUAAUAAGUUCCUGGUGAAUUUCUGUGUUUAGUGUUAUUAGACAAUCCAUGAAAGCUUGAUACUUCAGAUUAUGAACGUUAUUUUUCAUGAA
>1427|1|training
GUUGUCGAAAAGAAAGAAAGAUCUACUAUUAUUAAGAAGAAUAAAAUGAGACUUUGUGUUUUUCUUUGCUGUGAUAAUCUCUCUGAAUAAUAGAGAGAAUU
>89|1|training
AGACAAGGCGAACAACUAUCUGACUCCGGCUUUAUCUGUACUUGAGAAGAACACAUGAGAAGAAGAAUCAUUGAUUCCAUUUUGUAUAUUGUACACAUCUC
>1931|1|training
AAAGGCGUCAAGUAUGUGUUCCGUUCUGAUGUUGUUUUUGCAUGAAGAAGACAUUCAUCUUCUCUGUAUUUUGUGUUUCUCACAUUAACUACUUUCAUACA
>1445|1|training
GAAGAAUCUGCAAACGAGUGGAAGAUAUCUUAGAGAUGUAUGGUAACGAAACUAUUGAAGCCACACACUCACUGUGUACUUAUAUUUAUAUAUAUACGGCA
>293|1|testing
GCCAUGUCUAUGAUUUUGAAAAAGAAAAAGAUUGCAAUAAGAGCCAGGAAACACUUGUGUACUUGUUUUGAAAUAAAGAUAAUUUCAGAAUGUUACAAAUG
>1526|1|training
AAGUUGUAUCCUUGACCCUAAACGGGUCCAGUUUCUGAUUUUUAGAAGAAACUUUUAUUUUAUAUAGUGGAGAAUAUUCCAUCUUGUUAAAAGAUGGUGCG
>502|1|training
UUCUCCUUCUUCUUCUUCCAUAAGAGAUGACCUGCACAACACAACAUGAAACUGCACCAUAAGUCAAAUGUAAUUAGAUAUCUUUGUUAAAAGGGUUUUUU
>185|1|testing
CAGUUUUAAAAUCAACAGCCUUGUUUAUAGCUCUGUGGCAGUGUAUACAAACUCUACAAUGACAUGAAUGAUAAUUUCAGAAACGAAGUGUGUAAGUUGUG
>1568|1|training
CAUUUCCUUUUUCAAUAAUAUUAGUCAUUAUGAUCCUUGUCUUGAAUGAAACUCAUUGGUGCUGAUACUUUUGAUAAAGAAAGCCUACGAAGAGUUUUUGU
>1178|1|training
AUCCAAGAUUGGCAAAACCAAUGGUGAUUUACUUUUGCCUUCUUUGAAAGACAACAAUAUUGCUAUUUUUAACUCCCAAUUAUUUUAGAUUGUCACUUUGU
>884|1|training
UGCUUGUCUCUUCUCUUCUGUUAUGUUCCUGGAAAUCUCUGGGUCAGAAAACUUUGUUAUCAUGUAAUGACCGAUAUUGAGCGACUCAGUAUUUUCUCCGG
>1337|1|training
GUAUUGUAGUUUGUAUGCCAAGUUAAAAUACAACAGGAAGAUAGAUUUAAACAAAGUAUGAUAACUUGUCUGACUGUUUCCCACACGACACUUUUGACUGG
>785|1|training
GAAGACUCUUGAUGUUUGCUUGGCGUAAUGAGCCAUUGAGCCAUCAAUAAACACUCUUUGAUGACGGUCACAAUUUACUGAAAUGGUUAGUUGUAUCGUGU
>1440|1|training
UUCGCGUGGCUAUUGUUGAGUGUCCUUGCAAGUCAUAACAAAAAGCUUAAACCCAAGUGUUUUUUGUCAUGACUAAUAUGACCAUUAUGUUUUCUUGCUGU
>95|1|training
UUCCUGACAUCCACAACUGAUGAUAUCACCAUCAGAUUGUAGAAUUUCAAACAAUUUCGUUGAAGGGCCGGUUCUGAUUCAAGCAGCUCUUAGCAUUAUGU
>1807|1|training
CUUUAGUUAUUAGUUUUGAGCUUAACACUACUUUUUUUUCUUUCUUUUGGACUCGAGGUUACAAGAAGUGCUUCGAGUUUGUUUGUUUUUCUUUUAUUGUU
>1785|1|training
CAAGCCAAGGAACCAACGAAUUAUUUGAUUUGUAAAAUCAUUCAUUUUAAACCAUAAGAGUGUCUCUAUUUUUACUCUACACUACCAAAAAGAGAGUGUUU
>507|1|training
CAACAAUGAAGCCUUAAGUCGCAUUGUUCAAAGUGUACAUACAUGAAUGAACCUUCUUGUUCUUCCCCAACUCCCUCUGUAAUGUUUUAUCUCUGUUUUAG
>1542|1|training
AGAAGGAGAAGCUAAUGGGAUCUCUGAAACCUCAGAUCCUAACUAAAAAAACUUUGAUGCUUUUGAUCGUUUUAAGAAAUGUACAAGCUUUGAAGAAUAGA
>1183|1|training
AAGGACCAUUUCAUUGUCUGCAUUGCAACUCAAAGCUCUUCUUCUUUUGAACCUAUGUAUCUGUUUUCGCUAGUUUUGAUGGGUUACAACUUGCUAUGAGA
>1234|1|training
CACCUCCACCAUCACCACCGCCCUACUUUCCCUUUUCAACUACUCGGAAAACACGACCCCGACGACAACCAUCAACAACAACCUUCCCCUUCCUCCUCCUC
>395|1|testing
UAGAUAUAUCGUCAAAAGCUAUGCUCUUCUUCGGAUUAUUUGCUGAAGAAACUGUAAAUAAAGCUUCUUUCAAGCUAUGGCCGGACGAAAGAGUCCUCCAU
>345|1|training
UUCCACCUUCUCUAAAUCACUCCAGUGCCGACAUUACUUGUAUAAAAGAGACCACAUGUUUUAAGUCACCACAAGUUUGUACUUUGGUUUGAAUGCUUGUA
>1326|1|training
AUUCUGAUUGAUCACUUUGCUUCUACUCUGCUAUAUUUAUAUCUCGAAAAACUUGUUUCUCCCUAUAUCGGAUCACAAAAACGUGCGUAGAGAUUCUCUGU
>1928|1|training
AACCAUCUAUGGGAGGGUUUUUUCUAGUCUUUUGGCUUUUAGGCGUAAAGACUGCAGAUGAUUGUUAUGGUGAUAUUUAACAUUUUCUUUUCAUAAUUGGC
>359|1|training
CUCUCUUGCAUCAUUGUUUUUUACUCUUUGUCUUGAUCAAGAAUCUUGAAACUCAGGAUUGUUAAUGUAUAUUACUCUUUCUUUAUCUUAUUGACAUUAAU
>1343|1|training
UUUCAGCUACUUUUGUUUGUUUUGUUGAAGGAAAAUGAGAAUCUGUAUAGACACUGAUCGUACAUUUGUUUAAUUACUGGGAAAACUUAUGUAAUUGAAAC
>1941|1|training
CCUUCAAAGUCUGAUUCUUUGAUAAUACUACUACUAUUCACGAAACAAAGACACUACGACAUUUGAUUGUUUGUUAUUAUUGUCGUUGUCUGGUCUGGUUU
>527|1|training
CAUGUCAUGUAAUAUCGAAGCUCGUUUGAUUGACGAUGACGCCUUCUCGAACACAUCUCGCCUGUGUACUGUGAUAACAGUUUAAUUUGGGUUUCUCCAUG
>247|1|training
CUCUACAAUUAGUGAUAACUUCUUUAUCCUUUUUUUUUUUAAGUUUUAAAACUCGAAUUCUCUACUUUUGGAUUACUGGGGAAAGUGAUACUGAUUCUUUC
>150|1|testing
CUAAUCUUUGUACAGUUUGAUCCAUGUGGAGAUCAACUCUUUGGUCUAAAACUACACCAAUGUUUUUUUUUGGUAUCUCCUGUUGUUUUAAGUGAUUAUGA
>515|1|training
UUAGAUCUCAUUAUGCAAUUAUAGGGUCCUCCUUCUUUGUCAGUUUUGGGACCAUUUUGUCUGUCUGUACUUCUCUGUUUGGCUACUCUGCUGCGAUUCUC
>1193|1|training
GAAUUAAUGUUUGUUCAGACAAAAACCACGUAAAGAGGAAGAUACUCAAAACUCUGAUUGCUUGUGUUUUGUAUUUUGUUCUUCACUUCUUCUGUUUUGUC
>2013|1|training
AAACGUAUUAUUUGAUUUACUUGUUCGUCUGACUAAAAGUCUUUGUUCGAACAAGUGAAGGUUUAUUUAUUCCUUUUUGGCUUUCCCUCCCCAACCAAAAU
>450|1|training
UUUUUUAAAGAAGCCCAUUUUGUGGUGUUUUUUGGUUAGUACUAUUUUGAACAAUGGUUGGUUCUAUACCAGUUUAGCUACGAUGACGGAUAAAAUUAAAA
>124|1|training
AAAUUGCCUCAUUGGUCCUCCCUUAUGCAAAGGCUUGAAGUUCCACAUAAACACCUAUCAGUAAUCCUAUUGUUUGCAAUUAAUUGUAUUGAAUAAAGUUA
>737|1|training
UCUAUUGAACGAUCUCAGCAUUAAUUCAGAAAGAUCUCUACCUAGCUGGAACAAGCAGAGCAGCUUGAGAUGAGUGGAUAUUGAACCCUGUAUAUAUACAU
>1170|1|training
AGAAAGAAAGAGAGGAUCACAACAAAUUUGUAAAUAAUUUAUAAAAAAAGACAUGGAGAUUGAACAUGACUUACAUCUUGUUCCAUUUUUCUUUUUGACAU
>2073|1|training
GAUAUAUACACACAUAUACGUUGUUGUCUCUUAAAAUAUAUAUGCAAGAAACUCUUUUGCUGUUCAUGAGCUCUUGGAUUCAAUGUGUAAGUUAUGUAUAC
>34|1|training
UAACUGAUCUUUGAUUUCAAUAUAUAACUUGUUAUUUUGGAUCUGUUAAAACAGUUUGCUUUGGAUUAUCAGUAUUUAUGUUGUUGUGAGUCUCUUAAACU
>196|1|training
CAACGACCAAGAUGGUGUUGCUGAUGCCAUCUACCGCUACGCAUUCUGAGACUCCACCACCAUAUUUAAGUACAAGAUACACCAAAUUAAAUUUUUGAGGU
>1322|1|training
UUUUAGGUACUAGCAAAGGCUCUUCUACUUUUUCGCAUUGUUUAAUCUGAACUCCUUACACAAUUGUUGACAUGAUUACUUCUCAUAAAGUUUCGCAUAUG
>340|1|training
GUGACUAAGAGUCUUAAGCACUAAAAUUUAUACAUUUGGCCAUGGCCCAAACAAUAUAAUGUCUACCAAGUAUAGUUGUUAAUAUGAAAAUUCACCAAAAU
>897|1|training
AGUACAUAUUAAGGAUGCUUUUUUGUAACCACUUAAGAAUCAGUUGAUGGACAGUACAACACUGAAGAUGGAUUCAUCAGAAAACAUUCGAAAUUGAUAUU
>1643|1|training
CUUUUAUGAUAUUCUCAAUACAAACUGAAUUCAUAAGGAUCUUCCACAGAACUGAAAAGGCAAGGAUUGUCUCUGGCUGCGGAAUAUUAUUUAUGUUUACA
>1025|1|training
UUUUCUACUUUUGACACUCUCUAGUCGUAUCUCUUAUAUCCUCCAAGCAGACAAGUUUUUUCUCAUGUUGUUUCUUAACCUAUGUCAAGUUUUCUGGAGGU
>21|1|training
AUUGACACAAGGGGUGUUGAAUUUUUACUAAAUAUGCAUUUUACUCAAAAACCUUAGUAGAGAAAAGUUACAUUUUUUUUUUUCGUUUUGAUUUGAGCUCG
>1690|1|training
GCUGUUGAUGGCUGUUUAUGAAACUGUAGAUGAUCGAUGCUGUUUAUGAAACCGUAGAUGAUCGAUGCUGGUCACAGCUAUCUGCUUUAACUAGUAUCAUC
>208|1|testing
UUGAGUCCUUACUUUUUCUACUGCAUACAAAAAUUUUGGUCACCAAUCAGACUAGAGCUUGAGUCUCAUUGCUGUUAUACUCUCAUUUUAUUUCAAGCAAA
>1311|1|training
UUGUAAGAUAUGUAUACUUCAAUACCCUGACUUAACUCGUGUCUAUACAAACUUGUCGGAUGAUUGGUUGAAUGGAAAAGAGGAUGUCUUGUACUCUUAAU
>1398|1|training
UUUUAAAAGUUUCAUAUUUAAGCUGUAAAAUCAGUAGCUGUAGCACAGGAACAGGUGUGAUUUUGUGGCAGGUUUCUUGUUAUUGAUUUAAACACACUUUC
>1417|1|training
ACCGAACCUUAUGGUAUAACCGGAUAUCCACUCGAAGUUGUCUAGUAAAGACCAGGCGAAGUAUCCUCUUACAUCUGCUCCUUUCCUAUUUGCACAAGUAG
>1133|1|training
ACAGCUACCAGAGUUUUGUCUGAAAAGCUGCAGGUUUCAUAGAGAAGAGAACACACAUUUGAUUUGAUGGUGUUGCACUGUUGCGAAUUAGUAUCUAUUGC
>1916|1|training
GGAAAAGAACGUACAAUUUGAAGCUGUGUGUCUAUGUACUUGAGAGAAAAACUCAGUGACUUAAUGCUCUUUGAUGGAGUUUGUAAACGUUUUGGUUGUUU
>1691|1|training
UAGAUACUCUGACUCCACAAGACUCUCCACAAAGGGUUUAGAGAGUUGAAACUAUACGUUCUUGAUUCAUUGGGUUUUAUCAUUUAUGUUGUAACACCAAA
>1095|1|training
ACCUGAAAUAGCUCGGCUCGUUCGAUGGAUGAACAUGAUCACGUAUGAGAACCUCUUGAUGUUGUCCCAUUUGGUUACAAUCCAGUCUCUGAAAUUGUUUG
>627|1|training
GCAGCUUUGGGCUAUAAGAUCAAGUUAUCUCAGGCGGUCAAUGGAAUAAGACAAGUGUUCACACGUUACAACCACCAAAAUGCUAUAGUCUCUCUGUUGUU
>215|1|training
AGAGUAUGUGCAACUUGGCUGAUUUCAGUCCAAUAGUUAAAUCUUGGUGAACUUGUCUUCUUCUGAUUAUCGACCACCCUCUUUUUUAUAAGUAACUUUUC
>1539|1|training
GUCAGCAUCAAGCAAGCCUGGUCCUCGUGGCUUCGGCUCUGGUAACUAAAACUAUUUCAGCCCAAUUUGGUUAAUUUCUAAACGGAUUAUUUUUUUGUAUA
>350|1|testing
GACCAAAUGACCCUUUCUCGUGACUGAUUCUGAAAAUAGUCUUUAAGAGGACAUAUUGAGAGAGACGCAGAUUGGCUUUGGUCAGUAUUAUUCAUCAUUUU
>1587|1|training
AAAAGCAACCCUCAGAUAUACAAUUAUCUUGCUUAGAAUCUCUUUGGUAAACACACCUUUUGAAUAUUUUCCUUUUUGUAUAUUUAUUGACAAACAAACGA
>948|1|training
CGACUGUGAAUUACUAGCCGUACUAUCUGUAGUUUACUGUUUACACUAGGACUAAUGUAAUCGCAUGUCUUUGUUAUCAAUUCGUCUAAUGUAACACUACC
>715|1|training
UUCUAAGUUAUUUUUUUGGUGCAGUUCGUUAGGUGUUUAGUUAUCUUUAAACUAUGUAUGUGUUGUAACCUUUAAAUUAUUAAGGAGCAGUACUAUUUGGG
>1718|1|training
UGAGACCUAAGAAGACUAGGGCGACCCGGUUAUGCUAACCGCAUUUUAGAACAUACUCUUUUGAGGAAUAUAUCGUUAAGGAAGGCUUUCAAAGUUUUCUG
>722|1|training
GAAGAAAUUUUGAAGAAGCUAUGAGGCAAUUAGUCCUCCCUUAAAAACGAACACGUUUUUUUUUAUGUUUGCCUUAUAGCUUUACGGGUCACAUUUGAAAG
>822|1|training
UAGGCUGGCCAGUUAGUGCUAUGGCUUUCUGACAGUGCUUGUUUUGUAAGACAAUCUCCAAUGUAUAGCUCUAUAUCUUACUCUAAAAUAGAGUUGCUUUC
>2096|1|training
ACCCGACCGACAUGAAGAUGAAGGAUCACAAGGCAGAGUAAUGGUUUAGAACUUAGCUUAAAGAAUUCAUAUGUCUGCUGAUAAAUUAAAUAUUGUACAAA
>1993|1|training
UAUGAUGAAACUGUGAAACACACACAGGUACUUUUUCUCAUAUAGGAUAAACAUUAGAUCUCUCUGUAAUUAUUACUCUCUUUUAUUGGGAAAGGUCAUGA
>541|1|training
UAUAACUCUUAUGUGCUAUGUUUCUGCUCUUGCCUACUGAUAAGAGUGAAACUACUUUAUAAAGAUUAUUAAAUGCAAUGCUAUAUCCAUACAUGAGAUCU
>549|1|training
UGGUGUGUGUGUGUGUAACGAUGCUUUUAUAGUCUUUUGGUUGAGAUGAAACAUCAUCGGAUUUAGGUUAGAGAGAUUUUAACACUUCGACAAUUACACAA
>700|1|training
CUAAUCCUUUGGUUAAGGCGGAUAAAGUUCAGAGGAUUUGAAGAAAACAAACUUUGUUAUUUUUAAGUAUUUUCGUUGUCUUCUGCAUUUGAUCAGUUUCU
>32|1|testing
UCUUUGCCGGAAUCUUUGUCUGUUUUAACUUUUCUCCUUCCAAUUAUAGAACCUCCAAAAAGAAACAGAAUAAUGUGUUGGUUUCUAUCUGAAUGUUCACU
>343|1|testing
AACCUUAAAAAAAACACAGCCUUUGUUGUUUUGGCCAAAUUGUUAAAAAAACUUGUCUCGUUUUGAAUAAUGAAUGCGUAACGGCCAUAAUAUAUGCCGGG
>1923|1|training
UUCUCAACACUUAAUUGUUAGAAAGUCUCUUUAUUCUCUGUACGAUUCAAACUCUAUUUGCAAUGAGAGAUAUAUGUAACUUGCAUUCUAUAAAUUGUUAA
>1406|1|training
AUGCAUAACACCAAUGGCCGUUCGUACUGGGUUGGCCUUUAGGAUUAGAGACUUUUGACUGAUGACGAAAAAGUUAUGUAAUCUUAUUGUGCUGUAUUUUU
>328|1|testing
AACGCAACUUGUUAUAACUCGGUUUACAUCUCUUUUUGUCGCGUUCGAGAACCAGAGCGUUUUGAAAGGUGUUUGGUUGAGAAAAGUGCUGUUCUUGAGAA
>1295|1|training
AGAAGAGGAUGGUAAUGAUUUUGGAUUGUAUUGAUGAUAUGUAUUGUGAAACACAAGAGUUUUAAUUUCUUUUGUUUUGCCGGAUUAGUUGAUUUUAUUUG
>1402|1|training
UUUCUUUGAUCUGUUUUGGUUUCUCUUGACUUUUUGUAUAAGUUUGUAAGACAAAGCAAGAGUUCUCUGUAUGUUUCAAGUUAUUACACUUUUGGAAGAAA
>161|1|testing
CAAGACUGUGUUUUAAACUGUUUGAGUAUAUCUGUUUUAAAUCAUUUGAGACUAUUGUGAUUUUGCCUUGUUCUGAUCCCAUUCUUUUAGUGUCGUGCAUA
>214|1|training
AAAAGUUGGCUAGUUUUGGUUUUGUAACAUGCAUUGCUAUGAUAUUUUGAACCGGGAUCAGAGAGAUUCAUGAGAAUCUCAAGUUUCUCUUGGUUGCUGAU
>273|1|testing
GUUGUGCACAAGUGUUGACUUCUUUCCUUUAUUAUUUUGUAUUGUUUUGGACAAUUUAUUUCAGCAUUUUUACACAGAAGAUUAGACAUUACUAGAGAAAU
>1713|1|training
UGUUCAAGUUUUUGCCCUUUUUUUGGUACUGUAUUUUACAAUUUGUGGAAACAGAGAUUUACUGUUCAGUGUUCACUAAACCUAUUAUGGUUGUGCUUUGG
>262|1|training
GUGUGGUCACAGCAACCAGUUGAGGCCUAAGAAGAAGAUCAAGUAGAGAGACUCUUAUCAAGAAUCCCAUCUCUUGCUUGCUUUUUUUUGUUGUCUUCCCU
>158|1|testing
UACUUAGUCAAUGAUGUCGUUGGGUCUUUGUUUCUUUAGCUGCAAGCAAAACAUUGUUGUGGAAGUCGUUGAAUCUUGACGAAAAUUUGGUCGUUAAGCCU
>989|1|training
UCUACCAAGAGAAAAGACAAACACUUUGCUCCGUCGGAUGUUAAUCAUAGACAAUUGGAAGAUAGAAAAAAGCAACCUCAUACAUUGUAUAAUCCCAUUGU
>88|1|testing
CGAUGUUGAUAUUAGUUAUUAUCUCCAAAAGAUGAGUUCUUUUGUCUUGAACUCUCUUUCUUUUUGUUGGUGUGUAAAUGCAGUAGUUGCAGAUAGUAGUC
>1942|1|training
UUGUCUUAAUAACAACAAUGGCUACUAUAAUGCCAAAAAUGAUUGCUGAGACCACAAAGCCUUCUUCCUAUCUUUUUUGUUUGUUUCUUUUAAUAGACUUC
>1977|1|training
GCUGAGUAAUUUGGUUACACAUGCAAAAUUUUGUUUUUUGUUACUUGUAAACUUUUUUUUGUCUUAAUUAACUCAAAAGUGAGACUCUUAUCAAAAACUAU
>1454|1|training
AGGAAUCAAAAAUCUGUUGUUUGUAGUCUGAAAAUGACAAAAGUUGAAGAACUAGUAACAAGUAUUUGUAUUCUUGUUUGCAUUUUGAUCUGUAAAUAUAC
>355|1|training
GAAAUGGUUUUCAUUCAUGUCUUACUUGGAAUUGAGAGCCUGACAUUAGAACACAUCCCUUAUUGUGAUGCGUCGUCAUAGCUUCAGCUUCUUUCGAAAUA
>111|1|training
AAGAAGAGCUUGCUAAGCAUAUGGCUGAGGAAGACGAUGAUGAUUUUUAGACAAAGGUCAUCUAUUUCUUAUAAGAGUUGACUCUCCAUCUGUCUCACUUU
>356|1|testing
UAUUGAUACAGAAGGAACAAGAGUUUGGUGAACACCAAUCUAAAUUAGAAACUUUCCAGUUCCAUUGCGCAUGUUGCUUCAAAUGUUGAGCACAAUGUAAA
>1475|1|training
AGUCUAAUUCUUGUCCUUUUUUGCUGCUUUUCUCAACCGUGGAUACGAAAACUCGAUUCCUAUUAUUUUUCGUUUAUCUGUUUCCAUUUUAUCGUGAUUUG
>268|1|training
AUGGGUUAUAAAGUUGUUUUGUCCAGAAGUGCGACUGGAGGCACGCUUGAACAAGAGUUUUACAGUAGAUUUGUAUCACUUUUUCUUCAUAAGGUACUAUA
>643|1|training
GAAUCCUUGCCGAUAUGGAAUGAGGCUAGAGAGAUUGGAAAGAGUGGUGAACAGAGAGGUGUGUGUAAUUUAAUUAAAAUAAAGUGUAUGUGUGUGUGUUG
>155|1|training
AUUAGAAAUGCAGAGAGCAGCCGUACGCCGCGCAGCCAGUGAUCUCGAAAACAUUUGCUUGUUCAAUCUUCUGAUUUUUCAUUUCUUUACGGAUUCAAAUU
>648|1|training
CUUGGAAUAUGGAAUUGGCCGUUCAACUCUCAGAAAAGAUUUUUCAUCAAACAUGAAUAGUCGAAAGCAAAAACUUUGUCCUUGUAACAUUAUGGUUUAAU
>1430|1|training
CUUGUUACAAAACUGCUUCGUUUUGAUCGUGUAUGUCAAAUAAAUGUGAAACAUUGUGUGCAAAUGCUGAUGAUCAUAUUUUAAGAUGUUGAGCUACGUGU
>353|1|testing
UCAUACGAUUACGCUUUGAGUUAGCUUUUUAUGUUUGACAUCUACCAGAAACUUGCUUGCUUUAUAUCAAUAAAACAUGUAAACUAACACUAAAACAGCAA
>1655|1|training
GAAAACAUUCUCUACCUACUUUGUAAAACCGUUGACUAGUUUUGAUAGAGACCAAGUCACAAAAGCAUUUGUAUGACAACACUGAGCCUUUGAUGUCCAAA
>1190|1|training
UAUCUAAAUAUAUAUGUAUACCAUAACUUAUAUAAUGGUCAUAUUGCAAAACACUUGAAGUCAUCUUCUUGAGUUUGCCAUUUGUUGUAACUUGCAACUCU
>209|1|testing
CCAAUCAAUGGCCGAAGAUACACAAAAAUAUUCCCCAAUCCUUCGCACAAACAAAUCAUUUGCUAUUUGUGUUGCGUUAUGAAUGCCUUGUGAUUAUUCGU
>23|1|training
AUAUCGCAAUCUAGUCUAACUCUUUUGGCAUUUUAGGCUUCUUUUUUAGAACAUAAUUUUAGCUGUUUGAAGCUAUAACUUACGCUCCAAUUCUUUUUUUU
>1169|1|training
CAUAUAGUCACAGGCCAACAGGAUUUUGUUCUUCUUCUGGCCUAUAAAGGACAAAAUUCAUUGUUAGGAUUAUCUCUUUCAAUGUCAAAAUUUAGCAAUUC
>296|1|training
UGUAUCUGUUUUAACACUUAAAUUGCAUGCUCAUGUUUGUACAUGGAAGAACUUAUAAUAACAUAUCAUCAUAUCAUCAUCAUCUCCCACAUGCUGUGAUG
>1335|1|training
UGAAUUUGUCACGAGUACCACCUCUAUACGAGAGCCAGGGAUCUUUCGAGACCUUGUGCAGCUAAAGUGCCUCAUUCAUGGUCUCUCUGCGAAAAAUUAGA
>870|1|training
UCUCUCUAGUGUAAGUAGUUUUUGUCUGAUGAAGAAAGAAAAACGAAAAAACAAAAAUGAUAAUGAUACGAUCCUCUGACUCUGUAAAUGAUCAAAAUUCA
>1666|1|training
CUACAUGUUUUAAAAUCCUCUUCUCCCCCUGCAUACGGAUAAAUUUAUAGACCAAAAAUAUAAUGUUUUCCCUCAAAUAAGAUAUCGACCUUUGUGUUACC
>635|1|training
AGAGUUCCGGUCAAGUCAGGAGGUGGUUCGAAUCUUGAGACUUGAAUCAAACAAAUGUAAGUUUUGAUAUUUUUAAGUUUCCUUGUAUCUGUUUUUUGAUU
>1956|1|training
AAUAUUCUGUAAUGUUUUUAAGAUUAUGGUUAUGUCGAAGUCGGAUUUGAACUUCUGAUACAUGAUGUUAUUAUCUUCUGGCUAUGCUUUUGGUAACAUUU
>1781|1|training
CCUACCUCUUUUAGGGAACUAGUUGGGUUUGAAUGUAGUUUUGUUACCAAACCGUAACACAGCCACAAGAGCCCACAUGACUUGAGUAUGUAUCAUGAGUU
>1331|1|training
AACCUAUGGUAUGUUGUAAUGUUCAAGACUUAAGGAGUAUUUUAGAAUAAACUCUGUUCACAGAAACGUGUAAGAAUGAUUUUGCUUCGGCCCUGUAGUUU
>127|1|testing
ACCAACGCUUUAUACUGUUAUCUUCUUUCCAAUCUUAUCAGAAGAGAGAAACUGGUCAAAUUAUCUCAGCGAUUGCAAUUCUUUUAUCAGUUUCUUAGCUA
>1673|1|training
UGAUGAGAAACGACCCCAACGUUCAAGAAAACAAAUAAAGAAGUAUUUGGACUUUGCUAAGUCGAAUGACUUGAGUCAUCUUUUGGUUUAGUUUUUGUUAU
>1009|1|training
UGUAAGGUCAACUUUUGGCUUUUGUUGCAAGAAUAAUACUGUAACUGCAAACAGUUUCACAUAAAAAUGUAGCUUACAUAUAUUAUCACUGAUUCGCAGUC
>578|1|training
UUUCUUGAAUGUUAAAAUUUUUCUGAUCUUCUCUAUGUAAUUUUGUAAGGACCCUGGUCAUUUCAUUUCUGCUGAGAUUCCUUUUAUUAAUAUGUACCUUU
>2064|1|training
AUGAAAUCAUUUUCUCAAGCCAUUUUGGUCACAUUCUUUCCAUAGUCUAAACCGAGUUCCCGUUGCAUGAUUGAUUCUGAUUUUUUAUGUCUCGUUCAUAA
>145|1|testing
UGUUGGUUCGUUUUUUAACUAUCACCUUUCUUUAUCUAAGCAACUGAAAAACAAAAAGGAAGUGGAAUCUUGGGAAGGCAUGGGCAUUGUAGAAAAUGUAA
>219|1|testing
AAAUUUCUGUUGAAUUGAAAAAUCAGUAUGUAGAGGAGGCAACUCUUUGAACCCUUAUGUUAAGUUUUUGUUAAGAGAAUGCUACAACAUUCCAAAGUUUG
>19|1|testing
GUGUUUUGCGGUUUGAUAUUUGUUUGGAUUUGUGGUUCAGCAUAUAUGGGACAUGGUCUCUUAGGCUUUUGCGUUCCACCUUCAUAGAAGGGUUGUGAAAU
>112|1|training
UUGAGAGGGGGAAAAUCAAUUUAAUUGUAAAUGGUUGAGAUUGGGGAAAAACUAUGAAAAGAAAAGUGGAGAUAUAUUUAUGUAACAAAAGUGAAAAAGUA
>1062|1|training
UAAGAAGUCUACAUGAAUACUCUUUUCUUGUACUAAAAAGAUUGCAAUGAACCCCCACCGAUGAAUGUGAUGGCUUGUACUUUUCACUCUUGAUACAAUGC
>225|1|testing
AAUUAUGAAUUAUCUACUAUGUGAGCUAUUUGUUCCUGAGGAGGUUUAGAACUCUACCACUAGUUCGACAUGCUAUAGUUACCAAUAAAUGAGGUCUUAUU
>893|1|training
UAUCCAAACAUGAACCAGAAUUGUCCUUCUUUACCUCCUAAUUAUGAGAGACCUUCUAAGUGUUAGCAAAGUUAAUUAACAUGUAUGUCUAUCUCUCUCCC
>805|1|training
UGGUAGCUAUGUUAUAGAUACAUCCAUCCACAACUCAUAUGUAACUUAAGACACCUUUCACUUUUUAAGUUAUGUCGAAACUCGGGUCUAGAUUCUUAUUU
>1184|1|training
UCUCUCUCUCUCUCUCUUUCUUGUUUAUAAAUAAAAGAUUUGAAGUGAAAACUUUUCUCGAGUUUCAGAACGACUAUUGUUGUUGGUACGGAAUUGAUUUU
>1444|1|training
AUUUUGGAAUUGUAUGGAUUCGUGGCAAAUUUUAAGGAUUGAUCAGAGAAACACAUUGUGGAUACUAAUUGGGUUCAUUUUACACCACUUGAGAUUUCACA
>1631|1|training
GAGUUUAACGUUUGUCGGUAAGAAUAUCUAUUCCCACAUCCAAAUCCUAGACUUCGUAUAAUGCAAUGCCAAUAAAAUGGCAAGUUUAGAAUACAUAGAUG
>1023|1|training
GGAUGUAAAAUCCCCCACAAGUACCUUUCAUCAUCUUGAGGCUGAGAUGGACAAAUCUCAUUUGUAUCUCUACUGUUUCCAUUAUUGCUGCUUAUGUUUCA
>2033|1|training
UGCAAAUAUCAGAGAAAACACAUUCAAGUUUAGUGUUAGGAUUUUCGAAAACCCCCAGUAAUUAAUGUUUUAUCCCAAAAUGUCACCUUUUCCAGCUCCUC
>2038|1|training
AACUUGGAAACUCCGAACGGUAGAAUCUUAAGGUCUGAGAAACGAUAUGAACUUUGGAUUUUGAGAUGAAUGGCUGUAGUUUCUUUCAUCAACUCUAGUUG
>1102|1|training
AUGGAGUGAGGAGAGUAAUGUAAAUCUUUUUAACUCGGUAGUAACAAGAGACAAUGUCUAAGUAGUGAAUUCUCAAAUGUUUGUGUAAGUUUCUGCCUAUG
>404|1|testing
UUGGAAACUUCCAAAACGAAGAUUUAGUCAGUCUUAUGUCCGGCCGGUAGACUCGUUUUCCGGUUUGCUGUUGUUAUAUAGAAAUGAUUGUUUUUUGGUAU
>929|1|training
GCAAUUUUGCAAUGUAGGUUUCUUAUUACAAUCUCUUAGCUAGUGCGUAAACUCUAAAAAAAAGAAGUUGACAUGAGUUUUGUGCGAGUCUGUGGUAUUAU
>137|1|testing
CAAAGGAUCAAAAACGAGUUCACAUUUGAAUACAGUUAUCUUGAAGAUGAACUCGUCGUAUAGAAUAGAGAGAGAUGCAUGUUUGUAUAUACUCUCGAGCA
>677|1|training
UAACGGUUAUGGAGUUCAUAAAGAGUCAUUGUGAAGAAAAAAACGACAAGACUUGUAAUUGACCCUCCAAUAUUGCAUUGGACAUUUAUUUAUGUUUGGUU
>1627|1|training
UUAACCAAAGAUGCCUGAAUUUCUGUUUUUUAAAAGCCUUGUGACAAAGAACAGAGCAUUUACUAUGUUGAUACUUUGUGGUUACUGUACUCCGAUUACUG
>1189|1|training
UGUCACCCACCAGAGAGUUAGUAUCUCUGAAUACGAUCGAUCAGAUGGAAACAACAAAUUUGUUUGCGAUACUGAAGCUAUAUAUACCAUACAUUGCAUUA
>582|1|training
GUAGUCUCUUCACCUUCUUCAACUUCAUUAUCUCCUUCCUUCAAAUCCAAACCACCGUUUCACUCCCUUAGAUCUUUAUCACCGACGGUUGAUAAUCGCCG
>1711|1|training
UUUUAUCUUCCUCGCGCCAAUGUGGAAAUUAAGGUUAAAAAUAAAAUAAAACAGAAGCUCAUGCGAAAGAAUUGUAAAACUAAGAUAAAGCUAUAGUAGAU
>196|1|testing
CUAUUUUGAGUUGUUUUGGGGGAAUGUAUUUAUUGCUUUCCUCUCGUAGGACAAAAAAAAAAAAUGUAUUUUGACCUCGCAACUGAUGAUUAAAUACCUUU
>649|1|training
CGCAUUGUGGAAGGUACUUCAAUGUCGAUUUGUUACAUUAUUACUUCAAAACAAAAUCUGCAUAUGCCAUAAAAUCCCCUUGUAUCAUUUAUUCAUCUUGU
>1851|1|training
UUUGUUUUGUUCAGUGUCUGUAAUUGUAAUCAUUUGAUUGUACAGCCAAAACCAAAAAACGUAAUUCUUAAUUCUUUUGGGGUUAAUCCGGAGGGACUUGU
>1844|1|training
UAGAAGCCUGACAACGUGUAGCCUUCGGUUUCAGUACAAUCCAAAGGUAAACCUUAACCAGGAGCCAACCUAUGUGACUGUGUAAUGAAAUGAAAUUUGUC
>376|1|training
GCUCUGUAAUGUUGAUUGCUAAUUUUAGAAUCAUUCUUUGUGGAUUUUGGACAAAAGUAAAGGAUGGCGUUGAACCACACCUCUGCUUCCGUACCAGACAG
>289|1|testing
UAGUUUCUUGUAAUUUGUAUGUAUGUGUUGCUUCUAAGGCUUUUAACCGAACCAAAUUUGGAGAAUAAACCCUAUAAAAAGUCUUUUAGUACAUGUCAUGC
>468|1|training
ACUAUCAUUCAUACCUAUAAGCUCCGUGUUCAUCAAGGAAUAGUCUCGGAACUUGAUGUCUCAUGUACAUUCACAUAAACCAAAUGAAUUUCACUUCGAUA
>2083|1|training
AGCUAAUGAGCUCACAUGGAAUUGAAGGCUAGCUUAGUGAAUUGUUGGAAACCUAGCCGAGAUUAGGGGAUCACACACUGUAAUUGCUUAACUAGUAAAUC
>556|1|training
ACGUACGACAAGUGUAGGAUCUCGAAAUUGUUGCGCGGAGAUUUAUUCAAACUCGAUUACUUAGAUAUAUGUUCAAAGUCUCCCAUUAUAAUAUGAUAUUU
>1245|1|training
GAUUAAUGAGCAUUGGAAUUGCAUAGAACGGCUUAGUUGCACCUACGUAAACAGUAUUAUAUGUAUAUGUAAUGUAUGGGAUCCGGAUCUGACAUACGAGU
>729|1|training
GGUAGAGAUUACAUUUUUCAAUUUUGUUUAGUAGUAAUACACUAGAACGAACUAAUAAUUGUUUUGGGCGGUUUCUCUUCUCUCACACUUGUACAGCUAAA
>1605|1|training
ACCAUUUGUGUAUCGACCUCAAUAUGCACCUUCUUAUUGCUGAUUCAAAGACACCUUGUAAAAGUCCUUGUAAGUUGUAAUACUAACUAGUUUGGAUUUGU
>287|1|training
UCCGGCUUCUUUCUCACUUCACUUUCUCCUUCUCAAUCUUCUCUCCAGAAACUCUCUCUUCGUACUUCUUCCACCGUCGCUUGCCUCCCACCCGCCUCUUC
>923|1|training
UUUUGUCUGUGUGGAAACCGGUCUAAUAUACACUUACACACAUACUUUGAACAUUUCAGCUUGAUGGUGUUUUGUUUAUAGUCUUCUUGUUCUCUUCUGUG
>1231|1|training
UUUAGGGUUAUCACGAUGAGGAAAUCAAUUUCUUUGAAAUGUUUACUCAGACAAUUUCUUCAUGGGAGUCCCCUUCAAUGGUUAUGAAUGUUUUUGGUUAC
>786|1|training
UGUGAAUUUUUGUGAUGUGUAUUAUUUGGUGCUUAUUAUAAAGAGGAAAAACAAAGAAAAGCUAUAUAUUCUGUGUCUCCCUAUCUGGUGAUAUUUUUUUU
>1004|1|training
UUUCUUACAGUGAAUUCGAUCGUAAAUUAUUAUUUUGGAGACGAGAAUAAACUUUUGUCUGUGUGACUUAUCUACGUAUGUAACAUGUAUUGUCUGUGUAG
>454|1|training
UUAGGUUAUUUACCGAGAGCUACAGAAAGAGAAUCUGGUUCAUGAUACGGACCGGAUUCUUCUAACCGGAAUACUACUCGAUACAACAUUUUCAAUUUGGU
>1696|1|training
GGUUCUUGUCUAGUGAAAUCAUCCUUUUCCUCCAUUUUGUGAUUAAAGAAACUCAUAAUGUUCAAUUCUAGGGAUAAUUUCUUUCAUUUGUUCCUCUAAAG
>79|1|testing
UGAUGAGGUUGCUGAUUGCUGGUAUUAGUUGUUAGUAUCAAGCUCACCAAACUGUAACUGAACUUGUAUAAAUCAGAUGUCAAAUCAUGCUUUCUUAUUAG
>793|1|training
GUUGAUGUUGUCCUUAUUUGUCUGAAUCAUUCUCUGAUUCUGUAUCUUAAACUCUGCUAUGAAUUAUGUGUAGUGUGGUUUCUGGUUUAGGAUAUGGUACA
>308|1|training
AGGUACUUCAAGAAAACACCAAACAGCUAGAGUAUCGCCGAGCUGCAUAAACUUUAGAGUUAGAGAAAAAAACGUAAAGCUCCAAGAUUUUUGUUAAUUAG
>364|1|training
UAAAUUGGAUUCUUCUUUACAUAUGUUGUUUGGUCCUUUGUUUCCACGAAACUCCCAAUUUUUCAUGUAUUAUCAAAUUCUCUGGAUUUUGUAUCAAUUUU
>986|1|training
AACUCCACCAGUCAACAUGGAGUAGCACACUCUGGAAUGAAGCGUAGGAAACAGAAGUUUGUGUGUUUUGUCUAAAUGUUUUUUUUUUUUGUACUUUGAUU
>553|1|training
AGCAAUCCAAGAUGUUCUUCUUCCUCAGGCUGCUCCAGUAACUCUAACAAACAAUAAUGUUUAGCUCUUUAUUUUUGGAAGCAUUAACCUGAAUAUUUGUA
>1779|1|training
GCUAACAAGAUCGGCAUCAUCUAAGUCUAUCUAUCUCUGCAGUUAUAAAGACUAUUGUGGUUUUGUCUCUUGUAGUCUCAGUUUUGCUUUUAAGAUAUUUA
>189|1|testing
GAGAGGAUGAAAUGAUAAUGGAUGAUUUACUGGAGGAGGGAGGAGAUGGAACCAUCAAGGAGGAAGUGGCAACUGAUACAGUUAAAGCAGAAGCAGUGGAG
>1361|1|training
UCUUAUUAAUUACUAAGCAAGCAAGCCACCUAUGUACUUAUUCUCUAAGGACCUUUGGUCGGGCGUUAAUAUGUACAGAAAACAUAAAAUAAUGUAUAUAA
>862|1|training
AAAUGUACAACAAAAACGGCCAAAUAGAUAAAAUGCUCUCCAAGAAAUGAACAUUUUAGGCCUUUCUCAUGUAAGUUUCCAAAUGUAUAUUUCAUCCUACA
>1228|1|training
AUGAUUCUCCGUUAAGGCUAUUAGAUAAAACCUUGAACUUGGUUAUAAGAACUCUACCUACUUAUGCUUCUUCAAAUGUUAUUAUCUUCCUCUUAUGUUUG
>416|1|training
GUUUAUUAGUCCAUUUAUGUUACUCGGCUCACAUUUAUAUUCUCUGUUGAACUUCAAGCUCCCUGGAUAUUAAAGUUCCUAGAUAAUGAUGAUGAUAUGCA
>672|1|training
GAUCAGAUUAUAAAAUUGUAAGGUUAGGGGCUUUAUGAGGAUUUUGAUGGACUUGUUACAAUGUUUACAUAUACACUCAGCAGCACAAUAGAUUUUUGUUA
>1037|1|training
AUGUUUGUAUCUGUCAAUGUUACUUCUUCCAUGGUUUGCGCAAGAAGGAAACUUGUCUUUCUUGUGUGUUUGUUGUAGAAUUGCUUAGAAUAUUACACAAU
>1618|1|training
UGUAUUGUUCUUAUGAGAGUACUGCUUGAGUUUCUACUCGUCUGAAAGAGACAUGUUCAGUGUUCUCUCGAAACAUGAAUAGAGGUUUUUCGCGGUUUCUU
>78|1|training
GAGCUCAAGGUUUACCUUGGAGCCAGGUUCUCAUUGAGUCAAGGAAUGAAACCACAUGAGCUUGUUUUCUAGAUUUCGUAUUGUUUCUCAAAUUUUAAGAA
>362|1|testing
CACCCACAGUUCGGUGCUCCUCUUAUCUUGCACAAGCUCUAAUCGUAUAAACUCCUUGUUCACAAAUAUACUUUCCAAUUUCCAUACACAGAUGAAACAAC
>930|1|training
ACAUGUGCACCAACUGAAGUUACCUGGCAAUAAAUAGGAUAAUAAUGGAAACUCAUGGGUCUGAAUCUGAUGAUGAUUAUAACUUCAUUCAUAUAUGUCUG
>22|1|testing
AAUUCCCAUAUAUCUCUUAUAAAAGUUAUGUUUCCACAAUAUCUACAGAAACUGUUGUAAGCUCGUCAUAAUAAAAGGGUAUAUAUGAUAUGUAUCCAGGG
>412|1|training
GCAGUUGUUUGCGAGAAGAGGAUGAUCACGUAGAAGCCGUUAAAUAUUGAACAUCUGUGUACAGAUUUGAAGAUACAUAUAACAUAAAUGAGCAUGAUUUC
>3|1|training
ACUGGAGAGGAAGAGGACAUAGCCAUAGCCAUGGAAGCUUCUGCAUAAAAACUUGAGUUUUGUAUUGCUUACAAGUUUUAAGGAGACGUAGCUUGACUUUG
>1319|1|training
UAGAAUGAUGUAAGGCUUUUUAGUUUAUACUAGUAUUAUCUGUGUUUCAAACUGAGAAGAGAUAAUAACAGUCUUUGUUGAGAUGAUAAUGUUUUCAAGAU
>565|1|training
AUAUUGUAAAUCUGUUGUUCUGUGGUACAUUAAUAUUUUAAAAAUUUAGAACCCUAAUAAAUAAAUAAUUAAAAAGCCGAAUUGGGUUGGUCGGUGUUUGU
>1864|1|training
AUAAUGAGUUCUGAUUUGAUGUAAUGUGUGAUUUGGAUUCUCAAUCAAAAACUUUCCACAUAGGCCGUUGAAAUAAGAAGAGGGAAAGAGAAUAAAUCAGU
>323|1|training
CAAUGAGGAUCAAAGUUCAGGUGAUUGAUUAGUCCGGUCUUUACUAUGAAACAUGUAUUAAUAAUAUCAUAUUCAUGUAGCCAACUAUGCAUAAAAUUGUU
>1313|1|training
CUUUGCCUUCUCUCUUGAUGACUCUUGGUUUGUUUUCCGACAACUUUCAAACUCUGCGAUGUUACUUUUCAUUGUUUAGUAAGAAUCAUGCAUUUAUGAAA
>1650|1|training
UACAGCUGAAGCAGGUGAAAAAAUGUAACAUAUUUAUCUGAAAUAAGAAAACAUAGAUGAUUUUGGGGAUACAAUAAUUAUGUUGCACGAUUCUUUUAUGC
>466|1|training
GCAAUUUGGUUUUGAUGUACAAUUAUGAUUGAUUUUGUCAGAAGAAGAGAACUUUGACUAUAUUUGAAUUGAUAGGUGCAAUAAAUUAUUAACAGAAACGU
>1967|1|training
UUAAAGCCUUUUACUCUCCAAGAUACAAAAUUUUGAACAUCUUGACCAGAACUUAGGGGUUAUGGAGGUGAAGAGAAUAAUGAGAGUUUUCGUUUUUAUAA
>170|1|training
GUUUAGCAAUGUGAGAUGUAUGUGAUGUUGGAAUUGUAAUGUUCUUAGGAACUGUGAUUGUAAAUAAAUACAUUACAAAUUUACAUUAAGGGUCCACUUUG
>525|1|training
AGAGAAAUCUUCCGGGAAGAAUAAUAGUAGCACAAAGAAUAGUAUAGAAGACAAUAUUGAUGAGAUCGAAGCAACUCUUGCUCAAUUGAAGAAAGAUCUUG
>1421|1|training
UAAGAUUUAUGUUUAUGUUUUCUUAAUAAAAGUAAUAACUUAUAGUCCAAACUUAUGGUGAGUCAUGGUUGUUUAUUGUAUGUUUAUGUGAACUGGUUGUA
>1476|1|training
UAUGGUUAUAUCGUGUAAGGGUGUGUGAGCUUAUAUGUUGAAAUCCUAAAACUACUGGGAGAGCCUUUUUCAACUUAUCAUGAAUCUAUAGCUGUUGUGCU
>205|1|training
UUUUACUUCCUUAUUUUUGGUAUGUUUCUUUUUUAUAUCUAUCUUUCUGAACAUACUUAAAACGUUCAAGGAUGUAUUAUUAUAGAGUAAACGUGCAACUU
>338|1|training
UGAAUUCAAUCAGUUUAUCGUAUUUGAAUGUUUUUGCAAGUUUUGCUCAGACAUUAUACUAUUAUAUUACGAGGUUUUGUUGUAUGCGAUUUUGACUUAGU
>1598|1|training
CUAUCUAGGGGAAGCAAAAGGGCACUAGCAAGUUUCAAUUUGUUCCUUGAACUUCUCUAUUUGAAAUUAAGUUGUAUUUUUAUGCCCAAAUGUUGGUCUCU
>322|1|training
UUGCAGGGUUCGUUUUUAAGAUUUUGUUUCUCUUAAAUGUCAAAAUAAAAACUUGUGAUUGUGGCCGAAUUCCAAAGAAUAUAAAGACAGAAUAAAGACGG
>540|1|training
GGGAUGCUCAUUUUUCUGUAUGCAAAAGAUUCCAAGGGGUUGUUGAUGAAACUGAAAGAGUAGAAUAUUAUCCUCUUUGGAUUAUGGAUAUGGUCUUGUAU
>703|1|training
AGAAGAAUCCGGGCUCUCUCAACUUCAACCUGAUAGCCAUCUCUAAGAGAACCUGAGGGUCUUUUAAAUAACCGAAACUCCUAAGUCUUGUUUUUGAGUUU
>1995|1|training
GAGCUCUGAAAUAUUUGAUAAAGUAUAUAUAUAGCAGGCUUCAUGUAAAAACCGUAACCACUACAGUAGAGACAUCUUCAGAAUAAUGCUGAAUGCAGAUU
>106|1|testing
GGCGUUUUAAAAUAGUAAUGAGGGUAUGAGACAUGGAGAGAGUCAUAGAGACACCAGCUGCUUAGAGAGCUUCGUCAACUUUUGAUCAAAUAUGCCAUGUG
>369|1|training
UGACCUAUAAUUGUUAUAUUCGGUUUCUACAACUUUUGUUAAAAGUCUAAACAAGCUUGGUCUCAUUGUUCUUGUCAGUUACCAAUGGCGUUUGUGAGAAC
>602|1|training
AUGGCCGACGAAUCUUCUUCUCCGGCCACGGGGGAUCCCAAUUCACAGAAACCAGAAUCCACUACUCCGAUUUCAAUUCCCAAUCCAAAUCCCAAUCCUUC
>216|1|testing
GGCGGACAGAUCUGGAGACCGAGACAUGAGCAGUAGAAUGAGGUGUGCAGACAUGGUUCAGAGAUACUCCUUCACAUAUUUUGGAUGAUUUUGUAUUCUGA
>1703|1|training
AAUUACAUAAUAAAAGUAACAUUAGAAUUUUUAACUUUUGUCUAUAGUAAACAUGGGAAAGUAUCGGUUAUGUAAAGUACUUCUUCACAAACUAAAAAAAU
>469|1|training
CAAUAAUCUGAAUCAGUUUGGCAAUGUCGUUUCUUUUUCCGGUUAAUCGGACAAAUUGAGAUAAGAUUGGUGCCACAUUUUUAAAGCCCUGCUUUUAAAAU
>375|1|testing
AGGCUUCAGUUACGAAAACUUCCGAAGCAAUUAGGUUUAUUACACAUGGAACUUCGUAGUCAUGCUUUUACGUCUGCAACUACUUGCAGGAUUUAAUCCCA
>655|1|training
GAUGAGAAGAUCGAGGGUGAUAGUUCCAAGGAUGAGUUGUGAUGAUCGGAACAGAGUGUGUAACAAGGCUAUAGAUGAUGACUCUUCUAUAAAUGAUAGAA
>634|1|training
GUAUGCUUGCUACCUUACUUAGUAUGUUUAGUAGGAUUUGCUAUGCAGAAACUGAUUCAUGAGAGUGAUAUUAUCUUGUUGCUUCUUAGUUUAGGGGUUUU
>1663|1|training
GUUGCAUUUGGGAGUGACAGAUACAACUUGUUCAGAGAGUGAGAUAUUGGACAGGAACUUUUGUAAGCAGAACCAGCUAGUGGAGAUGGCAAGUGUAAGCU
>913|1|training
AUAUUCACACUGUUAACUUCAAAAUGGUAAAUCAGGUUUUAGAAGCAAGAACUGGUUUCUACGAGCCAAUUGCUACUCUGGAUUUUGCUUCGUUGUACUCG
>1162|1|training
UUAGCUGUAGUGUACAAUUAUCUCGCUGUUCGUCUUUGUCUUGUCGUGAAACAUGUGAUUGUUGUCAUUCUUCUCUCUUUAUUAUUUUUAUUGUUUUUGUC
>917|1|training
AAAAGGAAUAUAUGUAUGCAUCUUUCUCUUGGUAUAUACGUGAUUUGAAAACUAUACCAGAUCUCAUAAUUAGGGAGAUCUCUAUUGUAACUUUUGUAUGA
>243|1|training
GCUGCUUGGUUUUGCUUUCUUUUCUUUGGUCUGUGGUUCUGAUUCGUGAAACUAUGAGUUGGAUUGUUUAGAAUCUGGUUGAUCUAGAACUUAGCUGGUUC
>1936|1|training
UUACUACUGCAAAGGAUGGAAUAUUGAUUCUUCUUGUUUAAUCGUGUUGGACUUUUGUUUGAAUAAAUGAUUUUGUUUAACGGGCACAAAAACCCACAAAA
>478|1|training
UAAUUUAAUUAGUUUUGUGUUGGUGUUUUGGUCGGAGGAUGAUUUAGGAGACAUACCAUCUUUGUUGUGCCGACCUCCUCUCCAACUCUUUUUUUUUUUCC
>282|1|training
UUGUUUGUUUUCUCAUUUGUACCGUCCGAAUUAUAUAACUUAUACAACAAACUCUGUACCAGGGAAAGGAAAAAAAAAAGAUGAAUCAAUUUGUUCAAUUC
>471|1|training
UAUUGGGAAAUUAUAGUGUAUUGUAUUGUGUCGUGUUGUGUGUAUGUGGGACUAUAGCAUCCUGAGUUUGUCAUGUCCAGACGUUGUAACUUGUAAGCAAU
>691|1|training
UUGUUGAGUGAAGCGAAUACUUUUGUAUAUAUGUCUUACAAUGUACAGAAACACAGAUCAUCGGUUAGAUUCUCUAUUUCUUCUUGCCUUUAAGAAUCGAA
>449|1|training
AAUUUGUUGACCGCUCGCUUCUGUGUAUCUACCUUUGCAUAUGAUGAUGAACAGCUUAACUGUUUGGUUUAGAUCAGAUUUGUCAUAUGGAUUUGGUAAUU
>385|1|testing
UCAUAUGAUGUUGUACCAAAAUAGAUGAGUAAGUAAUGUGUAAUUUGUAAACCUGUUACUCAGUUGGUGGAUACUUUUCCAAACCUAUGAUAAAAACCUCG
>394|1|testing
CAUUUUUGUUUUUUGAUAGAUAUGAGCCUCGAAGAUUAGAAUCCAGUUGGACAAAUUUUGUGAUUUAUUGUCAACUAAAAAUAAACCUCCACAGCUACAAG
>288|1|testing
AUUAGCAACUUGGUAUCGAAUUUUGUUUUGGUAAUAAAAUGAUGGGACGGACAUAUGUUCCCUAUGUAAAUAAAUACAAUUUAUUUGUUCCUUUGGUUUGA
>1065|1|training
GGCUUACCAAGUGAUUAAGUGUUUGGUUCCUUUUUGGUUGUGAUUCGUAAACUUGGGAAUAAUAGUGUCAUCUUUUUGCCAUUAUAGACCAUUUGAUGUUG
>1800|1|training
AAUAUUCUAAUGAUGUGUUAUCAAUCAAACUGAAUUAGCUUUUCCCCAAAACAUCGAGCAUAGCUUAAGCAGAUUUCAUAUGUGAGAGGUACACAAAAGCU
>169|1|testing
GCUGUUACCUUCAUGAGAUUACACUGCAGAGUUUAAUAAGAUUUUACAAAACCAGCACUUCUGGUUCCCAUCAUCAUAAAAUGUGAGAAUUUAACAAAACU
>1729|1|training
AGGUCGUCUCAGCAAGUACAUGUUUAUUUUCCUAGAAGUUUUUAUUAAAAACCAAUCAAUUUUGUCUCCUCUUAGCACAAUUGCUAGAAGAUUGAAUGGAA
>77|1|training
AGAAAUGGAUGAUACUUUGUGUUAUUGGAGGUGUAGUUUUAAAAUCAGAAACAGAACUGGUUUUUUUGCGUUUUGCGUUUCUUCUCAAGAGCGAAUUUAGC
>494|1|training
AUCGUCGACAUUGCAGAGAAGUUGGUUUUGUCAAGUUUUAAAAUUUUUGGACCUAGUUAGUGUUGUGGUGUAUGCUGUUUGUACAUUGCAUUGUGUUAGUU
>116|1|testing
CGUCUGCGUAAUGUUAAGAUCCAUUUUGAAAAUGUGGAUCAGAUAAAUAAACUAAGCUAUUAAUUUUGUGCGUUUGGAUUCUUUGACUUAUGGUUUUAUUU
>171|1|testing
ACCCCUUCUUAGGUCAAUAUAUAUGUCUCUGUACGCUUUCACACAACUAGACAGGAGAGCCCAUACCACAUUUGCCUUAAAUAACUCUUUUAACCUCUCUU
>1016|1|training
UUUGUCUUUUGUGUAUACUUGUGAGAGAUGUUGAAGGGGAUGGGUCUCAAACUUUAUAUUUCAGUCUUUUGGAUAAUUUGUUCUCUCUGUUUUUUUUUUUC
>206|1|training
UUGAAUAGGUUGUUUUAGAAAUCGGAGUUUCUCUCUAUGUCACUUCCAAAACAAAAAAGGAGAAGAAGAAUCACACUUCUCGAACCAUAAACAUACUUAUA
>1879|1|training
CCAGGUGAUUACUUUUGACAAGCUUCAGAUUAUAAUUUCUGUAACCUAAAACAUUGAUGAUUUCCAACUGAAUCCAAUGUCUAACCUCCUAUUAAAGAACA
>1840|1|training
AUAUAGUCGAGAAGUCUUGGAAAGAGAUAGAAGUAAGGAGAGAGAUAUGGACAGGGAGGGAAGCAUAAGAGAUAGGGAUUCGGAAGGAAGUAAGCGGAGAG
>1707|1|training
GCAGAUUAAUGGAAAAUCAUUAUCAUUCACAUGUAGAUCAAAUGUGUGGGACAAUAUUCUUAUUGUCUUGUGAUCUUUACAACAAUACCAUGGUUGCUAUA
>888|1|training
CUAAUUUCCUAGUCACUCUGGAAUAUGUAGCUCUUACAAUCUAUAAGCAAACACAUGUGGUAGUAACAUACAAAAAAGUGUUGGCAAAAAGGGAAAUAACA
>1886|1|training
UCAGUGUGUAAUUUCAAAUUAUGUAUUUGCCAUGUACAGAAGCUUGUAGAACUAAAGUUGAAUGUAUAGAAGGUUUGUAUAUUAUGAUGUAAACUUGGGAG
>1242|1|training
UUGUGGGAUGAAGAGUUCGUACAAUGAUUAAAGAAUCGUACAUAGUAUAAACAGAAUUUAUUUGAGAUGCCAUGUAAUAGUAGAGAAGCAGAUUUCUGUUU
>76|1|training
CUCAUCGGAGAUUAUCUUGUUUUUGGGUGACUCCUAUUUUGGAUAUUUAAACUUUUGUUAAUAAUGCCAUCUUCUUCAACCUUUUCCUUCUAGAUGGUUUU
>1624|1|training
UGAAAGGGUAAAUUGCUGCAUAGAUAGAUGGGUUCUCUUACAACAUUGAGACCUGUAGAUAUACAAGUUCUUUGUAGUUUGUACUUUUGUAUGAAAAUAAC
>1282|1|training
AGUCCUAUUUUGUUGUCAAUAUCAAUAUAGAGAAGAAAUCAGCUGUUAAAACUAUAGACCAAGAAACCAAGUUUAAUUAAAACUAUAGACCAAAAAACCAA
>852|1|training
GAUGGAAAUCUAUAUCAUUAUUUAGAAAUUACAUACUCUGAUAGGAAUAAACCUUUUUCAGCCAUAGUAUGUUAACUUAAGUUAUGUGACUAACAAAGAUG
>250|1|testing
UUUUAUCUCUGAAUGAGAUUUUGGUGAUUAUUAUUAUACGACCCAAAUAAACUCUAUGUUGUUUUCUUGUAUCACCUUUUGAGGCUUUAAGCUAUUAUUGA
>839|1|training
UUUGCGUUUUGUGGGUGCGUGCAACCGCCUCCAUCUCCUUGAUAGUUAGAACUGUUGUUGCAAGUAAGCUAAAUAAUGUUCAUGUGAAUGGAAACGUAUUG
>734|1|training
AGAUCAACCCUUCUGUGGCUUUGGUAUCUCUUUUCAAAUUCUCUUAAGAAACAAUCUUCUUUUCCCGUAACGACAUUCCUUUUGAGUUAAAAAAAAAACAA
>1599|1|training
UCGUGUGGUUGGGGUACUUUGCAGUCAGAAAAAUGUUUCCAGUUUUGUAAACCGAAGAAUUGUAUUACACGCACUACUUUUGACAUAUAAUAUAUCCACGU
>531|1|training
GACAGAAAAUAACUGGUUUAUAGAGGUCUCUUAAGCUCUAGUGGUAAUAGACCAUUUUGUGAUGCUCCGUAACACAACAAGCUUGGUCUUGUUUAAAUCAU
>10|1|testing
CUUUGCAGUAUGAGAUGCCUGCUUCUCUUAUUCGAAUUGAAUGAAAGAAAACUCCACACAACAGCUUUAUUUACAGUUGAAUUUUAUCUUAUCUCUGGGUC
>1649|1|training
AGAUGCUUAUGAGGUAAUACGACCUGGUGUUGGUGUUGAUAAAUUCUAAAACUUAUAGAUCAAUUUUUAUGGGACAAUAAAGUUACAACUUCCUAAGUAAU
>1290|1|training
ACCUCCAAAGAAAUUGAAACCAUCUGCGACUAGUCCUUCAUACUGAAGGGACUUUACAUAGGUUUAGAUUUAAAAAAGUGGAGAUCUUCUCUCUUUUGAUA
>1913|1|training
UUUGUAGGAAAUCUACGGAUGAUGAUCUGUUGUUCCUUCUUCUUGUUAAGACUUUACAUUUCCUGAGUUAUGAUUUUGUGGGGUUAGCUACUAUUACGUAU
>1962|1|training
GAGCGAGAGACAAUUAUAUCAUCAUUGAUGGUGCACACCAUAAAAUAGGAACAUGAGCUACCGUUCUUCGCUAUGGAUUUAUUAGGUAAAAUCCGAAUUAA
>1085|1|training
UGGGAAUUGUUUUGUAGACGACGACCUUAUUCAUUUUGUUGUACAAUGAAACUAUCUGGUCGGCUUUGUUGUAUGAUUGAAGAAAUUUCAGAUGUUGAAUG
>1163|1|training
ACCUUGAGCACUUUCUUCUGUAUAAGUUCCCCUGCUAGGCUUUGGUGCAGACUUGUUUGUAUUUUGAAGAUUUAUCAGAAAUACGCAGAGUAGAUAAGAGU
>432|1|training
GGAAAUUUGAUUUUCUUUUGCUGUCAUGAGCCUUCUUCUUGUUGGGUUAAACUUCAAAUUCCAGUAUCCCGACUUUUGUAGGAUCAAGAUUUUUUUUAAAG
>104|1|training
GGUCACAUGCUGAGACUCUCUUCUCUUAUCUCCCAUGUCUUAAGCAAGAAACUGCCAAAGCUGUGAAUUUGUCAACUUCUUAACCCAAGAAUUUCUGUUGU
>2039|1|training
GCAGGUUUCAGUUAUGUGAUCCUUAAGAUAUGAAUUUUGGUUGUAACAGAACAGGAGUCGAUGUACUACUUUAUGAGUCUAGUUAUACUCUAAAACACUUU
>1998|1|training
AAUGAGAGGAAGAGAGACUUAGAGACAUGUUCCUUGUUUGUUGUGCUAAAACUGAUAAAUUCUUGUAGGUAGUAGCAUCUUUUAAAGUUAUUCGUCUCAUU
>1036|1|training
GAGUUUCAAAUGCUCGCUGCUUCAGUACUUUUGUUUACUUAUUUCUCAAAACUGUGAUUUGUCGGUCUAUGAAUUUAAUUAUGUAUAACUGUGAGCUGCUA
>6|1|training
GAGCUAAGCUAAGUUUCUUAGGAUCAAGAUCUGAUGAGCCAAAGACUUGGACAGGAGCUAAAACGUGCUAGAGAUAUCAGAGUUUGGAUUCGCCAUUAAAA
>1423|1|training
AUUUCUACCCUAAUCUUAGUGUUUGAGCUUUGAACAUCAUCAGAGGGGAAACAGAUCGAUCAAUCUAUUGUGAGAAAGUCAUAUCUGUAACUUAUUUUCAG
>1697|1|training
GUUUAGUCUGGAAUUGUACUACAAGCAGAUAUAUUUUUUUUUCUAAAAAAACUUUUGGAGUCGGAGGGAGGACGACGCUGAGAAGUAGUAGUUUUAAGAUA
>276|1|training
CAGUGAUGCUGAUCAAUUGAUGAUGAUGAUGAUGAUGAUCUCUCAGAGAGACUCUGGUUCUCAUGUUUUAAUCAAUAUGUUAAUCAACUUUUUUUCUUUUC
>366|1|training
AGCUGAAGAAGAACAUGAUGUAUCUAGUUAACUGCAGUUGUGAUUAGAGAACUUGUAGAUUUGUUACUUGUUGUUGGCAGUUUUGUUUGGAAGAUGAUCAC
>1988|1|training
GCUAAGCAAGUGUGUUGCCUUUGUGUGGAAAUGAAGAGGUACUUGCGAGGACUUUGCGUUUAUCAGUUUAUGUGUUUGUAUAUCUAUUUGAUCCAGUUAUU
>1847|1|training
AAGCAGCACAUGUACAAGAGAUUUGUGGAUGUUCUAGUCAAAUGUAUGAGACCCUAACUGUGUGUGUACUUCCAUCGUUUACUUUUGGUUCAGUUCUAUGG
>1733|1|training
AAAGAGAGAGAAUAGUUUUUGGGAGAUGAAAUCUGAGGUGCAGUUUACAAACUGUUAAAAGAGCGGUGAAUUCGAUGAAAUGUCGUUUUGUUUUUGCCACU
>1863|1|training
UUGUGCAACCGUGAUACUGUUCUAAUGAACGUUAACUUUUAUCUUGUGAGACUCGUAUAUUGUAAUCUUAUAUUCCUCAAUAGUUUAUAAAGAAACUUUGA
>222|1|testing
CGGUGAGUAGUGGUGAAGGGAAGAUGGUUGGUUCGUCUAAGAGAUGCAAAACUUAUUGAGUUUUAGGGAUAUUAUCUUUGACUAAUCUUUUGUAAAUCGAC
>102|1|testing
AGCCGAGCCAAUUGAUGAAAGAAAUCCCCUGAAAAUUUCGGUUGAAUCAAACUUUUUCGUACUAUUACUCAGUGAUGCUUUUUCCUAAAGUUUGCUGUGAC
>390|1|testing
UCUUUCCCACUCUCUAGACGACCCAAAUAAGUACCCAAAUAAGUAGAUAGACCAAAAAAUCUAUAAUAUUUAUGUAUCAACAAGUAGAAAUGUAACACAAU
>330|1|training
GGUCGUGAGUCGACCUUUGUGUUGUUUUUAAAUUUUGGAGGGUUAUAAAAACUUACAGUGGAGUCUUUUGUUUUUGUGUUGACAACAGUUUGUAUGUCGGU
>892|1|training
GUACAUGUAAGUAGACAGAGAACGAAUGAGGGAAUGAGAGAGGUGAAAAGACUAUCUCUUUAGUCAUUGUCUUGCUGGAUGUAUCAAUCAUGUAAUAGCAA
>1999|1|training
UUUGAAAAACCAGAGUUGAUCUUUGUUCUUCUCUACUUGAAUGUAAAGAGACAAGAUAGAGUGUAGUCAAUGUGUUUGAAUAUUAGUGUGGAUUGAGAGCU
>1452|1|training
GAAGCAACGCAACCAAUUAAUGAAGGCUUUUUUUAAGAUAAUGUCAAGAAACAACUUUAAGAUUUAUAUGCUUUAAUUAUUAUUUGUUGUUCUUUUGUGUG
>1773|1|training
GUCUUUCUGGUUGUUUUGUUGUUGUAACAUUAAGGGCUUAGAUUAUGAGAACACUGAAAAUAAUUGAAAAUUUUGACGGAUAUUUGAAGUUAAUACUAGCA
>1814|1|training
UUCAUGCAUGUGUGUAUCUCUAUACACCGGCUCAAAAAACUAGCGAUAAAACAAAUGUUGGUGGCUUUUGAGUGUGUUCAAAAUGAUAAAAAAAAAAGUCU
>368|1|training
UCAGAAUUCUAUUUCUCUAAGUUUGCUCAUGUAAGCACUCAUUAUCUCGGACUAAAAUAUUUCCUAGUCGUGCAAUCAUUAUUGUCGAUCACUCGGAUCCU
>1652|1|training
AUGCAAUCGACCUUUUCAGUUUUGUAAUGGAGGAUAGGUAUUUUCUGUGAACAAGAAAGAGUGACUCUGUUUGUAACUUCCAUCAUCCAUUUUUUUAACAU
>1590|1|training
AAAUACCUAAAAAGUGCAUCAUCACUAGAGAUCGUUUUCAAGAGAAAUGAACUUAUGAUGUACUUACUAUAUGUUGUGACUUUUGACUUAUGUACCUGCAC
>2060|1|training
GUUUUCAAGGGCUUGUAAGAAAAAAUGCUGAAUGUUCAAAAUCGGUUAAAACUAGCCAACUAUUUAUGAUUAUUCUAUUAUGCUAUCGGAUGAUCUUCGCU
>489|1|training
AACAAAGAAAAACGCAAAUGCUAUAAAGGGUAUAAUGGGGAAUAUUUUGAACAAUUUUGAUGAAGUGGGUACAUGGCAUUUGCUGUCUCUCAUAGCAUGUG
>1522|1|training
GUUAACCUUUGCAGCAAAAGAAUUGUGGUUUGUCAAAGAUAAUGCUCUAAACUGACUUUUUUUUGUAAAUGACUAACUUGACUUCUUCUCUUUAUAGACUA
>2021|1|training
GUCGAAUGCAAAAGACCUGUCACUACUAUUUCAUGAUGAAUCUAAAUCAAACUUUUGGAAAGGGAGAGUCAUCAGUUACAUCAUAUUGAGUUAUUGACCAU
>1349|1|training
AGUGGAAACCUUCACAUCUCGUUUUCCCAUUCCUGGCGUUUAAGCUAUAAACACACACAGAUAUGCUCUUGUUGUACCUUAAUUAUUCACCUUUUUCAUCU
>558|1|training
GCUACUAAGAAAGGAUUUGGAUUGACUUAGAGAUACUGCUUGAUUACCAAACUUAUGAUUUAGAGAUACCAUUCUUUCCCUUUUGUCCAACUCUAAUGCUC
>1146|1|training
UUACCUUUUUGUCGUGGAUUAUAAGUGUUGCUUUGUUUUUAGUAUGUUGGACCUCAAUUUUCUUGGUUUUAGCCAAUCCAGUUUUAUGUUACUACUGUCUU
>1123|1|training
CCUCAACCGUCGUAUCACAGCUGAUGCCUCCAAGAUAUGAGUUUUAUUAGACCAUCUCCAAUGUAUAGCUCUAUAUCUUACUCGAAAAUAGAGUUACUCUC
>1648|1|training
UAUGGUUUGUCCCGGUUAAAGUCUCUCUAAUCGUACAUCUCUGAACAAAAACAUUGAUCUGUUUUGUUUUGUUUUUUACUGUAACGAUCUUUGUACUUGUA
>1712|1|training
CUUCGCUAUUUUAGACUUUUCUAUGAGGACAAGUUUUUCCAUAUAUUUAGACCGUUUUGUAACUCUUGAAAAAUGAGAUUGAGCUACUCUCCAAAUCGCGC
>32|1|training
AGCCUUUCAGGGCUUUGUCCGAAUAAGAAGUGUGUUUGAAAGAUCUCCAAACACUGUUUUAUAACCUCUUUGGUCUCUUUGAUGAGUAUUGUCCCUGGUCU
>1985|1|training
GGGCAUUGUUUUGUUGCAGUAUGAUUCUCUAUAUCCAGUUUUUGAUCAAGACUAAAAAGAUAAAAAAGAGUUCUUGCGAGUGUGUGCUACUUAGAAAAUCC
>1494|1|training
AAAGCCGCAACUGUAUAAUCUAGUAAGCCCCGCGUCAAUCACUCUGUAGAACUCAGGGUACUGAAUCUAUUUAUGGGUAUACAACUACAGUCUAUUCAUUU
>794|1|training
CACUGCAUUAUAAUAGAUAUGUUUGGAGUUCUAACUUCCAGUCUACACAAACAUACACGCGACUACUCAUGUUUUCUUGGGUCGCUAAUUUCUAUCACAAC
>1990|1|training
CCUCGUACUGCCUCUGCUAACUCACUCGUUGAUGCAGAGGAGAAAACCGGACUUUUGGAUUAAGUUCUUAAAAUUCCAAAUUUUUAGUGAAAUUCGCGAGA
>773|1|training
UACAGAUUUGUCCAUUGGAACUUCUCUCCUUCAACAGAACUAUCGUCUGAACAAUCUCUGAAAAGAAGAGAGAAUUGUAGUAGAGAGAUUUAUCUUGAGUU
>1586|1|training
GCAAGAUAUGAAUUUUCUUUAUACUCUUUGAAUUGUUACAAAAUACCAAAACCAGUUUGGAGUUACAAAUUUUCUUUAUGUGAGUGUGAGAAUUUGUAUAU
>1283|1|training
UGGUGUUGAAAUAGAAGAUUGAUUGAUGAAUGAAACCAUUGGUUUUAAAGACUUAGAAUACCCAUUUAUUUAUUUGAUUGUAACAUAUAGUUACCCCGUUA
>208|1|training
UGACGUGAGCUUAGAGUUCAUACCAGGUCUCGAUUCAGAGGAAGAGUGAAACUCUGUUUUUUCAAGUGCAAAUUGUAAUCUUCCAUACACAAUUACAAGAU
>1705|1|training
UAUUUGGACGAAUAUUAAACCGAAAGCUGGUUUUGUAUGUUGACUGGUAAACCGGAAAUUACAUUCCAGUUUUAAUUGCAUUUACGUAAUGUCAAAUUGUC
>1817|1|training
CGGCAAGCUCUGAUCUAUAUUCAUGUUACCUUUCUCUUCUUCCUUCUAAAACUCAUCAACAUUUCUCAAUACUGCAAACCCUUUUAAGUAAUUUUAUGUAU
>1145|1|training
AAUAAUAACAACACUCAUCAAAAGGAAUUUACCAUAUAGAGAGAGGUCAAACUCUUGUCAGUUUUGGGAAUCGUAAUGUGUACAUACGUAUUCUGCUGUUU
>1460|1|training
UGAUGUGGUUGGUGCAUGUAUCAUAUGAUUGUAUUAAAAAUGUUACAAAAACAUACAAAAAGAUGCUUGUAAGUUUGUACUGUGUGUGUAUAUAUUGUUAC
>972|1|training
CUUUCACAUUUAUGUUGUAAAACAAUUUAUAGCUUCUUGGAUCCAAAGAGACACCCCUUUUGAUAGGGGUGAAGUUAGAGAAUUAGAGAAGCAGAGGCGUG
>797|1|training
CCUGAACAAAGCACAAGAUUUUGUUUUGUUUCUCCACCCCUUUUAUCUGAACUGUUACUAUGCUCAGAGAAUCAAAUGAUUAUAUCUUACACCUCCAUAUU
>144|1|training
AUGUGCGUUCGUUGUGUAAAUUGUGUGUUUUAAAGACGAUAAGAAAAUGAACAAAAAAGGAGUGGGGAAUGGAGUUUUGUGGUGGGUGAUGGGGGGUUUUG
>781|1|training
CUCCAAAUCAGGUUAUUAAUUAAAGCCUUUAAAAAUAAAAGUGGGGAGAAACUUGUGUGUAUGUGUACAUGAGAUGAAAUGUGAUCAAAAUACUUGGAGAA
>465|1|training
UUCCAAUGUCUGAAGCUUAAAAGUAAGAUCAUUUAACCAAAAUCUUGUAGACAUGAGAUGGAGCUUGUUUUUGCAUUUUACAACCCUUUCUUUUGUGUAAU
>1323|1|training
UGCUCUCUGAGAUUCCUGAGGACAAAGUCUGUUUUGUCCGUACUGUUGAGACACACCACUGGAGUUUUGUCUUAGCUCCACGCACUCCAUCGUUCAUUUUU
>1756|1|training
AAGAGGGCAACUAUAGUCAACAAGUGGCGUCGUUCUAAGCGGUCAUUGAAACUUAAUGCAUAGAUAAAUAUGUCUAAUGUAUCUAUUGGUUUGACUUAUCA
>1846|1|training
GUGGGAAUUACUUGAGUAUGGAACAAGCUAGUAAAACUUCCCUAUACCAGACAUUGAAAAAGAAUCUUCUCAAUAGAAGAUGUGUUGGUGUGAAAUCUACG
>323|1|testing
UAGGAUUGAUUAGUAAUGUUUUCGACCCUUUUUGUAACAGAAUUUGUGAAACAGUGUUUUCAUUUCCCAGCUUUGUUUCUCAGUGGAUGCAUUGGAAAUUG
>681|1|training
GUUGUCCGAUUGAUCAUCUGAAGUUUUAUCAUUGUGUGCAAAUAUCAAAAACAGCUUCUCUUCCUCACUCCAUGUGUUCAAUCUUUUGAAUUUAACAUUUU
>2008|1|training
GUUUGUUUCCUCUUUGUUUAACUGCAAAUAACCUUAACUGGUUUUGUUAAACUUAUUUAGCCCUGUUUUUUGGUUGUGUCUGAAUACCGUAGUAUUGUUGC
>1898|1|training
GAAUUUCGAGAUUUAAUCUUGUGCAGAAAUAUAAAUUCCAUAAAGUAUAGACUCCGAUUUGCAAUAAAAGCAACCAUGUAGAGAUUGGUUUAGCACUUUCA
>1877|1|training
GAUACAAUCAAAUUGUCAGUUUUACUUGGUCUUACUUGACAGCCAAGGAAACAAAAGAAAUUGAAUGUUGCAGACUGAUGAAUCCUGAGUUUCCGAGUAUA
>43|1|training
CAUGGUUGUCAUGUUGAUCCGAGUCACAUAGAAAAUGGUUCCUAGUGUAAACCAAAUUAGCGACAUGUAAAGAUUAUUUCAGUCUCUAUAUCAUACAAUUU
>77|1|testing
UCCCACUUGGAUAAUAACAGCAGAUUCUUUUGUUUUUUGUCUGUUGAAAAACAAAGCUUUGAUACUGGUCGUAUAAGAGACGAGCACUAUUGAAUAUAAAA
>925|1|training
UUCUCUUCUUUUUUCUAAGUGGAGUUCGAAUUUCCCCUAGAAAAAAAGAAACACAUCAUUUUUUUCUGUUGUUGAGGUGAUUGCUAUAAAAAAGUUUGUAG
>341|1|training
UCUUCUUAAUAGUAUGAGCUAUGGAUGUAGCUUCUUCAGACGGAUCAGAAACCUUAUGAAUCUCUGUUGUAAAAUUAGGAUAAAACGGAACGGAGCCAACC
>1375|1|training
AUAAGAACCAAACCCUUUGUCCGCCAUUGUAUUUCUUCUCUUUCUCAAGGACCCUCGUUUGUUUGUUUGAUCUUGUAAAAUUACAUUCCGCGUUAAAGUAA
>2094|1|training
GGAAAGCAAACGAAAGAAGGUAAAAGCUGUUUUUUUUUUUCAAAUUCUGAACCCAUAAGUGGAAGGAACAAAAAGGAAAAAGAAAAUGCAAUUUGCAACAU
>1477|1|training
UGUUUAUGGUUGGUUGGGUCCAGAUUAAGUGUUUGUAGAUAAGAGUCAGAACAACACACCACGUUUGUAUUUAUAACUAUUAGCUGUGAUGCAUCUGUAAU
>603|1|training
UUGGAAUUAUUAAUGUCUGUGAAUUCAGAUCGUCCUUUUGCAUUGGUCAGACCAUUAUUGCCACAAUAAGCAUAGCGAAGUUCCUGUCUCUCUUUAGAUGA
>140|1|training
CCGAUCAAUUAGUUAAGUACAAUUGUACAUCACAUCCAAAGAAUAAAAAAACAACAAAUAUUACAUCACAUCCAAAGAAGAUGAAUGCAUUGUAUGCAAUG
>256|1|testing
UCCGCUUUAUGUUUGUAGUUCUCUGUUUUACAGCUUUCCUUUUGGUUUGAACUUUGAAGUUACCUUUGGCGAUGAAACUAGAUUUGACAAUGUUAUGAAUU
>1447|1|training
GUGAAUGGCUGCUAUCAAUCUCUGCUCUACGUAUUCGUGUAUUCGAUAGGACUUGACCAUCUUUGUAUGUUGAUGGAUACUUACUUUAAGCUUGUGUGAAG
>226|1|training
UUAGCCCUAAAUGUCUCUCUGGUUUGAAUGUAUUGCAUGCCUGUCUCAGGACACUCUUAUUUGUAAUUCACUACUGUCGUCUUACUAUCUAUCCUUAUGGA
>1336|1|training
GCCAUUGGAUACUUGUUGGUCUUGUAAAAGAUAAUUUCUUCAUCAGAAAGACUCGUUUGGGUUUAAUUCAGUGGUAGAACAAUAAAGUUUGGGUUUCGCAU
>320|1|testing
AUUGAAUGUAAAUUAUACAAUCCUAUCUAAUGUUUGAACGAUAACACAAAACUUGCUGCGCCAUGUUUGUUUGUCUUGUCAAAAGCAUCAAUUUGUGGGUU
>486|1|training
GUAAAGAAGGAGAAUGGUAAUAACAAUAACUUUCACUUGACGACUAAGGAACCAAAGUGGGCAACUGUACAAAGGGAAACAACAAAAUACAGAAACAUACU
>815|1|training
GUGUGUACUCGUCAUCAAGUGGUUUAUUAUCUGCAAGCCUUUGUUUAUGGACCUUGUUUAUUAUUUGACUCUUUAUCCUGAACCUUUUUUGGAGUUAACAA
>98|1|training
UCAUGGUUGAUAGAGUCAUCUUUUUUUUCACUCGUCUUUCUAGGAUUUGGACUUAGGUUGGCCGAGAGACGUAAUGCUGGUAGUAGCUAGUAUUUUGGGUU
>1856|1|training
CUUUUUGUGAAUCUUGAAUCAUCUGUGUUAGUAAUAUGUAUUGGUUGAAGACCUCUACUGUAAAAUGGUGUGUUACUCGAUUCUUUGAACUUGUUUUAUUA
>297|1|testing
AGAGGGAAGAUUAGAAGAUGAAGAAGCUGUAAAAUUUUCUUGGGAAGAAAACUCUGGUUUCUAUCUUCUCGUUGUAAUAUAGAUAAUCAACUUGGAUUUAU
>1428|1|training
UUUUUGGAUACAAAUUUUACUCGGGUUAUGUUAUUUGGUGGUGGAGUGGAACUGAGAAGGGCAAUUAUGUUACUCGGAUCAUGUUAUUUUGCUUUUUUUUU
>1056|1|training
CAUAACCGGUUCAAACCGAGUUCAGAGAUACAUAGCAUCUACAAUCAAAAACCCUUCAAAAAUCUCUUUGUAAUCGUUGGGAUUGAUCAGGUUGGAUUAUU
>1860|1|training
UUGCAAUAAAAAUGUUUGCAGGGAGGAGGACGAGAAUGACUUUAAUUUAAACUUUUGCUUUUGUUCUUCUUCGUCUCUUGCUUCGUGCUAGUCAAUUGGAA
>1914|1|training
UCUUGAUGUUUGAAGAGAGAAACACUUAUGUUUGUUUUUCAGUUAUUCAGACAGAAUGAAAUCCUUUUUGUACUUGUAAUCUGUUUGUACUUUACUUCUCU
>16|1|testing
CAGAUGUGAGGACCCCAAGUUUACCGAAGGCACAGCUCAAGUCUGAGAAGACAAGUUUAACCAUAAGCUGUCUACUGUCUCUUCGAUGUUUCUAUAUAUCU
>1374|1|training
GUCUCUAAGAACUGUGGGUGAAGCCUGUUGCUAAAUAUUUUGGGGAGAGAACAGGUUGGGAUUUUUAAAGGAAUUAGUUUUGUAUGUAAUUUUAUGUCCAU
>201|1|training
CCGGAAUCUUGACACCAUCCAUUCUCAACCAUUGCUCCAUCAUUACUAAAACCUCAUCAUAACUCUGUUCUUGUCUGAAUACUGAAUGUAUAUGUACAUUC
>1200|1|training
GCUGGCUUUUUAUAUUUGGUUUCCUUGUUUUGACAAUUUAAGUUUUGCAAACUCUAUGCUUGUGAUUUUGAAUCAAGACUUAUACAUUGAGCAGUUUAAGC
>748|1|training
CAUGUGGAGAGUGAAGAAGCCUUGGCUUUGGUAGCGUUGUUGGUGCCUAGACAUUUAUGGAGUUUUAUUUUGAGUUGGUGUUUCUUUAAUAAUUUACUUUG
>1213|1|training
AAAACAAGACCAAGAAGACUGUUCCCUCCCAUUGGAAAUUUACGCUCAAAACUACAAUUGAUAUCUUACAGUUUGUAUUUCAUCUUAUUUAUUAUUGCAGC
>1080|1|training
UUUGGUAUUAUGGGUUGUGUUUAAAAGUGUUGUGUGAGUAAAUUAAAAAAACAAAUAAAUAGUGCUUCUUGGUGGGAUUUUACAUUAUAUAGUUGCAAUUG
>988|1|training
AGAAAUCAUGAAGCAGUGAAUCAUACACACACAACACAAAGUAUUAAAGGACUUGGAUCAUUUUUGUCUCAAUAAACUCGAAAUUUUCGUUGUGUGCAUUG
>71|1|testing
GGUGAACAAGAACGACCUUCGUUUCCGUACUAAAAGCAGAAUACACAGAAACUGAGUUUUACAGUCGCAUGAUAACACAUUUCUGUGAGACGAAAAUCACU
>41|1|testing
CAGUGCCCGCCACUGGUUUACGGGUCCCAUCUCCAACAUUCUUAGCUGAAACAACGUUUCAGGGGUUGAUUUAUAGUAAAGCCAUUGUUAGCUAGCUGAUA
>1821|1|training
AACUAAUGGUAGAAGAGAAACCCGGAGAACAGUUAACGUAGGAGGUUAGGACUGUCUGUAAUUCUUUUGUUUUUGGGUCAUGUUUUGGAUAAUAGGGUCAC
>2081|1|training
CAUUGGUUUAUAAUUCCAUUUUUUUGAGAAUGAGAGAUAGAGUGGGGGAAACAUGUUCUUCUUUAUUUGUUCUCAAAGAUUCAAAAUCAAUUUGUUAUGAA
>397|1|training
GUUUUUAACCAUAUGAACCGUUUUAAUGUUUCCGCGUCUUUGUAACGAAAACCAAGCCAAGUCUCAUCUCCUUUGAUUUCAGAAUAAAUAAAUAAAAUUUA
>1149|1|training
GCUACUAAAGCAAACAAGCCAGAGGAUUUGAGAGAGAGAGGAGCCUCAGAACUUUCAGUAGUUAGUUAGUUUGUUUGUUUCCUCUUUGUUUAACUGCAAAU
>1815|1|training
CAGCUUAUGUAUUCUAGAAAUAAGGUUAUUGCAAUGGCCAUGUAAGCUGAACCAUCUUGCAUUUAUAUCUGGCAUAUAAUCCACAUUCUGAUUUGAAAUUU
>554|1|training
ACUCAUCCCCAUUGGUUCUUGCUUUUUUGUUUUCUAAGUUUGAAUGCAAGACAAUCUCAUGAACACUGCUAGUACUUUGGUUUGUCAUUGUUAAAUUUGUA
>201|1|testing
UCGUACGGUUUGAACUGACCUUCUCUUAUAAGUUGCUUUUUGUACCUCAAACUUGUGUUUUACGGAGCAUUGAGCAAGUCUCAUUUCUUUAUCAUCAUAUG
>39|1|training
GCUCUAGUUACUACACAGCUCUUCUUACAUACUGGCUGAUUACAGUUUGAACCUGAAAUCACACAGAGCAUUGUUGUCUGUUUUUUUUUUUGUCCCCUUGC
>188|1|training
ACUCACAAGAAUCAAGCAAAUGGUGAAGCAAGAAAAUGUAUAUUGGAUGAACAAUAAAAAGUGUGUAACUGUUUCUGUAAAUAACUCUUUGUUUUGGACCA
>124|1|testing
AAUGCUUCUUCUGUCAUCAAAAUCUUCUCCUGUUUCCAUUUAUUGUAUGAACCAAAGAUUGCAUGCACUCUAUGAAACUUAAUUUAUUCUCCUGAUUUGUU
>1221|1|training
UUUGGUUACUUGUUAGGACACUUUCUCUUGUUCUUUUGAUUCUUUGUUGGACAACUUUAGUAGAUUUCUCUAAGAUAACUAAUAGAGUCGUUUGGUUUUGG
>1424|1|training
CUCAGUAUUUUCGCAAACGGCAUCUUCGGUUUAAUACAGAUAAAAAAUAAACCUAUUUUUGUUUAGUGGUUAAGCUUGUUACGUUAAUCCUUAAAUGCUCA
>306|1|training
UAAAGUUGGUGAUGUUAUCGAAUCCAUUCAAGUUGUCUCCGGUUUAGAGAACCUCGCUAACCCGAGUUACAAAAUCGCCGGUUAACUCCUCUUAUCUUUUU
>1752|1|training
UGGAGGCAAGGUUCUCGGCUUCUUCUAUUGAAGUUUUAUUUUAUGGGGAAACAGAUUUUCAUUGAGUUAUUUUUAACUUUUGUCCUCCAUUUUCUCUGAAA
>621|1|training
UUAUCGGUUAUUUUUGUUUUUCAAUAUGUUAGGCGUACUCAUGAAUGUGAACUCGACUUUGUCUGGAUUUUAUGCUUCUUGUUUCCUACUUAUGAAAAAAC
>1607|1|training
UAUCAGCAUCAUAGGGCAGAGAGCAAAGAGCAAAGGUAGUUUCUCAUAGAACAGUUUUAGAUCAGAAUUUUUGGAUAACUUUUUUGGCAUCAGUUUUUGAC
>2079|1|training
CAUCUUAGCGUCUCAUUUCUUUCUUCUUCAGUGCACUUUUGAUAUAAUAGACCUAUGCAUUGGAUGGAUGUAUUGAAUCCCUUUUAAGGUAAAUUAUAAUA
>1212|1|training
CGAUCAAACGCAAUGCCGAUGAAACUCCCAGUGAUCCAGCUGAUGACUAAACAAUAACAACGUCCCUUCCUUCUUUGAUCUAUACAGAGAGAGAGUGCUUU
>2014|1|training
GCUAACUCUCUUCAUUUUGUUUUUUUGUGAUGUUACUACGAGAAGAGAAAACCAUGAUCGAAGUUAGUUAUUAACAUUAAUCUGCUUCACAUUUUGUUGGG
>589|1|training
GAAGUGAUCGUGGUCGUGGAAGACCUAGUUUUACUCCCCAAGGUAAGAAGACUACCUUCGGUGACGAGUAGAAGCGUCUGUAGAAGAAAAGUCUCUUCUUA
>1063|1|training
UGAGAAUCGGAAAGGGACUGAUAUUGUGUUGCUUGCUGCUCGAAAUGUAAACCCGGGUUUAGGUCUAGUUUUAUUCCUCGGAUUUUCAAGGCGGUUCAUGG
>131|1|testing
UAGGGUUCAUACAAUUUUACAUCAUCUUGUUAUUCUAAGUAUUUAUGGAAACUUGCGUUUGUUCUGUAGAGCAAAGGAUGAAAAAGGAAUGUAUAUAUAUA
>184|1|training
CACGGCACACCAAUGUGUCUCUCGUCCUUUUCCAACAUUUGAUAACAAAAACAUGUAUGUGAAAGAUUUAUGCUAGUGCCCAACUUUUAGCUGACUGCUUC
>142|1|testing
UGAAGUUGACAUCAAUCACUCACGUCUGUUGUUGUAUUAAGCAUUUUGGGACUUGUCUAUUCCUUGUAUUUGGAAUUGAUGACAGUACGUAUGUUAUGUUG
>795|1|training
AAGCGUGUUGGUGAUCAUGACAAGUUAUAUCUUACGAUAGAUACCUCAAAACUUUUAAUUUCAUCACUAAUCUUUUUUUUACUGUAAAUUUACAUGCUUAC
>1070|1|training
UAGAGCAUUAGACAUGUAGCUGUUGACAGUGAUGGCAUCGAGCAGAAGGAACAAGUCAAGUCUGUACUGUGAUUUUAGCAUCUCUCACAUCUAUGUUUGUC
>1739|1|training
UUCAUGAUGAUGAUGAUGAUCUCUGUAUCCUUUGUUCAAUUUUGUUAUAAACUUGCAACAACACUACAAUGGUUAUGAAGUUUCUAUAAAUCAGAAUUCAG
>959|1|training
AUAGAAACUCUAAACCGGUAUGUGUCCGUGGCGAUUUCGGUUAUAGAGGAACAAGAUGGUGGUGGUAUAAUCAUACCAUUUCAGAUUACAUGUUUGACUAA
>73|1|training
UUCUGGAAUCAUGCUUGUAUUAUUUCUCGGUUUAUUUCUCAUCGUAAAGGACACACUUAAUCUUGAUUUCAUCAAAGAAAUGUUGUAAGCUAUUGAGGUAU
>1432|1|training
UGAAUGAAGAGAUGGUGGAGGUAGUAUACAUGAUGAAGCACUCAAAGGAAACUAAAUAAGUAAAAAUUGUUUUCAGUUUACCAUAAUACUAGGAAUCAGCA
>1545|1|training
GUGAUUUGUGUAAUUCUGUUAAGUGCUCUGAUUUUCAGGGGGAAUAAUAAACCUGCCUCACUUUUAUUCUUGUGUUACAAUUGUAUUUGUUUCAUGACUAU
>1156|1|training
UUCUUCUCUUUUUUAGAUUCGCCUACUGAUUUUGGUAUUUCGUGUUGAAAACAAAAAGAAAGAAAAAAAGAAAGAAAAAAAACGAUCUAUCUGAAGUCUGU
>1572|1|training
GAAGCUACGUAAAGUGCAGGUAUCUAUCUGCAUAUCGUGAUUCUGUAAGAACAAUUGUACAUAAUUUGUAUUAAAAGUAUUGAAAGAGCGAUUAUGAAUAA
>1403|1|training
UCUUUGACUUCAGCUCUGGAGUUCUUUUCAUUCACUGUUUUCGAAUAUGAACCUAAAGAUUUGUGUUUUCACAAUCUGAAUCUGUUUGUAUCUGGUUAAUA
>337|1|testing
AUAGAUACCAAGUAGUAGCAACCAUUACUUUACUAUUGUAUUAAUAAAGAACCAGGCCGUGAAGAAGGUCCAUGGCGUUGAGAUAAUUACAGUGUUGUGUC
>1927|1|training
AAUCAUCUCCUCUGGUUAGAAUCCAUUCUUUUCCUUACUACAAGAGAGAGACACAUCUAUAUAAUCCACUCAUCUGCGGAAUGACAGUUUUUUCUUUUAGU
>288|1|training
CCUUGUACGCCAAGCGAGGUCCUGACUCUAGUAAGCCUUCAUGUAAAAAAACUUAGAAACUCGUGAUAGACUGAAUCAACGACUUUGUGAAUAGUUUAUAA
>132|1|training
CGAGACUACCGCUAUUUUGUGCACAUUUUCUCUAUACAUCUCUCACAGAAACAGCUUCUGUUAAAUCUCUUGUAACAUAUAACUUAUUGUGUAUUGUAGAU
>714|1|training
GAUGUGAUGUUCAAUGCUGGCAAUAAAAUUUGUUGGUAUCCAUAAGCCAGACUGUUAGCAACAGUUGUGUUCUGUAAUAAUAGAGGGUGAUGAGAAUUUUU
>534|1|training
AUAGAACGUUUUCGAGUCAUAGCACUUGCAAGUUUAGUGAUUUUGAAGGAACUUUUGUUGAAGUUUAUACUAUGUUGUGCCAUCUAAGCCCAUUAACAGGC
>818|1|training
UACUCGGAAUUGUGGCUUUACCAGAGAAAGUAGCUAUAGAAAAAGGGAAAACAAGUAGGCAUGUGUAGCAUUAUGACACCGGUGAUUACUUGAUCCGAAUA
>1107|1|training
CUUCUUUCUUUUGUUUUGUCUCUACCAUUUCCUCAACUUUAGUCAUAAGAACAUCAUUAUUUGCUACAAUUUGGGUUGUACAAUCAAAGCUGCUAGUCUGA
>1695|1|training
UAUAUAACCCGUCUUCUUUCUUCGUUUUUUGGGUUUGUCUUAUCGAAGAAACUGAAAGCAUGUGGUUAGCUUGUUUUUUGUGUAUACCAUCUAUUUUGUUU
>475|1|training
AAUAACUCUUUGUUUUUAGUUGUUGUUCUAUGUAAUUUAGGUCUCUGCAAACCUCUCAGUCGAUACUCUUCUCUCUUGAUAGAUGAUAAGAUAUAUGGAAA
>961|1|training
AUAGAUUAUACUAUGAUGACGAAAAAUGAUAUAGGAAGUUAUAAAAAGGAACUCUUUAUGAUUACUGUCUUGAGGAAACCUUACAUAUAGGAUACUGUCAA
>1167|1|training
UGUAUGAGUAUUUUCUCUGACUCAGGUUGGUUAUACAUAGUAUUAGCCAAACCUCUGUAAGCUUUAUGUGUGACAGUGUUUACUGGGCAAUCUUGCUAUGA
>904|1|training
AGUUUCGCUUGCAUCAGCUCGAUGCAGGUUUUGUUUAAAAAGAAGAUGGAACACAAUUUCCUCGGAAUGGAUCUUUUGAUCUAGUACCAUUAUAUAUAUAG
>214|1|testing
AGAAGCCCGAGGUAUCAAUCCCAACACAAGCCGGAGCAUCCGAAUGUAGAACUAACCUCCUCUUCCUAUGUCUCUAUUUGCAUGCUUCGUUUUGCUCUUGU
>1640|1|training
AAAUAAGUAAUAGUGUCGCGGUCUGUUUCUAUGUGCAGGUACCGUAGGAGACAGUUACAGUGUUAGGAAGCCAUUGUUAAACGGUGUGGUUCAUUUUUAUU
>276|1|testing
CAUAUUCAUAUUUACACUUGGCUUCUUUUCAGUCCAAAGAUUCAAAAAAAACAUAUUAUCGUUUGUCCCAAGUACUGUGGGAAAGAUUGAUUAUAUAGGCU
>324|1|training
AGUGUGAAUUGGCUCUUUUGAAACGCAUUACGUUUAUAUUGUUGUGAAAAACACCUCUGAGGUUAUGUAGCAGAAUUUGGAAUGUCCUCCUGAUGGAUAUA
>545|1|training
CUGAGUUCUUAUGUGUUACACCAUCACUCCUGAGUUACUGAAUCCAAUGAACUGGAAAUAGUGAUGUACGGGCGGAUCAAUUUCGAGUAUUUCAUUUGGAA
>203|1|testing
ACUGGAGCUAAGAAGGUUGUUCGAAUCAACAUUGAAUGAAUCAUCAGAAAACCAUAUAUCAAUCUAUGUGCGUGUAAAUCAAAUAAUUUUGUAGUUGUUUU
>7|1|training
CCGGUUAUGUAGAAGCUCUCGUCCCAUAGUAACUAUGUUCCUUCUCUGAAACUGGAUAUUGUGGUUCGUUCUCUCGGAUGUUUUAUUUGCUAUUGAUAGAG
>1078|1|training
UUGGUUACGUUAUUGAAUCUGUUUUUUGAGAGUUUUUUAGGCUUCAUGAAACUAGAAGAUCUUUGAUCAGUUGAGAAUAAAUAUGGUUACGUGUUUACUUU
>157|1|testing
GCCAAACUUCUGAAUGAUAUCAUCUCUAAAGACUAAGUGAAAUCCUAUAAACUCAAUAUGCUCCUCUUACGGUUUGGUUUCUAAGUAAUCUCGUUUAUUGA
>1887|1|training
UAAAGGUCGUAUCAUUUUCAGAAUGAGUAGUAGAGACUAAGAAGUAAGAAACUGAGAUCCUGUCAAUUCUUUUUUUAAGUUUAGGCAAGUUUGAUUGGAAA
>695|1|training
UUGUUUGCUUUCUAUUACUUAAAAGUUAAGUACUUUGCUUCAGUUUCAAGACCCUUUUGCGUGAUUGUAAGAGUAUGAGAUUAUCGACACGUUGCUUAUUA
>1772|1|training
GGCCCUCUCCGAUUUGUCAUUGUCUUAUCGUGUAACAGUGUACAAUGUAAACCCCAAAAAGUACUUUCAUCGAGCUAUAUAGACUUCUCUACUGCACAGAA
>61|1|training
CUCAACUUGAUUGACGUGACCAGCCUAGCAAUAUCCUUUCCAAUCUUAGAACACGUGUUCCUUCUUUUGACUAGGCUCCAAUUCACUACUACUUGGUUUUU
>1894|1|training
GGUUUUGGUAUUAAAUUAUGUGUUGGUCAUAUGAAGAAUUUAUAUAGGAAACCAGUACACAGUGUGGGUUUUGGUCCUUUUGGACUCUGCAUUGGUUGACU
>1404|1|training
UAUUUAGUUUUAACAAGUCGUUUGAGCUAUUGUUUCUUUCUAUGCCGUAGACUGAUCAGUGGUUACAGUGUUGUGAUGCGUCUUCAAGGAGCUGUGGUUUC
>1164|1|training
UCUUAGCUUAUGACUUUUCACCCCCAAGUAAUCAUCUUCUGUAAUAUGAGACUUUGACUUACUUUGCUCUCUGUACCGGCAUGAAUCAAUCUUGAUUUUAU
>777|1|training
CUGUCUUCCAAGUCACAUAAUGUUUUAAGGUCUAAUAUAUGUUUGAUUAAACCGUCUUUGAAUGAUUUAUACAUCAAUGCUUAAUUCUGUUGGAAGUAAGA
>395|1|training
UCACUUCUCAUCUUUACCAUUUACAGAAUAUACUCGAUAGUCAAGAAGAAACUGAUAUGGUUGAUGUUUACAACAACCAAUGAUAACAAUAAAACUACUCC
>689|1|training
CACAGUGUGUGUGAUUCGUCGGUAUCAAAAAUCCGAAAUAUUAAAAGGAAACCUGAGAUUUGAAAAGGUCACCCAUUUUUAGGAAGUGACUAGAUCUCCUG
>741|1|training
GAGAUAAUGAAGGAAUGUAACAGCAUGGCUGGUCAUCUUGAUGUUUGGAAACUUCUAGACGAUGCUCAUGACUUAGUCGUCAAUCUUCACGACAAGAUCUA
>55|1|testing
UUAUUGUUUUAACUGUUCUCAAGAGGAUGUAUAGCUCCGAGUAGCUGCAAACACAUUUUUCUUGCGGUGGCAUACUGAUGAGUGGCAGCCACAGUCACUAA
>25|1|testing
UCUCAGUCUGUUUAUAUACAUAAUAGUAUGUAAUAUACACGUUUUGAGAAACUCCUAUGUUUACAAAUUUUGUUAUCUGCGUCUGUGCAAUGGUUAGAUUA
>100|1|training
GUUUAUAUUUUCACGUAACAAAGAUCCCUUCUCUGUGUGUUUUCGCCAAAACAUAGCAAUUUAUAUUAGUUACUAAGAGCAAUACAGUGUUUCUCCUUAUC
>474|1|training
GACCAAUUGACACAUCUUCUUUUAUCUUUAACUAUGUUUCGUUUCUUAAGACUGAAGAUGCUUUUGUGUUUAGUGUUACAGAGUUUCUGGCUUAACUUAUU
>1342|1|training
UUGCUGAGGUUUUAAUAAUUUUGAAAUUUGGUCAACUGAAUAGAAUCAAAACCGAGAUUGUGUUCUGUCUAGCGUACAAGAAAUUAUAGAGGUGACCCUGG
>1316|1|training
CAUCUGAGAAAGAUAUGUUGAUUGAUGGAGAUUCUCAACUCCUAGGCUAAACAGUGACUAGAUGAUUACACGCUGAAUGUUGUUUCAUUGGUUAUAUUUUU
>1822|1|training
AUUCUGCACCAUCACCGCAACGCACCGGGAAGCGAUGUCUCAGCCAUCAGACUGAUAAUGCACGUGAUCAACUCCAUGCUUAUGGGUUGCAAAUGAUAUCU
>319|1|training
UGAACCAUAGUCCAUAGCUAUGAUUAUUAUCUCUGUUGUACAUACAGAAAACCAAGUAGUGAUGAGUAACGGAGUGAAUCAUAUUGGAAUUUUAAUGUUUA
>719|1|training
AAUCUCUUAAAUUAGGAAAGAAGAGAGUUAUAUUUCAGGUGUUAAGUUAGACUUGCUGAUCUGUAUACUGGCAUGAAGUUAAAAACAUUGUUUUGGAAUGA
>573|1|training
UCUGACCAUUGACUGAUAUCUCAUCGGUGUUUUAUUGUAGAUUAUUUUAAACAUAUCCAUUUCAAAGGCUAAAUAAGCAAAUUGUGUGAUAUAACAAUUAU
>1798|1|training
GAAACAUCCUCGAUUUAUUUUCUCAGUGUAAAGAAAAAUGUAACACAGAAACAAAAAGGCAUUUUAGUACAUUGCAUUUUUAAUGCCUUUUGAUUCAAUCG
>894|1|training
AUGAAGACUUAUGUGUUUAAGAUAGUAGUUCUAAAUCACAUUGUAAAUGAACUUACUAGAAUCUCACUCUUUCUUCUCCCUUUUGAGGGUUGUCAAUUGUA
>614|1|training
AGCUUCUUCAACAGUCUGUGUUUUUAACCUGUAAUCACAAUGUCAUUGAGACUUUUGUAUGGGAGAGUAGCAAACGUCCCUUGUUCUGUUUUGGUUAGACU
>22|1|training
AAUGUACUUGCCACGUAGGAAAUAUGAAAGCAGAAGCAAGAGAUCGUUAGACAAUAUGAAAGUUGAGAUGUCUGUGUAUAGCAAUGAAGUUUUAUGUCUUC
>236|1|testing
CGAAAAUGAUGAUCUUCUUAGUGAAAGAAGCUAUGCUGCUUCUCCGCGGAACCAGUACCCCAAGUUCACAUCUUGACCCAUAUUAUUAUGUAAUCUGUGUU
>1955|1|training
UACAAAACUCUGGCCAUGAAGGUUCCCUCUCUUAAGGACCUUGUUAGUGAACUGGAGUAAGAUACCUAAGUCGUGAAAUGGCAUACAGAUGUUGCAGAGAU
>1778|1|training
CAAUGGCAUUCUCCAUCUCAGAGCCGAGCUCACCAUUAAACGUUCCUCAGACCUGCACUGACUGUUUUCUUCUCUCUCUCUCUCUAUGUCGUCACAUUUAA
>780|1|training
CGAUCGCUAGGACAUUUUCAGAUUAGGAGAUCAGUAUUGUGCUUUCAAAAACAAAGCCUGUACAUUAGUACAUAUGCCUAUCUUUGCCAGUGGCUUUCUGG
>1656|1|training
UUUAGCUAUUUGUUCUUAAGAGCACAAAAAAGAAGCCUAUAUUUAACAAAACUGUUUUGUAGAAGAUUCAGAUCUUGAAGUACUUAUACCCAAAAUCAGGA
>1764|1|training
UAUAUUUUCUUCAACUUCAUAGUCAAGAAAAAUAUCUUAUUCAAGUCAAGACAAAAGUUCUUUUUAACUUGUUGCAUACAUCAAAACGGUAUUUUCUUAUG
>848|1|training
AAAUCGAACAACUCAAGAAGCUUGUUGAAAAGAAGUAUAUGUGAUAAAAAACUUUACAGAUCCUAAGCUCUCGUAAUUUGUUACUAUGUAUGUUUUGUAUA
>950|1|training
AAGGUUUUGGCGAAUGAAUAAGUAGGGCUUUUAAGGUGAUAUGAUUUCAGACAAUGGUGUAUCGUUUUGACUUAUUUGAGAAUCUGCUUAGUGAGAUCAUU
>1841|1|training
GAGAUUAUUUACGGGAUAGAGCCAAUGAGAGAGGUAGGAGUAGAGAUAGAACCAGGUAUAACAGCAGAGAGAGGAAGAGAGAAAAGGAAAGGGAGGGUGAA
>1121|1|training
UAUUCCUAUCAAUGGUGGGCGAUUACCCUUAUCAGAAUAAUGAAAAAUAAACUUGUGCAUCCAUGACAUGAUGUAUGCAAAUGUUUGUUGUUUAUGUACUU
>1982|1|training
AUUUUGUAUCCAUAGAUUCUAUUUACCACUGAGGAGAAAUGCUACCAUAAACACAGUUUGUAGAUUGUGAUUAGUAGCUUAGAAGUGACAAUACAAAUGCC
>272|1|testing
UUUUGUUGUUGGAGUCUGAACUGCGUAAAGCAGCUUUACUUUUGGUAGAGACAAGAGGAAGAAGCUGCAUAGCCAAAGGAUAGGUUGCUUGUAUGUCUAUA
>808|1|training
UAUGAGUGUCGUGUUGUAUCAAAAUUUCAAUUCCAUGUUCAAUUGUCUAGACCAUAAAAUAAAUUAUCUGUGAAAACCAACUAGAACUAGGUAGAAUCUUU
>4|1|testing
AUGAAUGUAAUCAAAAGGAGGAGUUACUGAUACAGAUCAAGUAACCGUAGACAAUUAGUGGUCGUAUGUGUGUGACUUUGAGUUGACUUGUGACGGAUACU
>1253|1|training
UGGAGUGGUAUGUUUCACUUGUACACUGUUGUUGCGCACAAGAAUAAUAAACAUGUAAAGAAUCAUAGUAUAUAAGACUUCUUGCAUUUCCUCCUAAUAUA
>218|1|training
GAAGCUGAAGCAUUGCGUCGUAUACAGAGAGCCAGAGAUCGUUUCUGAAAACUUGGGUAUAUUUUCUUAUUUGUAUAGAAAAAUUUGCAAGUCAAUCAUCA
>1052|1|training
GCCUACUUGAUGUUAAGACAGUAUAGUGUUGUAUUGUGUUAAGAGUCAAAACCCAUGUGUACUUAAUCACAUGCUAAGAUCACGUUGGUUCGACAUAUAAA
>313|1|training
CGCUGAUGGUUUUUAAGACGCUUUUUAUCUAUUGGUUUUAUAAGAGAGAAACAGAGUCAGGGUAUGUUUCAGCCCCCAAAUUCUGUAAAUUUGUACUUUUG
>1862|1|training
AUUCAGUUAGACAUUGAUGGACCAGAAUGAGACUUGAUCUUUAUCAUAGAACAAGUUAAGAUACAUUGAUUUGUUUAUUCCUUAAUAUUGCAGUUGGAAUU
>1754|1|training
AUCUUGUCUCCAUCCAAUCUAUCAUGUACGAGAUCAGGAAAUACUCCAAGACUUUCUGAAAGAUAGCAUAUGUGGCUCCUUAAUGAAGAGUAUGUAAGAUA
>1959|1|training
GAAAUUAGGCCUUGUGGUUGCUACGACAGUGAAGGAGUUCAAUGCUUUGGACACCUGUGCCUUGUCCAACCUCACUCACUCCUCCUAAGAUUGGCAUGGAA
>889|1|training
AGAGUCGCUGCCUGAAUUAAAAAUCUUUCCGGCAAAUACCAAAAAGUCAGACAGAAGUUAGGUUCUUUUAUUUUCAAGUACAUAGUUUGGUAAUAACUGGA
>408|1|training
GAAGAGAAAGUGGAAGCUCUAUCGACUGAUGAUAAUGCCAAAGAAGCAGAACAUUAGAUAAUAUGAAAUUGUUUGUUCUUAUGAUAUUCUCGCCACUACUG
>1701|1|training
ACAUUGGAUGAUUAUGACAUGCUUGCUUAGCUUUGAGGAAGUUAAAAAAGACUGAUGUUUUGUAAAAGCCAAAAAAGGUUCACUGCUACUACUAUUGCAGG
>178|1|testing
ACAACAAACAGAACUCCUCACCAACACAGUCUCAGGGUUCCUCUCAACAGACUUUAGUUAAUAGCUGUAUGGCCUCUAUACCGUGUAAAGAUAGUUUACGC
>1211|1|training
CAUUAUCAUUUCUCAGGAGCUGUAGUUUUAUCUAUUCACUUUUAUUCUAGACUCUCUGUUGGUUUUGAUUUUAUCUUGAGACGAAGUAAAACAUUUUUUUU
>240|1|training
UCAACUAGUUUAAAAGAUUUUGUAAAAUGUAUGUACCGUUAUUACUAGAAACAACUCCUGUUGUAUCAAUUUAGCAAAACGGCUGAGAAAUUGUAAUUGAU
>2004|1|training
AAACAAUGAUUCGGUCUUGAUGGAACGCCAAUUCUGAGAGUUUUCCUGAAACCGAUCAACAAAUGCUCGAAUAUAUGAUACAGUUGUGGAUUUUUCUUAUU
>267|1|training
GGCCGAUACAUCUUCCUCUUCCUCGUACUUUGCUUGAUUAAUGUCGAGGAACUGAGUCUCGUCAAAAGACGAUAAUACUAAAGUAACUCCACCUUUUAUUG
>1241|1|training
UGGCCGCCUUUGAAACCGGUGUCAUUUGAAUGUUUAAAGAGAAGGAUGAAACUUUUGGUGGUCAGAGCAGUUGAUGUGUUAUGUGUAUAUUGCCAUAUUGG
>1407|1|training
UCAAAUUGAGUUUGCAUACUCUUUGUAGUCUUCUUGGUUUUGGAAUUUAGACCCAUUUUAAACAAAUUGCCAAAUCAUCUUCGUUUAUUAUUAUCUCACUC
>115|1|training
UUUCCAGAAGCUGGCUUUAAAGUCACAGAAAGUUGUAGUUCUUAGAUCAAACAAAGUAAAUGGUACAUCACUUUUAGUCGGAGUUCAUACACUUGUUCAUC
>1075|1|training
GAAACAGAUGAUAAGAACACCUCAACUUCCAGUUGCUGUUUACUUUUAAAACUCUCUUCUAUUAAGUUCUUAUAGUUUCUGUAACUAUCGCUUGCGUUAUU
>1043|1|training
AGUCCUCAAAGUUAUAGCGAGAUGAAGAUUUUUGUUUGAUUGUAACUAAAACUCACAAGAGAAGUGUGUAAAAUUGUACAAGUGAGAUAACUAAAUGAUGU
>1556|1|training
UUGUACAGAGUAAAUCUCCCAUAGCUUCUACAACAACAACCAAAAGAAAAACAUAUGAAAUUAUUGAUCUCAUGUUACAAAAUUAUUGUAGUUUUUAUUUC
>539|1|training
CUGAAGGUCUCUGUCUAUUCGACGUUGGUUAUACUGACUUUGACCCUCAAACUUCUCUCAUUUCCUGAGAAUGGCAUGUUACAUUUACUUAAUCAUAUAUU
>1346|1|training
AGAGUCUUAACAAUCUAGUCAGUAGUCACAAUAACUUGCUUCAUGUGUAAACCACUGAGAAUCUGAAUGAGUUUGUACUUUGGUAUUGGUUUGACGACAAU
>981|1|training
UCUCAGUUAUUGAAAUUGUAGAAGAUCUUUCCUUAACACAUUGGCUUGAAACAGAGAGAAAGAGCUCUAUCAUAUAUUAUUCUUCUGAUUAAAAGAUAAUC
>418|1|testing
GUUGUUUUCAACUAGAAAAAUUGUGUCCAUCAUGUGUAAUCCAGCAAUAGACCUUGUGUAUUGGAUUAAGUAUACUUCUUAUGGUUGUUUGUUUCCUGUGA
>1485|1|training
GCUUGGAUUCGGGAGCGCGGUUUGGCUUUCAGAGUUUAUAGAAUACCGAAACAUUUGUAAUUUUAGAGAUUGUGGUUUAAGAAGAUUUUUGACUGAGGAGA
>670|1|training
CUAGUUCUUUGGUUAGUUAAUGGUCAUCAAUGUACAUUCAUAAAAGUGGAACCACAAUGUUAGAUGGCCAAGAAAAUUGUUUGCUCAGAUAAUAGGCAACA
>1722|1|training
UGUUUGGUUCAUUGGUAUGGUAUGGCCAUUGCCAAGUUUCUAUUCUUUGAACCAAGCAAAUGUAGUUAAAAGAAGGCGCGGGGGUAAACAGAGAGUUUAAC
>985|1|training
GAAGGCUAUACGUUCUGUUUAGAUAAGCAACAAUAAUUGUCACUCGUAGGACAAGCUACUGGUCUUGCCAUAUUGUUUCUGAAAUCAAAUGUGUCGUACGA
>1626|1|training
UUGUCAUCCCAUUUAUUUCCUCUCAGAUGCUUUCGUAGUGAGUUCCAAAGACAACUAAAUGACUCAGUUUUAUUGUUCGAUGGUUCACUAAUCAGCACAGA
>242|1|training
CUAUCUUACUAAGAGUUUUAUUACAUCACUUAUGUUUUGUUCAUCAAUGAACAGAAUCAUAGAUUCAAGUUUCUUUUGUAUUGCGAAUGAUGUAGACGUUA
>351|1|testing
GAGGAUGCGUAAAAUACAACACUACUUUGUUAGAUAUAUGAUAUAGAGGAACAUACUUACAUUUGCAAGACUCCUGCCACAACACAAUUUUCCAAAAAAUU
>1157|1|training
CCAAAUUCCUCGAGAGAGAGAGGUUGUAACUAUUCCGAAAGAGCUCUAAAACUGAAGCUUUCAGUUCUUGUGACAUCAUAAUGAAGGCUGUAUAGAUAUAA
>1159|1|training
GUCAAGACUCCUACAUUACACGAGUGGUCCGAAGAACUUGCUUGACAAAGACCAUCUUAAGCCCUUCUUUUAUCUUGUUUUCUUGUUUGUACAUGUAAUAA
>225|1|training
AUUAUGAUUCAUUUAUCGCCUAGAGUGAUGUUGUAGAGGAGCACCGAGAAACUAAUGUAAGUUUAACAGAGAAUGUACUUCAUCGGCUGCAUUGGUACACU
>39|1|testing
GAUUUGGGGUUUUGUGGUAUUACUUAAUUCAACUGAUAAGGAAUAAGAAAACAGCUACAGAUUCUUGUGCGGUAUGUUAUUAUACAAUACACAUAUAGACA
>529|1|training
CUGUUGGGAUGUUUUAGGUCGAUUUGGUUAUCAAAAAUUUCCAUCUGCAAACUUCACGAUGCUUGAUAAACUGUUGUUGUCUCUCUCUUCCCUGGUUCAGU
>356|1|training
CUCUGUGUCUCUCUCACAAUCUUUCAUAAGAGGUGAAGAAGGCUAACUAAACCAUGAGCAGUAAGAAAACUUGUGUUUCAGUCAAACAUCUUCCGUCUGUU
>1966|1|training
UGGUUGGGUAAUUAAAUUACGAAGGCAAAAGGCAAGACAUAAUAGUAUAAACACAUUAGUAGUAAAUUAGCUUUCUCCCUAAAUGCCUUUUACUUUUACUU
>728|1|training
CUGCUUACCUGUCAAGUAAUAGAAUCUCACUCUAUAUUUUUUCCAAGAAAACAUUUUUUCUGUAUUUUUAUUUUGUUUGCGAUCAAAGAAAUAUCAGAGUA
>1298|1|training
UUAUCUUUCUCCUCACUUUUGGCAAUUUUGUAGUAUGGGAAUUGUUACGAACUUACGAUAUUGAAGUUUUGUUUUUAGACAGGAAGACAGAACAUCGAACU
>1244|1|training
CUUAUUAGAGCUUGUGAUUUCUAUGGAAUUUUGCCUGUAGUCUUUAUGAAACCUUCGGAUUUUCUUAUAUUUUCUUUUGAUAACAAGAGUCUUAAUGAAAG
>569|1|training
UAAUUUUGUCUUGUUUUAUUAAUACUCUUAUGGUAUGACGGAUUGUGAAGACUUUUCUCUCGCCAUCCCCUGAAUGUUUUUUACUUUUUUCCUAGUUGAGA
>314|1|training
CAUUCUUCUCUUAUCACAUAUGUUGUAGUAGCAAAAUCUGUUUUUAGGAAACCAUCCCACGAUUGUGUAUUCUUGCAAGAACCAAAUUGUAUUACAUAACA
>533|1|training
UGAUAGAGUUUGAUCUUUUGCUAUUCAUUACAUAUACAUGAAGUCUUGAAACACUUUGUCAGCCACUGACCCUUCUCUCUGUUCCGUUGGUUAUAUUACAU
>261|1|testing
GCAGCCUCUUCUGCUUUCUUUUUUAUUUCUUAUGGCGUUUACAUAGGAAAACAUUAUCACUUUUGUAUUGAGUGUUUGUAAGUUGGCUUCUUACGAGUUUA
>143|1|training
AAAGGUAGAGAGAAGUCGUUUUAUUUUCUUCACAAAGCUCCUGAUGCAAAACUCAGCAACUCUUACCUUUUGUGUCUCUCUCUACCUUCAAUCUCUUUGCA
>236|1|training
GUUUGGGCUGUAGAAAGAUUCACAAAGCUGUUCCAUUCUAAAAUAAGGAGACCAACAACAACAAAAAGUCAAAAGUCUCCUUGUCAUUGUUUAGAUCCACA
>300|1|testing
UUGAAUCUCUGUAUUAUUACUACAGAGUCUUCGUACUGGUUCAUAAUAAGACCUUUAAGUGGUAUUGGGUCACCAUGUAACUGUUGCUACUCUGUUUCGUU
>26|1|testing
UCAAAGCAAGAAGAACCUGCUAAUGUAAUACAGGACCACUCAAAAGGAAGACACUGGGAGAGUAAUAUGUAAUAGAAGAUAGUGCUACUGUACAGGAGAAA
>120|1|training
CUCCCUGUCACAUUUACAUAUGCCAAAGCAUUGCAAUCUAGUAGUUAAAAACACAUUAUGACCGACUUAUCUUAUCUUUGUCCAAGCUAUUUGGUCCCUUG
>1952|1|training
UUGUGAACUCUGUGUGUCCAAUGUUUCAUAACUGCUCGUCUUAACAUGAAACUGCUGCUUUUCCUAGUGAGUGUAGUAAUGUAACUUUUGAUUCACUCUGU
>234|1|training
UGUGUUAAGAGUUACUCUUUACUUAAUCGUCCCAUGUGACUAAUAAGGAGACCCUUUUCAUAUGUAUCUAGGGUGCUAAGUACACUCUAGCUCUAUUAACG
>380|1|testing
GAUCAUCGUACGAAGUGACAUUGUAUAUUGACAUCCUGUUACUUUUUAAGACAUGAGUUAUAAUGUAAACCAGAACGUAAUUUCCAGUUUUCAUUGAAAAU
>639|1|training
AAUGAGGAAGAAGUGUGCUAUAACAACAACUUAACCAAAUAUUCCUCAAAACUAUAUAUGUUUUAUUCUGUUGCAUUUGUUUUUAAGGAAUUAACGGGUCC
>1576|1|training
AUUCUCCAUUGUAAGAAAAAUAAGGAAUGUAAUAAUCACUUGUUUUUUGAACUAUAUGUAAUAAUCACUUUAUCAAAGGUUUUUACCGAACCCGAGCAUUU
>1771|1|training
UUUUUUUUUUAUUUGUACAAGUUUCACAGUCACAGAGGAUUGCUUGCUAAACUAUUCGGGUUAGUCUUCAGCUCUUUUUUUGAGAUUCAAACUUUUAUUUU
>641|1|training
CUCCGUUUAUGCAAUUUUUUUGGUGGUGCGUAAUACUGUGAGAGUUUAGAACUUCCUAGAGAGAACAAGACUUAUAUUGGUAUUUUGAAUUCUUAAUUUUG
>333|1|testing
AAAGUCGAACACACACAUUCGAAAUCCGAAUGUAAUAAUGCCAAAAUGAAACUGAAGCAGUAGCAUGUGUCUGCUCUGUAUUUUUGAUGCUAAGUAAAGUU
>1996|1|training
AACAAAAACAACCAGCAGAAGAAAAAGCAUCAUGAACUCAUCAUAUAUAAACUCUCAACUUUGCAUGUAAUUUAAUACUCUUUUGUAUACUCAAAAUGCUG
>1229|1|training
UUGAGUGAUCUGCUCUCUUUCUCUUUUGUGAGUAUUUCUGGAUUUGAGAGACUCAUCUUAUAUUAUUGUUGCUACUUAUUCUCUGCUUUUUUGUAAUUUAU
>1345|1|training
CAGAUGAUGAAACUGGUUCGCUUCUACCGAGUGGAGUUGUAAUGUAGGAAACAUACUCAUUUCCUCUUGUGUAAAUAAGGGCUUCGUCUCUCAUUUUACAG
>315|1|training
UAUCUGCCUGAGCAGUUUUGAAACCAGAAUUGCCUGUGAAUAAUGAAGAGACUAACCUUAAAUCACCUCCGUGUGCUCGUUGUUGUGGUCUGUAGAUGGUG
>920|1|training
CUCGCGGCAAGCUUUAAAUUAGCUUUCUAAAAUCUUUCAAAAAGUCAGAAACUUUCUCCCCAAUUCUAUGAACCCUAUUUAUGUAUAUUGUACUGUGUUGU
>711|1|training
UUCAGGUCAUUGUUUUCGUAGCAGGCUCUUAGGAAUUUAGCUCAGUGCGGACAAAAGUUGAGUACUCUGUUGAGUUUGGUUUGUUAUUUUUAAUGUAGAAC
>461|1|training
GUUACACCUAAUUAUCAAUGCCCAAUCUGAUAUGAUGCUUUCUCUUAUAAACCAUAAGUUUACCUGGAGCCAAACACUUUUUGAGUAACUGUCUUCAAAUU
>262|1|testing
UCUUAAAGAAUAUCGAAAGGCCUUGUAAUGAAGGAUAUAUAUAGCCAGAAACAAGUAAAAGCUUCCAUGUUGGAUAAAGCAUUGUAUUUACUAAAGUUUUG
>2043|1|training
UCUUUGUUAAGCUCUUACCAAAGCAUACACCUUGUGUGAUAAUUAUUAGGACCAUUCAUAUUGCUGUGAUUCAAAGUUGGGUUUGAGCCUGGCACAGACAA
>1074|1|training
GUUACACUUCUCGUCUUACUUCAUUGUUCUCGAGUCUAUUUCUCACGCAGACAAAUUCUUGUGUCUUGAAAGUUCAAAUUUUUUGUUGUUUUUGCCAAAUU
>810|1|training
GAUGUGCAUGUUAACAUCAUCUCCUUUCUCUCUUUGCGAUGGCAAUGAAGACAAACUAAGAGCAGUGUUGUUAAAAGUCAAAACUUACCAAUGCAAACAGU
>1581|1|training
UUAAUGAUCCAACCGAAAGUUCCUUAAACGGAUCUCCUUUGUACCAAAAAACUGUCUGGUAGAACUAAAAUUGAACCGAUAAAUGGAUGAGCCGGUUCAUU
>92|1|training
AUCUCAGAUUUGUGACCAAUGUAGUUUCUCCACAAAAUCCAAAGUUUUGAACCUUAACAAUAAUUUCAAUGCAGAUAACAGAAACUAUAAACAAGAGAAUU
>195|1|testing
CCUAAUUCUAUUAACUGUGUUGUAUAUUUUUGUGUGGGUCAUCAUCAUAGACAGUCCCUUGGAUAUUAUUGACAUGAUUUUUUCCACUGCAUUUGUGCUAA
>401|1|training
AGAACACAAAGACGAAGACGGGUUUCUCUACAUGACAUACAGUGGAGAGAACACAUUUGGUGGAUCUUUCUACUGCUAAUUACCUCAGCUUCUACGUCUGA
>245|1|testing
CUUCCCGGUGUGAUCGCCCUUGAUGAAGCAAUCCCAGUCACUGUUUAGAAACUCUUACCAUCUAUAAGGCAAACGCUGUAUACUUAAAAGAGUUUCUUUCG
>18|1|training
UCUCCUUAUAUUGAUGAGAUUAAAGCUUUCCUUUACCAAUUCAUUUGAGGACUUUAUUAACAAGACAAGAAGACUCUUUUGCAAUCAAAUAUUUCUUGUAC
>1436|1|training
CUACAAAACAAGCUCCUAUAAUGAAUAACAAUGAAUUUACUCUUUUCAAAACAAAAUAGUGUCAGCUGACUGAUCCACCUUACAUGAGGUGUGGUCGCUCG
>65|1|training
GGGGAUUGAAGCUUUCUCUCCGGAGUCGACUUGAUUUCUUGUGGUUUAAGACCUGCUCGAUUUGUUUCAUGUUUUACUGUCACCGUUUCUCCUUUUUGCUU
>1222|1|training
GCUUGCAGCUUUCGGCAUUGAGCUUUCCGGGUUUGGUACGGUUAACGAAGACCGGUUCCACGCCUAUUGUAGCGCCAAGAAAGAGUACGUAAGCACUGUAA
>374|1|testing
AAGGCUCAAGCUUUUAUCGUCGUUUUUAAGCAACAAGGAGAUAUUUUUAAACAACGUUAGGGUAACUCUUUAAUUGAUUAAUAAUGUACGAUGGAGAAGGG
>260|1|testing
UGAAUCAUAUGUUUUAGUCAACGAAUGUAAGAGGAUGAAGGAUAACGAAAACUAAUAAUUGUGGCUACUCUGAAUUCUUUUAUUACUAGUCUAUAAAACAA
>776|1|training
AGCUUCAGCAUUUGAUGAAAUGCUGUAUCAUAAGGUGUAGUGUUAUACAGACAGAGGCUACGCAUUGUCUUAAUUCUUUUUGUAACUGAAUGGUUCAACCA
>1100|1|training
UAAGUAGUGUUGGGAAUUUGCUUCUUUAUGGAUUGAAUUUGGUAUACAAAACCAUCUGGUCCGUACUGAAUUUUAUUCUUCUCUUACAGAUUCGAUUUAGA
>501|1|training
CCGACUGUUACAUUACUAAUCAGUCAUCAUUGUAUUUUAUGCUAAUUCAAACCAUAUGCAGAAAAGAAUGGGGAAAGAUUGCAUAUCAUCUCAAUGCCCAU
>4|1|training
ACAAAGGCCUCAUGUUUGUUUGUGUUCGUUUGUCUGAGCAUGUAGGUGGAACUUAUCACUUAUGGGUAUUUAAAUUUGAAGUAUAUAUAUACGCAUACUUU
>653|1|training
AUGGCAUGUCUUAGAAUUUAGCACAUUGGCGCUGUUGGCUAUUGCCAGAAACUCCUCUUGUUAUAGUCGUUAUGUAAUGUAAGUAUUAUUCGAUCAGGCCU
>1702|1|training
UGAACGAGCUUCACAAUUAUUUUAGUUGUCGCAUCAUAAAAUUUAAUCAAACAUAUUGAAAAAAGCAGAAGCAUUGUGACUUGUAAUUGCAAAGAUAAGCU
>873|1|training
CAAACGUCAAUUUCCAAGAUGAGUAUGUUUAAGGUUAUUCAUUUUGAAAAACAUAUACCGACCACUAUUUCUCUAUUAACUAGCAUUUUCAUCCUCAAGGA
>425|1|training
GGUUUUUGUUAAGUUGUUCUGAGGCUGAUAAAUCCGAAUUUCUGCAAUGAACUUAUUACAACAACCUGAGGAAGAGGAUGUAUGUAUAUCCACGAUUUGUU
>416|1|testing
ACGAGUCGAAGAUGAAAUUCAUUUGAAUUGGUAAGAUAGGGAAUGUAUGGACAAGUUGAUUCUUUUCAUUUCAGAUACGAAAGAAACCGGUAAUAAAAUUU
>248|1|testing
ACAACAACACCCACCAGAGAUUCCAGGAUUGAUGAUUACAUUACUCAGAAACUCUAGAAUCCAUGGAUAUAGUUUUUUUUUGAGUCUCUCUUAUGUAUUAC
>1563|1|training
UGGUGGUGGUGGAGCUUAUCCGUCGUCGUCCACUUUUGACCGUUAUUAAGACACAUUAAUGAAAGAAAGUGAGAAUGAUGCUUGGUUAGAGCUCUAUACAC
>1569|1|training
CUUCAGUGUCAUUGUUGCUAAUCCACCUGAGCCUGCAGUUGCAGCUGUGAACAGCUUAGCCUAAAAUUUGCUCUAUACUAUUACAGUUCCUUUGUCCAUUG
>1523|1|training
ACAACAAACACUUCUUAUAAAUUACCUCUCUAUGUAUCAAUAUGUCACAAACUGAUAUGCACCCUUUGUUUGUUGUAUGAGUAGAGAAAAAAAGAGUUAUU
>1812|1|training
GGAGGGAAAGACAACUGAAACACAUGAGGACCCGGCAUUGUAAAUAAAAAACCGAAGAGAAUUAGUAGCAGAAAUAUUGAUAAAUUAUCAGAGCUAGAGAA
>331|1|testing
AGUUUGUUCAUGAGGGUAAUAGAAUCUUUUAAGAAAUUUUUCCUUCUCAGACAGAUUCGAUGUCACAGAAGCUGAAUCUGUGACUGAAUUGUUAAUCUUUU
>393|1|training
UCCCAUUUCUGCUUUUAAUCUUUAUACUAUUGAGUGUAAUGAAAUGAUAAACUUGAAGAUCAAUGAUUCCUUUGCUUCUCUAUUGUCAUGAUCACAUUGCU
>159|1|testing
GUUUGAUAUAGAAUUGUGCCAGGAGAACAUGAAAAGUCACUCGGGGAAAAACUCGGUAUAUUGCUGUAAAUCAAUCUGUCUGGGAUUAGAGUUGUAUGUGC
>1459|1|training
UUUGUCGUUUGUAAUGUUAAUGGUGUGGAUGUCUAAUAUGCCACUGUAAAACUUAUAUACACGAGAAGUUGGGAUCGUGGAUAUCAAAUUUAUGGGUUUGA
>1132|1|training
AUCUUUGUCAGUUGGUUGUUUUUGGUGUUGCCGCCAUGUAUAGAAUGAAGACAGUAGUAACAGUACUGGAGUUUGAGCUUGACAUAUAUACAAUUUGAAUA
>1810|1|training
UUCUAAGCUUUGCUCAUGGUUGAGAAUCUGAGGUUGUAGGCGAUGUUAAAACAAAUUUUUGUUUCCGUGGAUAUCUUAGGUGUUGAUCUUUUCGAUUUGUG
>2028|1|training
UGCUUCUCAAUUUACUCAAAUCAUGACAACAUCUGAAAUUACGAUCUAAAACACACGACGCUCUUACCACAUUGUUAAUUAGUAAAAAACAUUUGACUUUG
>290|1|testing
CGCUUUGACCUGAGAAUAGACUGCCAUUUUUUUUUCUCUAUAAGCAAAGGACUGGUCGCUUUAUAAUACAAAACGGUUGGUCUCUUGGAGGAGCAAAUUAG
>446|1|training
UCAUUCUGUCAGUGUAACUAAAAAUGGUAUGUACUGAUUAAAUAAUUAGAACCGCAUACUUUGAUCUGUAUAUACACACAAUUAAAGUUAUAAUACAAUGU
>231|1|training
CAGUAGAAGAAAGCUCUAAAGUCGAUUUUUGCCCGGGAAUUCGCGGGUAAACUGAUGAUUCUUUGCGAUGUUGGUGAUUCUUUUUCAAGAAGGGGGAAGAU
>197|1|testing
GUAGUUAUCACUUAGCAGUUAGCACGACUGUUCUUGCUAUAUACACUGAAACAAGUCAACUUUAUUCAAGAAUGCUUUGUGUAUAAAUGCUUCUUUGUUCA
>24|1|testing
CCACCGCCUCCGACGGAUCCUUACCACCAAUACUAUCAGCAUCAGGCGAGACCACCGGUGCCUCCUCCUACGCAGCCCGGUGGUCCUCCUGCAUGGUACUC
>1518|1|training
UUAACCAAGUUAACUUCUUUAAUAAGUGAAAUCCAGUCCCAUGUGUUUGAACUGGUAUUGUGUGUAUCUCUUGACUCUCGUUUGUGUAUUGCUAUUAGCAA
>391|1|testing
AAAUUCUCUGACCACUUCUUAAUGUGUACGUUACGUUUUCUGUCCAGUAAACUCCUUAUUUGCUCUAUAAGCAAAGAGUAUAAUACAGCAUAAGCAUAUAG
>318|1|testing
GUUUAGGGUUAAGAAAAAGGUGCCUUUUCCCUUCCCAUUAACGUUUAAAAACUGUUCAACGUGUUGUACUUUAUUGGUUUGUAUGAUUUGUGUUUAUGUUA
>411|1|training
AGGCGAGACAAUGCGUACCAAGAUCGGAGUGAAGAGUAAUGUCAUAAGAAACUUGCCCAAUAACGUCCCAUAUUAGUUUCUGUGUAUGUGCCACUUGUUCU
>150|1|training
AAGCAAAGCAUCAUAGACGCUACAAAGAAGCUGAAAUGCUGGAAAUAAAAACAUUCUUUAUUAUUUCGUUUUAAAAAGACGUGUGAGAUAUAUUUCUGUUA
>1786|1|training
AAACAGUCUGCAAUAGCCUAAUCUCUCUCUGCAUUUUAUGAUUGAAUCAAACAACUUGUACUACAUUCUUUGCUCGAGUAAUCCUCCUCGUGCAUAUAUGC
>2049|1|training
UUUGAAAUUAAGGUGUAAGGAUAUAUAUAGAGAAAAUAUGAAUUGAUAAAACUCUUUUGUAAAGCCCAUUGGCACAUUUUUACAUGACCAUAUUAUUGGGU
>2022|1|training
UUUAAGAUUUCAGAUGAUGUAUGAUCUCUAAUCUCUAGCCUCUAAGGUGGACUGUCCUUUGACAUUCUAUUGGUGGUUUUUUUCUAGCUAAUAUAUGUGUA
>328|1|training
AGAGGAUCGAAAUAGAGAUAGAGAUCGGAGAGAAUCCGGUAGGGAUAGAGACAGAGAUAGAAAUCGUGAUCGUGAUGAUAGAAGGGAUCGACAUAGGGAUA
>1804|1|training
AGUUUAUUGGCAAUGGCAUUUCUUGUGAUAUAUUCACAAAUUUCUCCAAAACAUUGGCUCUAACUCACAACCACAAGUGUUUAUAUAUCCAUUCAUUGUAC
>1482|1|training
GAAGCUAUUGCUAUUAUUAUUCCAGUUCUCAUAAUCUCGGAGCUUCUGAGACUUGUGUCGAUUGUCACAAGUUCUAUAUGAAGAAGACUUCCGUUGUGUAC
>1981|1|training
UUUGAGGUCUCUCUCUCCUUAUGUAAUGGCUUUGUAGUUUGGAUUUUAGAACUUGGAAUUGGCUAAAACUAUUAUCAUUGCAUAUACAUAAUUUGGCCUUU
>1809|1|training
GGCCUUCUAACGAUGAAAUCUAAUAGAUCUUUUGUAUUUGUAAAGAAAAGACUCCAACUUAUUAAAGAGUCCGUGAUCUCUCCCAUUGAGUCAGAGACCUC
>630|1|training
AAUCUUCUUGUUGUUUGAUGGUGAAUAAGUUUGAGUUGAUAUAUAGCCGAACUGUCCGGAGAGCCUGUAACUUUAUGAGUGUUAGAAGGAGAGUGUGAAAC
>237|1|training
UAGGAGCCAUGUUGUUUAAUCAAAUAUGUUUUGAUGGUAACGAUCUUCAAACACAUAUGUAAUGCCUUUUACUUUUAGCUGCUAUUGCCAUGAAGAGCUCU
>85|1|training
UUCAGGUUGCUUAGGAUACCCAAGGAUCAGCAAAAAGAUCUUAGUUACAAACCACUCGUGUAAUUGUUUGUGAAUUGGAUGCUAACAAUAUAGUGUCAACU
>48|1|training
UACCUUCUAGAGAGUCCUUACCACCUUUUGAAUCGUACUCGGGUUUAAGAACUAGUUGCUUCUCAAUGUUAUUUUGACAGAAUAUUGUUCUUAAAUACAUU
>984|1|training
UGAAAAGUAAGAUAUAGGAAGAAGAAUAAGUCCUCUUGUCUGUAGCAUAAACCCUAUUGGUGUUCUUGUGUUGUGUGUCUUAUGAAAUGAAAAAUGUUCAC
>1680|1|training
UCCCCUCUCUUUCGUUACAUGUUUGAGUUACAUUGAGAAAAUAAUUUCAAACCACAAUGUUCUAAACGCGUUUAUGUACAUGUUUGAGGUGGGAUUUGGAA
>1606|1|training
UCGUAGGUUUUGUUUAGGGCUUUCAAUUUGUUUGAAAAGUUCUUCAAUGGACAGCGAUGUGAUUGAUGAUGAUGUCGAACAAGUUUCUGAGAUUCCAAAGA
>1740|1|training
CAAGUGUAUCUGUUUUGAUUUGGUUAAAUGUUACCAGAAGUUCUUACAAGACCUCGAGCUAAGGAUAUAUCAAAAUAAUAAAACAUUUUGGAGAAGAGAAA
>1950|1|training
UUUUGUAUGAGGUCCGAAUAAGAUAUGAAGAUGACAUGAUUAGUUUCCAGACUCGAGAAGCAAAAAUACUCCUGUUUGUAUGUGAACACAAUAAAGCCUCU
>145|1|training
CAACCGGACGGUCACACUCAGAGACAGCUACGGGAAAGGUGGAAAGUAAAACACUCCACCCAUAUUAACAUUUUGUUGGUCAAAAUUCCCCCGAAAGGGUU
>1716|1|training
AUGUAUUAUAUAUGUAAGAUUUAAGAUUUGUUGACACAAAGAUGUAUGAAACUAAGUAAAGGUUGAAGGAUAGGAGUCAAGAGAGUUAUGAGAGGUUGUAU
>816|1|training
GUAUACUCUGCAAAUCAGAUUGCAGAUAUCACUGGGUUGCAUUUUGGUAAACCAGUUUUUCCUUUCUCCACCAAAUCUUUUUCCUUACUCUCAGAUGUCCU
>836|1|training
CAAGAGGAUAAAAUCUUGGCUUUCUUAGUAGUACACUAGAAUGAUAAAAGACUUAGUUGAUGCUGUUUUGGCAAAUUAUUGUAUGCUGCAAGAUCAAUAUU
>67|1|training
UAAUUUCCAACUUUUUAGUGAGUUAGGUAAAAGAGGAGAAAGUUUGAAAAACAAGAAGUGAGUAUCAUCAUUAAAGUGCACAACAUUACCGACUCAAUUAU
>2088|1|training
AGCUUCGAUCUAUACAUACUGUAUGUUAAUAUACAUUGACAUGUUCAGAGACUUUUCUUUUUCUUUUUCUUUGCUGCCGCUUUCGAUUCCCAAAAUAGUGA
>61|1|testing
AAGGUAUUGUCUAUUACUUCAUAUAUGCAAAGAAUAAAAAUUAAAGAGAGACAAAGCAAAACUCUUGGUUGGUGUUUCAAUUUCUACUUUCUAUAGUCUUU
>1770|1|training
CUAUGAACCAUGGAUGUACAGUUGCUUACAUUAAAUGAUAUAUCUCUCAAACACAUUCUUUGUAAAUCUUCUUCAAAGUGUGGUCCACUAACUAGUUUCGA
>286|1|training
UUGUGUAGAUGAAUGAUGCAUCUCUUGUGUAAUGUACCUUAGCCAUAGGAACACGUCUUGUAGAUCUUUUAAUACAUCUUUAGUUCCGCAUCAUGCAUAGU
>391|1|training
GAGCUGAGUGAGAUUCAUACUUGGUGCUCACUCCCUUGAGCUACUUAGAAACUGCACCAUGUAAUUGAAAGGUUCCUGUUUUUUUUUUUGUUUAGUGUAAG
>75|1|training
CUGUAGUUCUCUAAAAUAUAGCAAAAAGAGAAAGGCGAGAGAUGGAGAAAACAUGUGUGCCAGAAUUUGUGCCUUUGUAUUAUUUCCCGAUGAGUGGCCAA
>1130|1|training
CAGAGCUAGAGAAGAUUAUUAUUGUUUGAGCUGUGUACUAUAUAUAUAAAACAAAGCUGGCUGUGUUAUCUCUGUUUUCCAUUACCGGAGCAUGUGCAAUA
>1737|1|training
AAAGCUCAAGACUACCUUCAAGGCCAACAAGCCUAACUUGUUUAUGUAGAACUAGAAGCUCUCUCAUUUUUCUAUCAUAAAUUCAUAAGGUAAUUGACUUU
>13|1|testing
UAGCUCCCAACCUUAAGCACUCACACACUUGUCAACAAACCCGGUCAAAAACUCUGGAGCAUCGCUAAAAGUUAAGUUUCUUUUGUCGGUCGCUAUAAGUU
>845|1|training
CCAUCAUCUUGAUCAUCUCAUACAAGCUUUCUCAUUAAUAUACUCAAAAAACAUUAUUCAUCGUGAUUGUGUAUAUAUAUAUGAUGGUUGAUUUACUUUGU
>488|1|training
UAAUGGAGAUAUAGUCUCUGCCAUCAUGGAGCUUACCACCUAAAUCCGAAACUUUUCCUACUUUGAUGUGCUUUUCGUGUUUUUGUUUUCCCAUUUUCCUU
>1439|1|training
UAUGGCAAUAAGAGUGAUUGUGCCUAGGAAGCUAUGACCAGAAAAAAAAAACAUGUUUGUGUUCUCCUACUCCUACUAAGAUCAUUAUACAAAAACCUUCA
>956|1|training
GAGAUCUAGAAAAGUUAAAUGUAGCAAAUCCUCUUACGCUUAAAUACCAGACUUUUGAACUCACUCCCAUUAGAAAAAUUUUGUUCCUCAAUGAGCAGUGU
>784|1|training
GUUUGGAUGUGGAUAAGUAUUUGACGAUUAUAAUAACCUCUGAGUGGGAAACUCUUUGUUUGAGUGGUAGCUAGGUUCAAAAGUAGAGUUGUAUAUACUUU
>62|1|training
GGAUUCCCUCUCUUAUCUGUAAGGUACUGAUGCAAGACGCUGAGUGUUGAACAAAUUUUUUUCUGGGGUUUUUGUAGGGUUUGGCUGCUUUUGCAUUGGUU
>760|1|training
GAAUCUACAGUAUGUGAUUUACAGGAAUUAGAAAUCUUUGCUAGUUGUAGACUGAAUAAGCGAAUUGAUAUGUAUGACUCAGUUAUGUAAGUUAUGAUGGC
>171|1|training
AUCUGCUCAUCUUGUCCUUCUGUUCAUAUAUAUAUUCUUUCACACGGAAAACAGUUCCCCUCAUUCUUUACUCUGACUGAAUUUGAUAUUCUUACACGUUA
>1533|1|training
ACUAUGUCACAUAGAAAAAACGGCACUGAAUGCUUAAAAAUGGUGGCUGAACAAAGUGAAAUGGCCUCUCUUUGGAAUCGAGAGUUGUUGUAACAUGUAAU
>1780|1|training
UUAGUGUCCUACUCAACACAGUAUCUGUUCAGGAUAGCCAUAAAUGUCAAACCACGGAAUUCUAUGCACUGGCUAUCUUUAAGUUGCACAAUUGUGUCCCU
>220|1|testing
AAAAUCAAACGGCUUAGUUGCACAGAUGGUUGUUUAUGCCCUGUUACAAGACAUUUUUGGCAUCUGAUCUUAGCUCAUCAAGUUGUGAUUGUAAAAAUAGU
>1891|1|training
AGAUUACAGCGUGUAUUAGAGAUAGCUCUGAAUUACUGCAAAAAGUACAAACAAUUAAAUGAACAAAAUAGAUUUGAUUCACUUGUAUACUUUGGCCUUUU
>28|1|testing
AAUGCAGCCCGAGCUUUGAUUUUCUUCUGUAAUUUCGUGACCAACAAGGAACCUCUUCUUUGAUUUAUUGCUGAUUGUUUUUCUUCUAAUAGACGUUUCUG
>136|1|training
UGGUCUGGUUCUUCUUCUUCUUCUAUAUUCAGUUUCCCAAGUUUUUGUAGACUGUUGUUUUGACUCUGUUAUGGCCUGCCAUCUCUGAUCCAUUUUGAUAU
>137|1|training
CUCAAGGUCUUUGGGUAAUUAUUUUCAGUUUUGUCAUAAAUUGAUUUGGAACCAUUUCAAAUGCAAAUCCAAGUAUUUAUUGCGUGGCAACAACACACAUA
>1027|1|training
CUUUAGCUUAUCGUUUAUAGCCUUUGUUUUACACUUUUACUAAUGUCAAGACCGUCCUGUUUUUCUUUCCGGAGUUCGACUUCAAAUAAUGUGUUACUACU
>949|1|training
GUUUUGCUUGCCUCCUUUGUGCAGUUUGCCGAGAAACAAAAAAAAAAAAAACCAUGUAAUAGUAUAUAGAGAUGGCUUUGCUCUGUCUUUCUUUGUGUUUA
>74|1|training
AUGACGAAGAAGACGAAGUUGGUGAGGAAUGAUGGCAGGGAUACCCAGAAACCACAUUUGCUUACAUGUCUUCUCUAUAACAGAGUGUGUAAAGUUUUGUG
>851|1|training
UCUUCGUCCUUACUUUCUCCGUCUUGUUCUUGGAUUGGUACAGUUAAAAAACCAUUCUCCAACAACAACUUCACACAGUUUUUGUAGAUUUUGAUUGUUAA
>1293|1|training
UUGUCCUUUUGUCACUAUAAAGGGUAGAAGCAAAUCCUCUUUAUGACAAAACUGAAAACUAAUCCUUGUCACAAAACUCAUCAAUGUUGGAUAUUAUAUAU
>103|1|testing
GACUUUACUGCUACGCAACAACCGGAAAAUGGUACAGGUACGAUGAAGAGACUAAGGAAUAUAAAGAGGUGGUUUCUGAAGUUGCUACUGAAGAAGUUUAA
>609|1|training
UAGUAAUUAGGGUCACUGAUUUGCACUUAAAAUUUGUUUCAUUGAGAGAAACAUGAAAUUCAUGGGCAUCAACAAAGCAAUGACUUAAAAACCAAAUUCUC
>1224|1|training
UUCUUUGUUUUGGUUUGUUAUCAAGAGUUAUCAACAAUUUUACAUACAGAACAGAGAAAGAAAAAAGCUUACAUCGAAAGAUAGAAAACAGAGGAUAAUAA
>87|1|testing
UGGCUUGAAGAGGCGGAGGAAGAAGAGUGAGUGAUCUAUGUUUCUAAUAAACAAGCCAUGAAGACGAUAAUAAUUCAGGGUUUCUUCUAUGUUUCACUUUU
>618|1|training
AACAUCGUUGCUCCGAGCAAAUUUGCUACCAACAAUUCUCUCGCCGAUAAACUUUGGGAUUUCAGUGUCUUUCUCAUCGAUUCUAUCUCUAAAUAAUCUAU
>174|1|training
GUUGUGUGUUUAUGAGUGUGUAUCUAAGUACAGUUCGGAUUAAAAUAAAGACAUUGUUUCACCUGAAGCAUCACGUCCUUGUACCAUUUUUAUAUUGGAAA
>1071|1|training
CACAUGUUCUCUAUAUAUGUAGUUCUUUUUUGUUUUGCUCUUGGCUCUAGACACUGCUAAAGAAAGGGUUGGCCUUGUAUUGACUUUUUUCUUCAGAUAUA
>600|1|training
GAGCAGAGAGUGAGAAAAACGGUUAGGCAAACCAAACAUGUAUUGGUUAGACCGACGGGACGCAGCGUUUACCGUUAUCCAAGAUGUAAAGAAUGUAUGUG
>411|1|testing
UUUGUUAGCCCACUUGAAAGUUUCCAUUGAUUGGUUUACGAAUUGGUUAGACAUUUUGGUUCACCUAUACCGGUUUGGUGCAAACACUUUGAUGCUUGAUA
>179|1|testing
UUUCAGGUGUAGCAUUAACAUUAUGAGUGGUUGUUGUAUGUGUUGGUAGAACUAAUGUCUCUCUAUGUUGUAGUUCAGUCCAUUAUCAUUUGACGUUUGUA
>164|1|testing
CCAAUUUUUUCUCCGGCCUUUGGAAGUUUGAUAUCCCAAGAUGGCCUUGGACUAGUUACGGUGCUUUUUUAUGUUUUCAUUUUGGCCAAAUGUAUAAGUGA
>158|1|training
GAAGCGCUCUUAACUUUGCUUGUCCAAGUUGAGCAAGAGAGGCAACAAAAACUCGCAACAAAAAUCGAUUGAUAAACCAAAUUGUUUUAUUUCUACUUUCG
>2020|1|training
UUUACUAACCUUUAUGUAUGCAAAAAGAAAAACAAACGCAGUAAGCUAGGACAUGGAAUGAUAUUUGUUUGAAUUUUUCUUGUUGUUGGAGGCAAUGUUGU
>1165|1|training
GAUAAAGAAGUGCUACUUUUUGAUUUUUCUUCAUUUGUUUUUCUAUAUAGACCUUUUUUCUCAAGAUUAGGCUUUUAUUUGCCUAACCAGAAUGGUUAUCU
>1910|1|training
ACAAGUGAGCUUCGAACCCGUCCUCCAAUCGUGAAAGGGACUUUUUUCAGACAUUUUUACCAAAGUUUGGGGAUAAUAAAUCGUGGACGUUUCAUUGCAUA
>363|1|training
CUCAACUGUGACCAAAUCUAAUGUUGUGUUCAUGCAAGUUAAGUUGUUAAACACAUACACUUUGUAAAUCCUCCCUUGUUUCAAAAUGUCAAAUCCUGCCA
>1658|1|training
CUCAGCUUGGAAGAAAUUGAAUCAAAAAUCUUGAAGUGAAACGUUGAAGAACAUAUUUGUUAUAGUUGAUUCUGGUGAAAUACAUGUAUGAGGAUGUGACU
>118|1|testing
UAGCAAUCGUGUUGCUUGUUGUGUACAUGAUAAGGUUUCUUUGUAGACGAACAAAUCUAGUUUCCACAAGCCUAGAGACUUGAUUGAAACUCUGAAAGUUC
>333|1|training
UUAUCUUAUUACAUUUUGCCUCUAGUUUUGGAUUUACAAGAGUUGGUGAAACACAAUGCAGCACAAAGUAUUAAUUUUAAUGAACUAGUAGUAACAAUUUG
>408|1|testing
AUGGGUUCAAGAAACGAGUGAAACCGACGGGUUCGAAUUUUGUAAGGCAAACAGUUUGUUUUGUUAGAUUGUUAUCUGUUUUCUUAUGGUUGAGGCAACAU
>83|1|training
UGGAGAAGGAGCGGAGGACGACGACGAAGAAGGCGAUGAGUAUUAGAAAGACACAAGAGUGUGUGUUCCCUUGUUUCUUUCUUGUGAAGUACAGUAAUUAU
>49|1|testing
UCGAAGUUAGUUUUGUCUCUCUCCAAUUUAUCUUUCCAGUUGCUUUGAGAACAUUAUAAGCUGUGUUUUUUUGUAUUUGGAGUUUUUGGUAUUGAGAAAAA
>678|1|training
AAAAGUUUACUGAAAUUCUUUCUUCUUUAAUGUUUGUUGGAUUUGAGAGAACCAAUGUGUAACUUCAAUUUUUCAUUUGGUUACAAGGCGAAGCAUAAUCU
>1861|1|training
CUCAUUAGUCGAGCAAGGCUAUUUAUCUACUGUUCUUCCAUAACUCUUGGACUAGAGAAUAUGUGCAAAUAAGAUUGGUCUGAAAUAGUAGUCAUGUGGAU
>1799|1|training
GGCACCGAAGAAAUCGCUAACCCGUUCGUUACUGCAGAGGCUGUCUAAAGACUUUCUUCUCAAAGAAUAUGUCUCUCUAUUAGUUUAACUUGGCGAUUUAG
>891|1|training
UUGUUGGUCACAGUUGUAAAUGUUGUUGUAGCUUUGUCAUUUCCGUAUAAACAAAUUACGCAAUAAUUCAUUCAACAUGUCACUCUUGCUUCAUAUUUAUA
>1637|1|training
UUUUUUUACUUUAUGACUCGUUCUCUCUAGUUUUAAGUGCUUUUGGAAAGACAUUUCUAUUUUUAGGUGUGGUGAUAAAGAUGCUUAUCUCUGGUUAAAAU
>2007|1|training
CCAGUUAGAUUACAUUUCCAAGGCGUUAUUAUGCUCUUGUAUGUUCUCAGACACUCUUAGUAUAUCCAAGAAAUUGCUGCUUCAUCUUUUCUCUGCAUGAU
>433|1|training
AGCUUGAUGACAUCACUGCCGUCGUUUCUUACGUCACCUCAUCUUAAGAGACCAAAUUGAUGAUCUUCUGUUUAAACGGUCCAAUCCCGCCAAAAUCUGAC
>27|1|training
AGAAGAGAAGCUAGGGGUGGCUGAUUCUGAAAUAUCUUUGUAUCUCCAAAACUUGAAUACUUUUCAUUCGGCGUAAUGGCUUUAUAAUGAAUAUUUCCCUG
>1069|1|training
GGAGUUAUACAAGAAUUAAGCGAUACUAAGUUGUAACCCCAUCUGGUCGAACAAUAUCGACAAAUGAAUUUGUUUUGGUUGGUCAUGUUUUGGGGCCUACU
>1638|1|training
CAGUCUGGUGAUUUCUUGGUCACACAGUACUUUGUAAAUUCAUACUCUAAACCCUGAGCUUUCCUGAUUGAUAUAUUUUUUUUUGAACGGAAAUUUUACUU
>812|1|training
UCUGUUGACACAAGAAGAUUUGGAGAAGAUGGCUGAGACUGGUGUGCAAGACAUGGCUUAUUAGUAAAUCAGUUUGUUUGUUAUUUUUUGGUUUAGGUCAA
>277|1|training
UAUCGGAGGCAGAGUUAGAGGCAUUGAUGGCACAGGUUGAUGAAGAGAAGACCAAGGUUGAGUAGGUUCCUCCAUUGUGUUACUGUUACAUCACCUGCAAA
>48|1|testing
GCAGUCUUCCGGCAAAGUUCUUAAUUAGGCUUUGGUUCGUGUAAGCUAAAACAAUAUGUUAUGUUUUUGACUGGAAAUUCUCGACUGAGUCUAUAUGUAUA
>2063|1|training
AAGAUCACUAAAUCACAUCCAAUGGGUGAGAUUUCACUUGAAGAAGAUAAACUACUUGGUUCUACUACACCUCAUGAUGUUUAGCAUCCAACUAUUUUUGU
>160|1|testing
AUGAUCUUGUUGGGAUUUCAAGUAUAAAAACGUUUUAUCCAGAGUAGAAAACAAAAUUACUUUUGGUUAAAAAAUGAAGAGUUGCAACUAUCAAUUCGAGA
>419|1|training
UUUGCUGUACCACUUAUUUGCGGAAUCACAUUUUGUCCAAAGCUGGAGAAACAGAAGCCUAAGAGAAUCGGAUGUUGUGCAGAAAGAAAGAAUAGUUGAAG
>844|1|training
CACAUUUGGGAUUUGGUUUCACUUCAUUUGAAAGGUUUUUAUGUUAACGAACUCAUGAAAAGGGUAAUUUCUCUUCCAAAAGAAAGUUGCACUGUCGUAUA
>1748|1|training
CUUUCCGUUUCCAACCAUCUCACCACCGUUCAAUCUCCCUCCGAAGUCAAACCCUCCGUCUCUCAUGCUCAAUCUCAGAUCCUUCUCCACUACCACCUCAC
>696|1|training
UUUCGGUUUUCAGAAGCAAUUUUUGUUACUUUAGGAGUAACAUUUCUCAGACUCGGAACUGAAGACAAAUGGUAUAUUUGAUACAUAUAUGUUUAUUGUAG
>1849|1|training
AAAUGUGUCUAUCAAAUAAAAUAGGUUAUGACAUGUAUUCUAUUUAUAAGACUAGCUAGAUAGGUUAUGACUUGUUGGCACAUUAUUUCUUUUUAUCAUUC
>240|1|testing
UUCAUUAAGUACCGUUAAAGAGGCCUUUGACUGAUGCUUAUAAUACACAAACAUGUUGGUGUUGAUGAAUUGGCCUUGAAUCUUUUAAGUUGUUGUUGCAU
>269|1|testing
AGAUCAUAAUGGGAUUGUAUAAGAAAAAGAGCAAUAAUGACGAAGAGGAAACAUUUCUUUUGUUACAUAUUUUGUGAUUUGUGCACAUCAAUGAAUGAAGU
>964|1|training
UCAUUUCUCGAUAUUAGUGUAAUAUGUUACUGAAUCUUUUAUAAAGAAAGACAACGGAAUAUUAGUAACUUUCAAUAUAAAAAGUGAUAAUCAUCGAGUGG
>292|1|training
ACCUCUUUGCCUCCAAGCCUUCAAGUGGUGCUGCCAUCUUCAACCUCUAAACACAUCUCUCUCCCUCCUUAUUAAUUUUACUCAAAUCCGAAUUGUUUGCA
>717|1|training
GUUACCAUUUUCAGAGUCUUGAAAAUUGGAGUACCGUACCAAAGAUGCAAACAUCUUUUGGCCAGAUGUAUACGAGGGAAUAGAAUGUUUUGUUGUUUUUG
>1837|1|training
CUUCAAGUUAAAAAAAAAAAAGAGAGGAAAAUAUUCUCAAUUCUUCAUGAACUAAGCAACAUUAAGAAAAAAAGAGAAAAGAAGAUUAUUUUUGGGGUCUG
>593|1|training
CAUUCCUCACGCAACCAUCUUACUAGUUUGUACUUUCUAUGAUGUGCCAAACUCCCACCUACUUAGUUGAAAAGUCCAGAAGCAUAACUCUCAUACAUGUU
>286|1|testing
CCGAUUGUAUCUCUUUUCUCAAGAUAGGAGAAGUAACCCAACCAUUUUAGACUACUGAUUUUCUAGAUUUUUGUAUUAAGAAAGAACAACGAAAAAAUUAG
>232|1|training
CAAACCCUGUGACUCCGUGUUUAUUUAGUUGUAUCAUGUUGAAAGAGAAGACUGGUUUGGCCUCGUCUUAGAAGUGUGUGUACAUAGUUUCAAAAGUCUUG
>139|1|training
UUAUAAGGAUGAAGAUAGCAAGUUGUUGGUUCAUUUCAGGGAUCUUCUAGACAGAAUUUUCAUACUUGAUCCUCAGAAGAGAAUUACAGUGUCACAGGCAU
>436|1|training
GUGUUGAAAAGCCAAAAACGAAUCAAAUCAAUAAAUUCUCAAUAGGUAAAACUCAUUAGCUCACAUGAUCAUGUAGACGAAUAUUGAGCUUUAGAAAGUCU
>441|1|training
CUCAAUAAAGGAGUGAUCGUUGAUGUUGUUAAGUCUAUUUAUUUAUAUGAACUCGGCUUCUUUUUUUCUCUUACCGGUGACAGUCAGUUAUUGAAUCAUGG
>351|1|training
UAAUGUGUUUUGGGCGUUUUUUUAGGUGGCUCUUUCGGUUAUGUGAAUGAACUUGGAAUUUUCCUGACUGGUUUGUUCUGUUGUUUAUGUCAUUGUUGAUC
>1520|1|training
UCGGGAACGAUAGCGACGAAGAUUAACUUUGCUACAUUAUAUGAUCAGAAACAUUGAUUGUACUUUAUGUAAUUCUACGCUAUGGUUCCUUUCACAGAUUU
>662|1|training
GCACUUCUUACCCUUUUGGACAACAACCCUGAAAUUGCAAAUGGACAGAGACCGGUUUAUUGAUUAACCGGAUUAUUGUCCGGUCUAAAAUGUAUAUAUAU
>868|1|training
UGCCGGAGGGAUGAAUUUAUUAAUUGCAAAAAUCCUCGAUAAGCCCCAAGACCUGUUAUGUAGUAUUGGGGCUUUUCUGUCUCACGGUGGGCCUUUUAACC
>1351|1|training
CUGAGUUUCUGACCUUGUAGUGUCUUCAUAAGAUUCAACACUAUUUAUAAACUGCAUUUGCAACCAUACUGUGAGAUUCGUUGUUGCUCUGUUCUUCAAUG
>348|1|testing
UUCUUUGAGAGGGUUUGGGGAUUUGUUGUUUGUAAUAUAUGCGACUGUGAACUGACCAACUAAUAUCAAUACCCAUUUUAUGGUAAUACUACAUUCGCGAU
>1693|1|training
ACCAGAGGUCUAUUUAGAUAGUGACAUCGAUGUAUCUGAGGUUGACUAAAACUUGUGAAGCAAUAACAUUAGCAUCUUAAAUGUUAAUUACACAGAGCAAA
>204|1|testing
UGCCGACUAGUAAUUAUAUCAUUGUAGCAUUUGUCUUCAAAUAACAUUAAACCUCCUCUCUUGUAUCUGAUUUCGACCAUCACAUCUCUGAGAGAAGUUUA
>951|1|training
GUCCUUUUCUGUGAUUGUGCAUAUUUAGGGUUCUCUCUUCUUCCAUCUGAACACACUGGGAUUGUUUACUGAAGCUUACUUCAAAGUAUGGAGUAGGCUCU
>1077|1|training
UUUGGAUGCUUGUGGGUGAGAUAACUGAUUUUUACUUGAGGGGGAUAGAGACUCAUUUUAUCUCUCUCGUUCUAUUUUAGUCUUUCUUUCUAUGUACAAUU
>2052|1|training
AAACAAAAAACAUAUUCGGGCUUAUGGGUCGACCCGGUUCAAAGAUUUGGACCGAUCUUGAAUGGAUGCAUCUGUAUAGAUCCAAAUCUCAUUGUGGGUCA
>335|1|training
UGGCCAAAAAAGUUGAUUGGUUUCGUGCUGUGAAGGAUUUUUUCUUGUGAACUAUUGAUGGUGAGCACUUUGCCAUGUCCAUUAGCCAAUUGAAAUGAAUG
>316|1|training
GAAGAAGAUAAAAAAAGAAAAAUUACGUUUUAAGGUGGUGAGUUUCAAGAACAGAGCGAGCUUUUCUAUUGUAUUAAUGUACAGCUUCCAUUUCUUUCAUU
>859|1|training
GUCAAUUCCUGGUGACCAGUGAUACAAUUUUCAGAUUUUAUUUUUCCCAGACUUUUUACCCGUCUUUGUAUUCGAGUCUCUCAAAAUUUUAUGAGCAAUAG
>482|1|training
GCUUUUCAAGUUCACUUUGUUGUCGAUUAUAUUGUGUAAUGCAGCAUUAGACAACUGACUUGUUUCCUUUGUUUGGCGAUAAACGGCAAGGUGUUUGGCAC
>375|1|training
GUUCGUUUUGCUGUCUAAUUCAUUUUCUUUCUCAACAUAAGAUGAAAAAAACAUUCGCUGUAUAAUCUAAUACAUGCGUAUGUAUAUAGAGGCUCGGAUCU
>1334|1|training
GUUGAAAUAGAUCAAAAAUACAUCUUUGAAUCCUGAAAUUCCAAUGGCAAACUUACCCUUUGCUUUAUACCAAGAUCCGUAUUAUCCAAAGAAUAAUUUGC
>483|1|training
UGAAGAGAACGAAGGUAAUGGGAAUGGUGAGCUGGAAUCGAAGCUGAAGAACCUUGAAGUUAAUCAGGAAGAUUAAGUCUGUGAUGUUGGUACUUUUCAAU
>638|1|training
UGAGAAAGGGAGUGGGAUUGGUUUUGUGUAAAAGAAAGGUGUAAAUAUGAACUGCAUUACUCGAUAAGGUGCUGCGAUGCCAGUUAUAAAGUCAUAUCAAA
>362|1|training
GUUACCAGAUGAGUUUCUUCUCUUUGGAUUCUUGUAAAAUGUAACCAAAAACACUACUUAUGUUUUUGUUUGUUCGUAAAUUCUUGACAUCACUCUAUUGU
>423|1|training
UGACUGAUGCCCAGAUCCGUAGGUGCCUCCAGAAUCUGUAUUUUUUUAAGACCCUUAAAAGAUACUUGAGUUUCGUCUGCUGUUUAUCGACUUGGUACUGU
>209|1|training
UGGAAAUUGUAAAAGGAUUAUAUAACCGCAAUUGCAAUGAAUGCUUGUAAACUCACUUUGCAAAGGUAACAUUUCCGUUGACUAGGUGGUCACUACAAGAG
>1660|1|training
UGUAUAGGUAAAAAAGAAAUGGUAAAAAAUUUUCUGUUGUGAAAGCAAAAACAAAGAGCAGUGGUAAUUUUGUUCACUGCCUUAUCCUGGUUUUUGCAUAG
>633|1|training
AAAGGAGUUUGGGUUAGAUUAAUGUGUCGACUUCUCUUUGCUGUCGUGAAACCUUAAUAGUUUGGAUUACGACAAACGUGACUUGAUCUUUAGAAACUUAG
>1|1|training
AGAUGAGGCUUUUUUACUUUGCUAUAUUCUUUUGCCAAAUAAAAUCUCAAACUUUUUUUGUUUAUCAUCAAUUACGUUCUUGGUGGGAAUUUGGCUGUAAU
>310|1|testing
UACCAUUUAACAAGGCUUUCGUAAUUUAUCUUGGAUUUGUUGGUAAUGGGACUGACUCUUGAUGAAUGAUUCAUGAUAUCACUAUUUGUUUGUGUUGUGUC
>1419|1|training
AUGUACUCUGGUUCUUUCUGUCUCAGAGCUCAAGAGUUUCUGUAUUUAAAACAAUCGAUAAAAUUUUGGAAUAUUGUGCAAAGUUUUAAUUUUUGAGGUGA
>1201|1|training
AAAAAAAUGUGAUUUUGAUGUUUCAGAGUUUGUGGUUGUAACAUUAAGAGACAUAUAUUGUAUGAUGGAUUUAGGUAUACAACAGUUGGAGUUGCUUGGAA
>1197|1|training
UACUACAGCUCCAAUCCUUAACCAAGUCUCCACGUCAGAGCAACCGGAGAACAACAACCGAAGAAGCAAAAAGAAGCUUGUCGUAUCAUCAAUCGUCUUAG
>91|1|testing
GAGACGGGUGGUAUUAAGCAGGAUUGAGGCCGAGUCUUUUCUUCAAUAAAACCUUUUGUAUUUGUGGAUAUGUUUUGGAUAAGAGAAGAAGCUGGAAGUUG
>1486|1|training
CAUCACUAAGUGUGCUUUGCUUUAUUUUAAUAUAUUAUACUUGGCACUGAACAUGAUGGUAGCUUCAAAAGUUUGAGUCUUUGCGCUGUGUUAGAGAAAGA
>2074|1|training
UAAAGAACACAUAAUUCACCUGCACCACUUUCAAUACCCAAGCUGUACAGACUUUUCACCAUAUACUUGUAUAAGAAAGAAGCAUAUAACAAGUACAUAUG
>1257|1|training
AUUCCGAAGCGAGAGUAGCUCACUGGGAUACGGAUUCCUUUAGCUUGCAAACAAAUUUUCUGUGCAAGUGUAGUGAUUUUUGAACCAGAGAAUAAUGUGUU
>1552|1|training
GUAUUCAAAAAAAAAUAUAUGAUCCCAAGUCCUAACUCUAUGAUAGGUAAACUCUUUCACUUAUCACUUCAGUAACAGCUUUGGAUUAUUCUUCUUUUCGU
>55|1|training
UUAGGAGUAAAAGACUUAGCUUGUGAUCUCUCUGCUGGGUACUGUCUUGAACCACUUCUUGCAUUGCACACAGCUACAGAGUGAGCUGUUGUGUUACAGCU
>1054|1|training
ACAUAAUUUAUUUAUACGGUUCACACAACCAUCAAAAUCACUCAACAUAAACUGCCUAAUGGGCUAUGUCAGAAAAUCACUUAUGUUUAUUGGGCCAUUAG
>1912|1|training
GGCAUGCUGAGACAUUCGAUGACCAUUUACGUUUCUUUGAAGGACUAUGAACUCCGAGAUUUACUCAUCAUUGUUGCUAUUUUAGAUGAAUUGUAUGAUUA
>120|1|testing
AAGAAGUCUAAAGAAGAAGGUACUUGAGGCGUUUUGUGUUUAUAUAUAAAACUCUUUCUAGAUUUAUUUUAAGUUAAUGCUUCGCGGUCGCAGAGCCUGCC
>1819|1|training
GUUUGAGUUUUAUGUACAUAACAAUUGGCUCUGUAUAUAGAUUUGGUGAAACCGCAUACGAUUUUAUUCUUCCAAGCUUUACUUGAUUGAAGGAAAAUGUA
>1745|1|training
ACCGCUAGGGCCAUAUAUGAUCCAAGAGAUGUAUUCUUCUAACAGUCUAAACUUCUGGCGCUUUGCUAUAUCCAUGAAUAUCUCCAUCCUCUUGCUGAACU
>847|1|training
UCAACAACCCUUUCUUUGGAGUUCUUUAAAUCCAUGCCUCUUCUUAUGAAACUAAAAAAAAAUUCGGAUAUCUCUAUGAAUAAUACUGGCUAGUGACAUUC
>353|1|training
UGUAGUAAGUGAAUUGUUGCCGACUUCUUGUUUCUAAUUUUUGUGUUGGAACCCACUCGUUUUUUUAUUCUCGUAAGAGCUUUGAUUUUUGAUGUUGUCGU
>227|1|testing
UCAAUGAGUCGAUGACAUUUAGAGUAAGUAAAGGUUUUAUUCUAAGAUGGACAGUCCAUUAUUAAUCAACUAUUGAAUGAUAUUGCCUUUUAAAUGAGUCU
>1050|1|training
CGAAUGGCAAAAAAAAAGUGGCUAUUGUUGCGAAAAUACAAGUCACCCAAACAAAAGAGAAAUACUUGCUUGUGUGUAACCGUAUCGCUGUUAUUUUGUAU
>926|1|training
UAGUUAAAGGUAUUACUACUUCAGAUGAUCUUCUUGUUUCCUCAUUUUAAACAGGAAUAUGUGUCUCUACUCUGUAAUACAUAAUUUCCCACUGUGUUGUU
>669|1|training
UCUUCUUAUCCCUCGAAAUCCUAAGCAUGUUUUUCUUUUACAUCUUUAAAACUGAGAAAAGUAAUUUAUUGAACCAAAAGAAACAGAGAGAUUUGCUUCCU
>1736|1|training
GGGUCUGUGAUCAAAGAAUGUAAGCUUACUUAGCCUUGUAUAAUUGUAAGACAGGAACAUGAAACCAGAAACCUCAUACUCAAACUCAUGUAACAAUUAUU
>19|1|training
GUUUAUAUACACUGUAAAAGUGUUUAUUUUGUUCUUUUGGAGAAUCAGAAACAGAGUUGUUCUUGAAAGUUUUGGAUUUUUGAGUUUUUGUUUUGGGCGAG
>37|1|training
UGCUCGUCUUGUUCAUCAUCCUAUUCGUUCUUGUCUUCUUGACCUAAAGAACAGAGCCGCGGGAUCUUAUAGAUGGGAGUUUAAUGUCUUACAUUAUCAUG
>309|1|testing
AAAGUUUAACUGAUGCUCGUAUCGUCCAGUCUCUCUGCCAAAAAAGAAAAACCAGUUUUUGCAUCUUCACCAGUUUUUAAAAGCUUGUUACUUUUGUUUAG
>616|1|training
UGUACUUAAAUGUCUUUUCAUUUGUUUGUAAAUGAAAUUAUAAUUUGAGAACUUAGAUGAUAUUCGUUGGAAGGAUUUUUGGAUGUUGAAAACGUGUUUAC
>1180|1|training
CCUGGCUUACAUGACUUGGUGGUUUGUUAUAGUUGAGAGAAGAUUUGUGGACUUGGUAAAAAUUUGGAUUUUCUUCACCUGAUUUUUCUUAUACUUGGAAG
>1097|1|training
GUAAGUUCUCUGCAAAGCCAAAGUUAAUCGGAUACCAAAAGUAAUUCAAGACACAUCGGAAAGUACUGUAUUAUAUCGUUUUUUUUUCCUUGUUUUGGGGG
>181|1|testing
CGAUCACAUUCACAUGUCACUUAUUAGAUAUUGUAAUAUGUAAUGUUUGGACCGACGUCGAAGCAUAAGCAGGUGAUUGGUCGAUGGAUCAAACUUAUCGC
>149|1|training
UUUUCUCAAUGCGGUUUUUAUUGAAGAGAGCGAAAGAGCACCAGAUUUAAACCCAGCCUUGUUUUGAUGUUGUAAUCAAAAAAAGUUUUACAUGACUUGAA
>373|1|training
UACAGAGCUAAAUAUAAACAAGUUAGAGGUACAAAACGCACAAUCUGAAAACAAACGCAGUAUCCUUAGUUAAUCACAUGCACUAUUUAUGCUAUAUAUGA
>238|1|training
GUCAUCUGGAGGAAACCGGCUUCUUACAAUCAGGUUUUGGUGGUGAUAGAACCUCUGGUUAGAGAGAUUCUAUACUCUUAGUCUUCUUCCCCUUGGAAGAG
>56|1|training
UCGAUACAAAAAUGGCGUGUUUCCUGGCCGUAAUAUCUUUUGUUUUUGAAACCGGCAUCUAGCGACACAACUUUUGUGCUAUGCAAACGGCUACAAUGUCA
>769|1|training
GUCUUUGAAGGAUCAUUGGCUCUCGUGUAGAUAACUUUACAGUUUCUGAAACAAGUUCUAUAUAUAGAGCAUUUAUGUGUAUAAAUCAGUUAUGUAGUCUC
>679|1|training
AAUAUUAACUUUUGAUUGCAAUUUAUAGUUUAGCAUCAUGUGUUGGGGGGACUUGUGGAUGGAUAUAAAAUGUGUUCCAAGGAAGAUAUAAUUUUGUCUUC
>1824|1|training
UAGAUCCUGAACAGGACCGGCCUUGGUUGUGUCUAAGAAUGGGUGUGAAAACACCAUAUUCGGCUUAGAGUACUGAAAAAAAAUGUUGUAACUGCCAUGGU
>42|1|testing
UAUUUCUCUGCUUGUCUCUAGUUUUCAUGACAUUGGACGAAGCUUUUGAAACUUGCAUGCUAUGUUAUUAACAUGAUAAGGUCUUCCGUUCAUGGUGUUAA
>1370|1|training
UCAUCAAAAGCGUUGUUCCGUUUUCACCCUUCUGUUAUGUUUGUAAUGAGACCGUUGCGGAUUCUUCUGUUCCCAGUAAGAUAACUGUGGGAGACACCCUA
>180|1|training
UCGGAUGGUAAGUUGUCUAUUGAUGAAUCACUCUCACUGUCUCAUAUUGAACUGUGCCGCAUCAUACGGUUUAUGUUUAAAAUACUAAUUCAGAAAAACUU
>1332|1|training
UCUCCGCCUAUAUGUAUGGUUUCGAAAAUCUUUAGUGAAUGUAACCAAAGACUAAUUACUUUACUUAGGUUGCAUCAUCAUUACUGUAACUGUAUGAUGAC
>2034|1|training
CGGUUACUCGGAACAGCAACCUCUUGUUAACGGUACUCAAGUCUUGACAGACUGAUGUUUAAAAGGAAAGUAAAAAUAAGAAAUUGUCGAGGUUGAUUUAU
>1848|1|training
UCUCCCUAAUACUAUGACCCAUCUACAUAGCUCCUCUAGACAGAUUGCGAACUGUGUGAAUCUCUGUUGUAACAUAGGAUAAAACGGAUUCGAGCCCCUGA
>93|1|testing
GUUGAACGCUGGGGUUUCUGCUUAGUUUGAUCUUUGGGAUUUGCUAGAAAACUUAGUUUCAGUACACCAAGUGACCCUGUUUCUUGCUUUAGGAUUUUGCC
>731|1|training
UUUAAUUUGGUAACCCGGUGGUCAUGUAAAUACUGAUUGAUAUAUUAAAAACAUAACUACACGAUUGAUGAUUCUUGUGUGAUUUGAAAAGAACGCUGUCU
>720|1|training
UGUCUAUCUCUCUUGCGAAAAAAAGUACUGUUACUGUUGUUUGGUCUUAGACUGAUUCUUGUUGAAAUUACGAACCAAAAAUCAUUGUGUUGCUACUAGUU
>46|1|testing
GCUUACCCUCUGAUCCACACACUGAUGCUUAUACACAAAGCACCAAGAGAACAGUUUCCUCCUUGACCGGGGUUUGAUGCAUUGUAACCAUCAAAGAUAUU
>67|1|testing
CAGCUUUGCCGUUGAUUUACUGAUUUUUAGAAAUAUUAUUAUGUACACAAACACACUCUACACUGUAUCUAUCAUAUUUUUUUCUUGCUUAUUAUGUGUAU
>1254|1|training
UGGAGACUUGUUCUGAGGCAGAAGUUUGAGAGUUGAGAGCAUCCGACUAGACUAUGUGAAUGUACAACUUACUAGUAACAAUAAAAUGCUUCAUGUUAGUA
>807|1|training
GAUUGAAAAAACUCAAUUUGGGUAAUUUACCUAUCAGCUUGUGUCACAAAACUUGUUACUUUUGUCUGUUAGAUUGAGGAUCAUGUCACAUUUUAGUCGGU
>40|1|testing
AAUGAGCUUAUCAGGAGGAUGAAUUAGAAUGUUAUCGUUUUCAAUGUCAAACUUCUCUGCGUUUUCAUUAUGUGCCUCCUCCUGGAUUUUGAUCUUCUUUC
>85|1|testing
UCCAAUGUAUUGUGUUAAUUAACAGAAUCUCGGAAUCAUUAACCGAUUGAACCAGCAGAAGAUAGGGAAAAUUGUUCAUAGUUCUUGUGCAGUAACAUUGU
>567|1|training
GCCGAAAAAGAUUCAGGGAGUAGAGAACUCUGAGAUAAGGUGUAGAGGGAACUUGGGAGAUGUUGUCAGCUCUCUCUCUGUCUUCUAGGUCUAUACCGGUG
>1021|1|training
CUGAACCGGGAAAUCAAGACUAUGCUAGUACGUUGUCAUUUGAUUUUGAAACAUUUUUGAAUGAUUGAAAGAUUCAUAAGGGUAGUUUGUAUCUCCGUCCC
>31|1|testing
GUCGUUGUUGAGAAAAUCCAGGGAUGCUCUUGCAAAUCUCCCUUCGUUAAACUAAGCAAGCACAGAGAAGAUUUUAGUUUUAUGCCUGAAGUUGAUAUAAA
>68|1|training
UGGCCUGAAGCCUGUCGACGAGGGAAUGGUUUCGGGAGGUUGGGUCUCAGACAAUUCUCACUAGCUCUUUAGCUUUCAACUUGUAUAUAUGUAUGCGUAUU
>1668|1|training
GUUUUGUUUCCAGGAGCUUUCAUUGUUUAGGUUGUUGUUUGGAAUUGAAAACUGUGCAAAUUUUAGAGAGAGAGAUUACCUGAUGUGCGGAUUGUUCUUGG
>1382|1|training
UAAAAAUGAGUGGAAAUUCAAAAUCUCUCAUCCAUGUGUUUAGCUUAUAGACUCUCCUGACUGUGUUAUAAUAAUUGCUUAGUUUUUCAUUUUGGUACAUU
>80|1|training
GUUAGAGACUGCCGAUAAACGGGAGGAGGUGGUGGCUAACAUGUCCAAAAACUCCACUUAAGCAGUCGUGUGCUUCAAUACUCUGCUCGGAUUGAUUGUAA
>651|1|training
UCUUGCUUUUAAUUGAAUGUAAAUAUUCCAUUUUCUUUUCUUGUCCGUGAACUUGCUUAGAUGCGGAUAUGAUUAUUAUGGCUUAUGUAGGCACAACCAAU
>1615|1|training
CUUCGUAUAGUCCAAAAAGAGUACAACCCAAGAAUAUACACUUUUUGUAAACCUCAUAUUUCUCUGAAUAAGUUGGAGCAUUGUUGCCGUAAGAUGUUUUU
>1296|1|training
CCAUGGGUGAAUCUGUUUUCUUUAAGAAAUUCAUCUGAAGUUGUUUCUGAACCAAAUUUACAAUACAUGUUAAUGAAGAGAGAAAAGAUUACAAUGCAUGG
>1519|1|training
UCACUAAAGAGAAAUAUAUGGCCCUAUAUGGGCUUGUGGUACCUCAUUGGACCAUUUGGCCUUACUAAGAAUGUUUGUGUAGUUUCAAGCCUACUUGAUUA
>254|1|testing
GGUUCCAUCUCUUGAUAAAUCAUUUUAUUUUUGAAGCUUUUUCACAUCAAACAUUUUCUGCCUGAGUUUUCACGUUCGUGUAGAUAAACAUAAUUUGAGAA
>27|1|testing
UGAAGAUACGGUUAUCCUCACCAUGAAGGGUAUCGCUGCUGGUAUGCAAAACACCGGUUAAGGCAGUUUAAAACGUUCUUGUACCAUUCCCUAAAUCUACG
>1301|1|training
UGAUCUUGAUGUUAAUUAAAAGAAGGAUCUGUUGGUUUGUUGGUUAAAAGACUGAUAUGAGGAAGAGUUGUUGAACUUAAUGAAUAAAUUGAUUUGAGCUA
>122|1|training
UAUGAAGGCAGCAUCACGAAGAUGCCAUUCGUGGCCACCAAAUACUACAAACCAACAUGAAAUGUGUGUCUCCUUCGUCCAUGACUUUGUCUCUUGCUUCU
>439|1|training
CACACCACAGCACAACAUUUGCUUUGUCAAUUUGCUUCUCAGUUUUUAGGACUUCGAGUUUUUUAGUUUGAUUACAUAUUACUAUAGUGAAAGAGCAGUGU
>1220|1|training
CUUCACCAAAUGGCUCGGUGCUAGCCAGUAAUAAUCUCGUCUGCUUUGGAACACUUUCCAUAUUUUAGUCAAAAGAUUUUGGUUUUUUUAAUCUGUUUUGU
>1215|1|training
AUAGUAAUGUGUUGCUUCCGACAGAUUGGAGAUACGGUUUCGAAGAGAGAACUUCUUUUUAAGUGUUGUACCGGCGGUUGAAAAUGAUUUUGUUGUUUAUU
>88|1|training
GAAGUUAAUACAAAAGGAAGCGUCAAGAAGUGGAGCAGAAGCAGUUUGAAACUAUAUUGGGGAAUGGGGAUUAUUGAUAUUUUAAUCAUGUUUGAUUCCAU
>905|1|training
GUUCAAGCAAGUGGUGACACUGAGAAUGUUGUUUCUUUCUUUAAUGGCGAACCGGAAUUUGUAAAUGAGUUAGUUACGCUGGUAAGCUAUGAGGAUACUGU
>442|1|training
AGCUAAAUGAAAUGAAUGAAGAUUGUGAGAGUUGUUUCUGUAUCCGUUAAACACUCAUUUCUGUAGCUGAGAAUUGAAAUCUGGAAUGUUUAGUCUCUUUC
>661|1|training
UUGGCUCGCAAGUGUGGACGCAAGCAAACGUCUUUUUUAACCGAUGUAAAACCGACAUUGUUAACCGAUUUAAAGAAGGAAAAUUAAGGUUGUUCCGAAGA
>36|1|training
UUUUUAUUUUCUUCUUCUGUUGCUUGUGACUUGUGGCUGAGUGUAUUGGAACUAUAGAUGAUACAACACACUUUUGAGUGAAUAAAUAUGCACUGGGGCAU
>379|1|training
UAAGAUGUUUGGCUUCUUUUUCUUAUCUCUUGUUGUUUGAUUCUUCAGGAACUUGUUAGAAUCUUUUGUUUCGUAUUCCGUUUUUUUGAGAUAUAUGGUUA
>2011|1|training
AUCUGCCAAUGUUGGUAGGCCUUUAAAGGCUUGGAGAGAGUAUUUUAUGAACCGUGGAUUAUAACUUGCAAGUUAAACUCCCGUUAGGAAUAUUAGUUUAG
>1833|1|training
AUUUUUACUUUGCCGAGAGAUGCAUUGAAGAUUUGAUUGAGGUUAUUGAGACACUUAUUUAGCCUUGUUACUCUGAUGAACUCUCAAAUGUACUUAUAAUU
>162|1|testing
ACUUCUAAUUCCAAUCUCAGGUUGUUUUUGUGUGUUGAAAUCAUUUCAAGACAGGAUUGAUUCUCUGGAAGGUCAAGAGAGAUAUUAUUUUGGUUUUAACU
>299|1|testing
UGGUUUAAGAGGUUCUUACAGAUGCGUUUAGGAUCUAUUUGGAGUUACAAACACUUUCUUUUUUCUUUGCUCAAGUGUUUUAAGGAUUUUUGAGAUUGUAA
>51|1|testing
GGAAGAGUUACCCUUGAAUUCGUUUCCCUCGUUACCCUACUCUCAUGAGAACUUUACCUUAGUGACUCGGAUUAAGAUUUAAGAAGCUUUUCUCUCUUUUC
>387|1|training
CGAGUCUCCGGAAUAAGGAUUUUUUUUUUUGUUGUAAUCGGAUUUUAAAAACUGAUUUUGUUUUAGAAAUUCGAAGCAUUGAAAAGCAGAAGAAAAAUUGU
>1872|1|training
AGUUCUGCAUCACCGAAGUCUCUUAUAAAAUAUUGGUCGCUGUAAUAAGGACACAGCUCUCUUGUUGUGUAUGUGUCACAGAGUUCUUCAUUUUGCUUGUG
>632|1|training
CUUUGCGGAUUGUAUAGUGUAGAGAAAUACUUACAAGGAAAGAUCAAAGGACAAUAAAGGCAAAGCAAGUAAGCAACUCUCGUUGCUGCUAAGUUACAGUG
>826|1|training
UACUCAAUUUUCUUACCGUGUGUGUGAUUUAGCUUUAUUUUGCAGUAUAGACUUGUAAGAUGUUGUACUGUCUUGUGCUUUACUGAGAUAGAUAGUAAGGU
>1490|1|training
GUGAUUUUCAGUUCUUUGUUAUGCUUCUUUAGACGUUUCAUAUUUCCUAGACUCACUUCGUUUCUUUUGGUACUCUGCUCAGUUUUGAAACUUCUCUUAUA
>378|1|training
UCAUAAGAUAUAUGCUAGUGGAUUACAGGAUAAGUAUCUGUGGCCGAGGAACCUACUUAUCAAGUUUUAACUUUUGAUUUCGCCCAUGAUAGUGUCAAAUG
>1491|1|training
UGUUUCUUUUGCGUCUCUGCUUGUGUUAACGCCUCUUUAGUUUGUUACAGACAAUUGUUGUAAGUAAAGAUAUUGAGAUGUGGAAGUUUGAUUGCAACUUG
>46|1|training
UCUGCUGCUGCAGACGAGUAGCUAGCUCCUUGUUUUUUUCCGAAUUAAAAACCAAAGUGUUAAAUUAAUUGUUGCUGAAUCUACUCAUUUUUAAUGUUUUG
>594|1|training
AAUCAUCUGGUUCUCCCAUUAAUGCCCGACCCAGACGAAGAUAAUAAGAGACCAACUUUGUUUAUUUAAUAAUUUCUUCUCCGUUUAUUUGUACGUAAAUG
>173|1|testing
UAGUUUGCUUCUCCAAUCUUUAUGAAAGAGACUUUUAAUUUUCCUUCCGAACAUUUCUUUGGUCAUGUCAGGUUCUGUACCAUAUUACCCCAUGUCUUGUC
>243|1|testing
UAGCCGGCUUUGUUGAUCCAAGGUAUAGAUAAACAACCAUGUUUGUAUGAACCGGAUUGAGAUUGGAUUUACCGGUUAGUGUAUCUUGUAUUGAUUUGUAU
>283|1|training
CGUGGAAAAGAAGAAGGCAUGCUCCAGCUGAUGUAUAGAUAGAGAGAGAGACCAGUGUUCCUAGAGAGAUAUCACUAAUGUGAAAAGUAAAUCAUAUUGUU
>1829|1|training
GCUCUUAGUUAUCAUAUCCUCUUCUGCUUGUUGUGAAGUCUCUAUAAGAAACAGAAAUCGGUAGAAGGAGCUGAAUCUGUCUUAGUUAUGAAAGUUUUGUU
>2027|1|training
GUGGAGGAGGAGAACAGAGACUUUCUAAUUUAGGAAAGUCUGUUUAGUAAACAGUAUAGUGUAGUCUCUCUCUCUAUUCAUAUUUGUUCUAACCAACCAAU
>2003|1|training
GAAUAUAGCUCUCCUCUCUCUCUUUGUACAUAAAGAAUGUAUUAAGCAAAACAUAAGAUAAGAAGCAGCUAAGAAGUCAAAAGGCUUCUUCCUCUGGUUAC
>1625|1|training
UGUUUUGGAAUAUGAUUAUGACUUGACUUUUAAAAUGGGAUAGGAUCAAAACCUUUUACUCUGUCAGGUUCAUGUGGUCACCUUGAAGGUUGAUUUAGUAA
>1139|1|training
AGUCCAUUAAAUAUAGAAAUCUACAAGCUUGUAAUGUUGUUAGCAAUGGGACUCUUAAUCACACCAUUGAAGAAGAUUUUCACCAACUCUAUAGAAAUCAU
>955|1|training
AUGAUUUUUUCAUGUAAACGAAGAUGAAGUUUGUAGAUAAUUUUCAGUGAACUUUAGUGUUACAGAGAUGAUAGUAGGUGACUUCGUUGGGGUCAUGUAAU
>1557|1|training
CUUUGAGGAAAUUUAGAUGUAUUUUAAAUUGAAGAUGCAUUUAGCUAUAAACAUAGUGGCUACGUUCCUCUUAGAGAUGAGGAGAGAAUUAUAUUCUAUUA
>996|1|training
AGGAGGAAUGCAAAGGAAGAAGAGGUUCCUGCUUCGAUCACUGAUAACGAACCUAAAGAUGCUGUCCAAAUUCUGUCUUCAGGUUCCGAUUCUGACUAAUA
>228|1|training
UGCCCAGCCUUUGUAAAAGAGGAUGAUGGUCUUUGCGUAUGUAGAAUAAAACUAUGUAACAUAAAAAAUGUUUGUAUACAAUAUAAUCAUCUACUUGGUAA
>1256|1|training
ACACGUUUGUGUACAAAAGAUUCAGCAUUUGAUGGUUUUCCUUUGCAAAGACUACUUGGUGGGGUGUAUAAAAAGGGCUUUCUAUUAACAUUGUUACUUAA
>890|1|training
ACAGUUAUGGGGUGUGAUUCCAGGCUCAAAACAUCGGUGCCCAGAGUUGAACCCAGAUUGAUACAUGUCCAUUCUUGCUUCUUGUUGUUCAUUUGGUGGUU
>1082|1|training
GAAUACAUGAAGUGAAAGCCAAAUGACCCUCUAGUUUAUUAUACAUCCAAACUCAAAAUUUUCAACUGUGUCAGAGUUUUACUCUUCUUGUUGUAACAUUU
>452|1|training
AAAUGUAAGUUUUUUUAAUGGGUUUGUUGUUCUUGCACUUCAUUCAUGGGACAAUCUGGUCGGUGACUGAUGUGCCAUUGUUGUUGUGGCGUUUACUUUGG
>189|1|training
GGACGAUGCAGCAGAUGAGGUCGGAGGGAAAAUUUUGUUAGAUUUUAAAGACACUGCAGGUGACAGAAUCCAAGUCUUUCUAGAAUGACACACACCUAGUG
>931|1|training
AAAUACUGCAAUAGUGAAAAGUCGAAUGUUUUCUCUUUGGUUUGUUUUAAACUUUUUUAGAGUCUUAAAAAAUGGGAUGGACCCAUAAGUUGUUAUGCUAC
>1679|1|training
AAUCGCAAUUUCUUAAAAGAAACACAAACGAUUCAUGAUCCUGGAAUGAGACUGUUGUAAGUUCUGCUGAAUAGAGCUUAUUGUCUUCAAGGUUGUAUACU
>1426|1|training
UCCAGUGUUGUAUCUGCUUAUUUCUCUUCUCUUUUCAAGUUUGGUGAAAAACACAGUCUCCUCUUUGCUUCAUUUCUUCUUUCUUUCCCCCUUAUGUAAAU
>477|1|training
UAAGGACGUGGAUCAAGGAGAGGUUUUGGGUUUUCGAGUAGAUGAUGAAAACACUUGGAAGUGUGGUUUUGGAUUUUUAUCUUAUUUUAUUAGUAUAACUU
>1493|1|training
GAUUAGCUGACAAUGCUGUUUGUUUUAUCAAAAAGAAAAAAGCAAAAGGAACUGAUAUACAGCUUUUGGUUAUUUUUUAAGUACUUUGAUUGGUUCUCUUG
>247|1|testing
UUCUCCAUGUUGUUCGUGUGCAUAGAUUCAUCUGUCAAAAUGUGCGUCAAACUAAUUGAUUGCUGUGUCUGCGGCAGUGUGCUAUUAUUUUCCAGCCAAAA
>885|1|training
UUUUAUGUUUUAUGGCUCUGUUCUAGCGAUAGUACUGGUUGCAGAGAAAAACAUUGUGUACUCAUCAAAAAAUUUAAGCUUUUUUGUAUUGGUUUUGGAUC
>233|1|training
UCUUGCCUUCAUUAUAAUAAAGAUAACGUAUAGUCUUUUUCUCUAUGAAAACCCAAUCCAAGAAUCCAAAUGUGAGCUUUCACAUGUGGAAUAAGGCCAGC
>361|1|testing
CUUGUUUUUGUAAUCAUCUAAAGUCGCAGGAUAAGAUUUUGCAGAAGAGAACUAAGUAGGUCGUCCAUUAUUUUUCUCUGUAGUUAACGAAUCCUCAAAUA
>940|1|training
AAGCGAUUUUUGUUGUGGUUAGGCAUAUAUACAUAUGUACAAAGAAAGAGACCUCAUGGAUCAUUUGGCAAAAAGCCAUCACAAGACAAAGAAUAGCUAUU
>1031|1|training
CAAUUUACAAGUUCACCACUUGAUUUUGAUGUGGUUUUAAUUCGUUCUGGACUCGCUUAUCUUUUGGUUUACUUCGUCCCAGUCACGUUAGUAAUAAAACG
>1341|1|training
GGUGCAAACUAAAGAGAAGAUCAAAGUGAAAUUUAUGGAUAGGCAAAAAGACUCAAUUUUAACUUGAAGGAAGCUGAGUGUAAAUGAGAGAUGAUAUGCUU
>387|1|testing
UAUUUCUGCGGUAAUCAGUUUCUUUGAUAGAACAAACCUUUUAAGAUUAAACAUAAUCAUUUCUUUGUUUGAGAUAUAUCUUCUGCAACAUUUUCUGCAUG
>1115|1|training
AGAAAAAGAAGUGAUCAUGUGGUUUUGUGUUGUUUUUUUAUAACUGGAAAACCACAUGAGUUUGUAGAGGUCACUUAUUGGAUAUUUUAUGUCAAAUGAUG
>1802|1|training
GAGGAUCAACGCGCCAGAGAUAAGGAGCGAGAACGAGAGAGGGAGCGCGAACAUGACAGAGAACGAGAGCGUCAGAGGGAACGAGAAAGGCAAAGAGCUAG
>1601|1|training
AAAAUCAAUUUAGUCGUUUGCUACUUUUUUUCUUAAAAAAAAAAAUGAGAACCUCAACUACCAGUUGCAGGUUUAUUUCUAUGCUUGUAUUUGACUUAUCU
>1400|1|training
GGCACACACUUCUCUUAAAAAGAGAUCUUUUGGUCACUUUAAAGUUAUGGACUUCUGUGUUUGCGUCUCUUUGCUUUGUUUUACGUAUUUGAGAUUUGAUC
>354|1|testing
AGCUCUGGCUUUCUAAACUGUAAAUGGUUUUUGAGACCUUCCGAAAAUAAACCGAAUUUCAUCGGAGUUUUUAUUGCGUUUGAGCUAUAUAACAAACGUUG
>280|1|training
GAAGCUGUCCAGUUUUUGUUUGGCUUGCUUGAGGAUUUCCAAUCUUCUGGACCAAGCUCUGCUUAACGUUUAACAAUGUAUUGAGUUGCUCCUAGGCUUCA
>798|1|training
CAUGAAUCUUCAAUUUGUAAAAAAAUAUUCGAUCUUUCUACUAUAAUAGAACAUCGUGUGCUUAAUCACGAAUGGCCUUUGUUGGCCCUUCUGUAAUAUGA
>125|1|testing
CUUCUUAAGAGACGCCAAAAUAAAAGAGAUGUUCAGUUUCUCCUAUAGAGACUCUUCAUCUUUAGUUACAUUGCGUCUUUGCUUCCAUCUGUAUCUUCUCU
>727|1|training
UGGACCAUUGGUGGCUGAUAAGGAACAGAAAGAUAGCCAAUCACAACCAAACUCAGGUGCUUCAACCGAGCCGUGAGAUGAAAUUCAAUGAGUUAGCUAUU
>1302|1|training
GUUUACUUACUACUAAAACGUAAGAGGCUGAAUCUCCACACAGUUCUAGAACAGUCACUUUAAAGCUCAUCGUUAUGUACACAAUCGCCAGGCCAAAGAAC
>907|1|training
UGAGGCAAUGCCCAUUGUUCCCUAUAUCUCUAGUGUAGUAUCUGCUUCAGACAAAGAUCUUUGGGUUAUUAAAUGACAUUAACAUAAAUCGAUCAUUAUGU
>1495|1|training
GUGACCGGAAGGGAGAAGAAAUCGAGACACACCGAAUGUAUGUGUCUGGAACAUCUAACGAUCUCCGGGUUGGGCUCUCUGUUACUUCCUGCGAUUGAUUU
>1500|1|training
GGUGAUGAAGAAAACAAAGGUAAGAAGGAAUGAAAAAAGGAUCAAAGAAAACUAAAGCUACUACAGCAUUUUACAUGAAAUGUGUUGUGAUGUUAUAAUUU
>1517|1|training
GUUUUAUUAUGAAACUAUUCAAGAUUGUGAUUAAAAUCUUGAGAUAGAAAACUCAAGUUCUAUUUUUUGCUUAUUACCACAACUACUGUGACCGGUGAAUC
>258|1|testing
UUUCCAGUUUGUGAGCGCCAAAUUUACAUGAGAGAGAUAUGAAUGAAUAAACAAACCAACGGCACUGUAGACUCAGAAAAUAUAAAACUAAUGGAUUAAAC
>1793|1|training
GUUUAUCUGAAUCUUCAUCUUCUUCAUAUGUACAAAUUUAGCAACCAAAAACAGCAACAAGGUUUAAGGGGAGGGGCAUUUAUUUUCUAUUAUAUGAUACA
>131|1|training
GUGGAUAUAUAUUUAUAAGCUUAGCUUGGUUCAAUCCAUUUCUGUGUUAAACUUUAACAAAUUGCUGGGAGGGUUGUAUUAGUAUUAUACAUCAGUAUUCA
>1857|1|training
UCUGUGAUCAUUUUUCUUUAACUUUUUCUACUCUGUAAACGGUGAGAAGAACCAAAACUAUAAACAGGCAAAUCUGAUUGAAUAUAGAGUCUAUGCUUUAU
>125|1|training
AUGUGUGAUUACAAUACAGAUAUAGAAUUUGUAUCUUUAUAUGUUGUGAAACACUAAUCAUGUGAUGUAUGUUUAUAGGAGUAUUGAAUUGUAAAUGACUG
>102|1|training
UCUCAGAUAUUUUAAUCUUCUUUUUCGUCUACUUUCUUUAAUGUGGCAAGACAUUGGUUUUACUUCUGAAAAUCUGUACAAUGGUCGAGUUUUCUCAAAAG
>557|1|training
AGAGCUUUCGUCCUUAGGGAAUGUGAGAGAGCUGCAAAUCUUGUCUUUAAACACUUUUUGAAGUAUCUAUUUAUUGAUGUUAUAGUUUAUUUUUGUUUCCC
>932|1|training
UGAAUUUUGUACCAAGUUGAAGAAAUUUUGGGAUUUACAGAGAGAUAUAAACUGUUGUAUAUUAACUUUGUAGAUAGUUUUGUCUACAAUUGCUGUCGCGA
>1314|1|training
UUAACUCUUCUUUACUUGCUUUGAGGGGCCUGUAUUAUUAUUCGAUACAAACUUGUCAUCACAUUUUCAUCUUAGCCUACUCAUGUAUAUAUAUUUCAAUG
>1352|1|training
CAACCAAUAUGGAGAUUGAAGUAGGAAGAAAUAAGAGAGAUGCAGAGAAGACCAAGUUGAUGAUAAUGAAGCACCGAAGAAAAAAGAUUUUUCAUUUCUAU
>2086|1|training
UCGUACACCUGCAUAUAUAUAUUUUCUUGAUCAUCUUCCUCCGCAAAGAGACAUACUCCUUCAUCUGAUUCUUCCAUUCAUUUUCACAACUUUGUGAUAGC
>1763|1|training
CUUUGUAUAAUGUUCUUGUUUUUGGAUUUAUGCAUUGGGCAAAUACGAAAACUAUUCUUGAAAUGCUACGAAAAUGAUUUUAGAAGGAGCAUUUUUUUAAC
>167|1|training
ACCCCUACAGUGGAGCCUGUGGUGGAUGAUGGAGCUCCCCCGCCGUUUGAACCCCAGGUUGUUCCGACGUAAGAGAAACGUCACUGUUACAACUGUAAAUU
